# Supplementary material for: Molecular docking, network pharmacology and experimental verification to explore the mechanism of Wulongzhiyangwan in the treatment of pruritus
Source: Sci Rep. 2023 Jan 7;13:361. doi: 10.1038/s41598-023-27593-5 (PMC9825397; doi:10.1038/s41598-023-27593-5)
Supplement: Supplementary file 7 — Supplementary Table 1. [file 41598_2023_27593_MOESM7_ESM.txt]

Drug	MolId	MolName	Target
Cangzhu	MOL000173	wogonin	Nitric oxide synthase, inducible
Cangzhu	MOL000173	wogonin	Prostaglandin G/H synthase 1
Cangzhu	MOL000173	wogonin	Estrogen receptor
Cangzhu	MOL000173	wogonin	Androgen receptor
Cangzhu	MOL000173	wogonin	Sodium channel protein type 5 subunit alpha
Cangzhu	MOL000173	wogonin	Peroxisome proliferator activated receptor gamma
Cangzhu	MOL000173	wogonin	Prostaglandin G/H synthase 2
Cangzhu	MOL000173	wogonin	Retinoic acid receptor RXR-alpha
Cangzhu	MOL000173	wogonin	CGMP-inhibited 3',5'-cyclic phosphodiesterase A
Cangzhu	MOL000173	wogonin	Dipeptidyl peptidase IV
Cangzhu	MOL000173	wogonin	Mitogen-activated protein kinase 14
Cangzhu	MOL000173	wogonin	Glycogen synthase kinase-3 beta
Cangzhu	MOL000173	wogonin	Heat shock protein HSP 90
Cangzhu	MOL000173	wogonin	Cell division protein kinase 2
Cangzhu	MOL000173	wogonin	Phosphatidylinositol-4,5-bisphosphate 3-kinase catalytic subunit, gamma isoform
Cangzhu	MOL000173	wogonin	Serine/threonine-protein kinase Chk1
Cangzhu	MOL000173	wogonin	mRNA of PKA Catalytic Subunit C-alpha
Cangzhu	MOL000173	wogonin	Trypsin-1
Cangzhu	MOL000173	wogonin	Calmodulin
Cangzhu	MOL000173	wogonin	Beta-2 adrenergic receptor
Cangzhu	MOL000173	wogonin	Gamma-aminobutyric acid receptor subunit alpha-1
Cangzhu	MOL000173	wogonin	Transcription factor p65
Cangzhu	MOL000173	wogonin	RAC-alpha serine/threonine-protein kinase
Cangzhu	MOL000173	wogonin	G1/S-specific cyclin-D1
Cangzhu	MOL000173	wogonin	Apoptosis regulator Bcl-2
Cangzhu	MOL000173	wogonin	Cyclin-dependent kinase inhibitor 1
Cangzhu	MOL000173	wogonin	Eukaryotic translation initiation factor 6
Cangzhu	MOL000173	wogonin	Apoptosis regulator BAX
Cangzhu	MOL000173	wogonin	Caspase-9
Cangzhu	MOL000173	wogonin	Vascular endothelial growth factor receptor 2
Cangzhu	MOL000173	wogonin	Tumor necrosis factor
Cangzhu	MOL000173	wogonin	Transcription factor AP-1
Cangzhu	MOL000173	wogonin	Interleukin-6
Cangzhu	MOL000173	wogonin	Activator of 90 kDa heat shock protein ATPase homolog 1
Cangzhu	MOL000173	wogonin	Caspase-3
Cangzhu	MOL000173	wogonin	Cellular tumor antigen p53
Cangzhu	MOL000173	wogonin	Bcl-2-binding component 3
Cangzhu	MOL000173	wogonin	Telomerase protein component 1
Cangzhu	MOL000173	wogonin	Interstitial collagenase
Cangzhu	MOL000173	wogonin	C-C motif chemokine 2
Cangzhu	MOL000173	wogonin	Protein kinase C delta type
Cangzhu	MOL000173	wogonin	Prostaglandin E2 receptor EP3 subtype
Cangzhu	MOL000173	wogonin	Fibronectin
Cangzhu	MOL000173	wogonin	Interleukin-8
Cangzhu	MOL000173	wogonin	Induced myeloid leukemia cell differentiation protein Mcl-1
Cangzhu	MOL000184	NSC63551	Progesterone receptor
Cangzhu	MOL000188	3beta-acetoxyatractylone	Dopamine D1 receptor
Cangzhu	MOL000188	3beta-acetoxyatractylone	Muscarinic acetylcholine receptor M3
Cangzhu	MOL000188	3beta-acetoxyatractylone	Thrombin
Cangzhu	MOL000188	3beta-acetoxyatractylone	Muscarinic acetylcholine receptor M1
Cangzhu	MOL000188	3beta-acetoxyatractylone	Androgen receptor
Cangzhu	MOL000188	3beta-acetoxyatractylone	Sodium channel protein type 5 subunit alpha
Cangzhu	MOL000188	3beta-acetoxyatractylone	Prostaglandin G/H synthase 2
Cangzhu	MOL000188	3beta-acetoxyatractylone	Nitric-oxide synthase, endothelial
Cangzhu	MOL000188	3beta-acetoxyatractylone	Retinoic acid receptor RXR-alpha
Cangzhu	MOL000188	3beta-acetoxyatractylone	Acetylcholinesterase
Cangzhu	MOL000188	3beta-acetoxyatractylone	CGMP-inhibited 3',5'-cyclic phosphodiesterase A
Cangzhu	MOL000188	3beta-acetoxyatractylone	5-hydroxytryptamine 2A receptor
Cangzhu	MOL000188	3beta-acetoxyatractylone	Sodium-dependent noradrenaline transporter
Cangzhu	MOL000188	3beta-acetoxyatractylone	Alpha-1A adrenergic receptor
Cangzhu	MOL000188	3beta-acetoxyatractylone	Muscarinic acetylcholine receptor M2
Cangzhu	MOL000188	3beta-acetoxyatractylone	Sodium-dependent dopamine transporter
Cangzhu	MOL000188	3beta-acetoxyatractylone	Beta-2 adrenergic receptor
Cangzhu	MOL000188	3beta-acetoxyatractylone	Sodium-dependent serotonin transporter
Cangzhu	MOL000188	3beta-acetoxyatractylone	Mu-type opioid receptor
Cangzhu	MOL000188	3beta-acetoxyatractylone	Gamma-aminobutyric acid receptor subunit alpha-1
Cangzhu	MOL000188	3beta-acetoxyatractylone	Dipeptidyl peptidase IV
Cangzhu	MOL000085	beta-daucosterol_qt	Progesterone receptor
Danggui	MOL000358	beta-sitosterol	Progesterone receptor
Danggui	MOL000358	beta-sitosterol	Nuclear receptor coactivator 2
Danggui	MOL000358	beta-sitosterol	Prostaglandin G/H synthase 1
Danggui	MOL000358	beta-sitosterol	Prostaglandin G/H synthase 2
Danggui	MOL000358	beta-sitosterol	Heat shock protein HSP 90
Danggui	MOL000358	beta-sitosterol	Phosphatidylinositol-4,5-bisphosphate 3-kinase catalytic subunit, gamma isoform
Danggui	MOL000358	beta-sitosterol	Potassium voltage-gated channel subfamily H member 2
Danggui	MOL000358	beta-sitosterol	mRNA of PKA Catalytic Subunit C-alpha
Danggui	MOL000358	beta-sitosterol	Dopamine D1 receptor
Danggui	MOL000358	beta-sitosterol	Muscarinic acetylcholine receptor M3
Danggui	MOL000358	beta-sitosterol	Muscarinic acetylcholine receptor M1
Danggui	MOL000358	beta-sitosterol	Sodium channel protein type 5 subunit alpha
Danggui	MOL000358	beta-sitosterol	Gamma-aminobutyric-acid receptor alpha-2 subunit
Danggui	MOL000358	beta-sitosterol	Muscarinic acetylcholine receptor M4
Danggui	MOL000358	beta-sitosterol	CGMP-inhibited 3',5'-cyclic phosphodiesterase A
Danggui	MOL000358	beta-sitosterol	5-hydroxytryptamine 2A receptor
Danggui	MOL000358	beta-sitosterol	Gamma-aminobutyric-acid receptor alpha-5 subunit
Danggui	MOL000358	beta-sitosterol	Alpha-1A adrenergic receptor
Danggui	MOL000358	beta-sitosterol	Gamma-aminobutyric-acid receptor alpha-3 subunit
Danggui	MOL000358	beta-sitosterol	Muscarinic acetylcholine receptor M2
Danggui	MOL000358	beta-sitosterol	Alpha-1B adrenergic receptor
Danggui	MOL000358	beta-sitosterol	Beta-2 adrenergic receptor
Danggui	MOL000358	beta-sitosterol	Neuronal acetylcholine receptor subunit alpha-2
Danggui	MOL000358	beta-sitosterol	Sodium-dependent serotonin transporter
Danggui	MOL000358	beta-sitosterol	Mu-type opioid receptor
Danggui	MOL000358	beta-sitosterol	Gamma-aminobutyric acid receptor subunit alpha-1
Danggui	MOL000358	beta-sitosterol	Neuronal acetylcholine receptor protein, alpha-7 chain
Danggui	MOL000358	beta-sitosterol	Cytochrome P450-cam
Danggui	MOL000358	beta-sitosterol	Apoptosis regulator Bcl-2
Danggui	MOL000358	beta-sitosterol	Apoptosis regulator BAX
Danggui	MOL000358	beta-sitosterol	Caspase-9
Danggui	MOL000358	beta-sitosterol	Transcription factor AP-1
Danggui	MOL000358	beta-sitosterol	Caspase-3
Danggui	MOL000358	beta-sitosterol	Caspase-8
Danggui	MOL000358	beta-sitosterol	Protein kinase C alpha type
Danggui	MOL000358	beta-sitosterol	Transforming growth factor beta-1
Danggui	MOL000358	beta-sitosterol	Serum paraoxonase/arylesterase 1
Danggui	MOL000358	beta-sitosterol	Microtubule-associated protein 2
Danggui	MOL000449	Stigmasterol	Progesterone receptor
Danggui	MOL000449	Stigmasterol	Mineralocorticoid receptor
Danggui	MOL000449	Stigmasterol	Nuclear receptor coactivator 2
Danggui	MOL000449	Stigmasterol	Alcohol dehydrogenase 1C
Danggui	MOL000449	Stigmasterol	Ig gamma-1 chain C region
Danggui	MOL000449	Stigmasterol	Retinoic acid receptor RXR-alpha
Danggui	MOL000449	Stigmasterol	Nuclear receptor coactivator 1
Danggui	MOL000449	Stigmasterol	Prostaglandin G/H synthase 1
Danggui	MOL000449	Stigmasterol	Prostaglandin G/H synthase 2
Danggui	MOL000449	Stigmasterol	Alpha-2A adrenergic receptor
Danggui	MOL000449	Stigmasterol	Sodium-dependent noradrenaline transporter
Danggui	MOL000449	Stigmasterol	Sodium-dependent dopamine transporter
Danggui	MOL000449	Stigmasterol	Beta-2 adrenergic receptor
Danggui	MOL000449	Stigmasterol	Aldose reductase
Danggui	MOL000449	Stigmasterol	Urokinase-type plasminogen activator
Danggui	MOL000449	Stigmasterol	Leukotriene A-4 hydrolase
Danggui	MOL000449	Stigmasterol	Amine oxidase [flavin-containing] B
Danggui	MOL000449	Stigmasterol	Amine oxidase [flavin-containing] A
Danggui	MOL000449	Stigmasterol	mRNA of PKA Catalytic Subunit C-alpha
Danggui	MOL000449	Stigmasterol	Chymotrypsinogen B
Danggui	MOL000449	Stigmasterol	Muscarinic acetylcholine receptor M3
Danggui	MOL000449	Stigmasterol	Muscarinic acetylcholine receptor M1
Danggui	MOL000449	Stigmasterol	Beta-1 adrenergic receptor
Danggui	MOL000449	Stigmasterol	Sodium channel protein type 5 subunit alpha
Danggui	MOL000449	Stigmasterol	5-hydroxytryptamine 2A receptor
Danggui	MOL000449	Stigmasterol	Alpha-1A adrenergic receptor
Danggui	MOL000449	Stigmasterol	Gamma-aminobutyric-acid receptor alpha-3 subunit
Danggui	MOL000449	Stigmasterol	Muscarinic acetylcholine receptor M2
Danggui	MOL000449	Stigmasterol	Alpha-1B adrenergic receptor
Danggui	MOL000449	Stigmasterol	Gamma-aminobutyric acid receptor subunit alpha-1
Danggui	MOL000449	Stigmasterol	Neuronal acetylcholine receptor protein, alpha-7 chain
Fangfeng	MOL000011	(2R,3R)-3-(4-hydroxy-3-methoxy-phenyl)-5-methoxy-2-methylol-2,3-dihydropyrano[5,6-h][1,4]benzodioxin-9-one	Nitric oxide synthase, inducible
Fangfeng	MOL000011	(2R,3R)-3-(4-hydroxy-3-methoxy-phenyl)-5-methoxy-2-methylol-2,3-dihydropyrano[5,6-h][1,4]benzodioxin-9-one	Thrombin
Fangfeng	MOL000011	(2R,3R)-3-(4-hydroxy-3-methoxy-phenyl)-5-methoxy-2-methylol-2,3-dihydropyrano[5,6-h][1,4]benzodioxin-9-one	Potassium voltage-gated channel subfamily H member 2
Fangfeng	MOL000011	(2R,3R)-3-(4-hydroxy-3-methoxy-phenyl)-5-methoxy-2-methylol-2,3-dihydropyrano[5,6-h][1,4]benzodioxin-9-one	Estrogen receptor
Fangfeng	MOL000011	(2R,3R)-3-(4-hydroxy-3-methoxy-phenyl)-5-methoxy-2-methylol-2,3-dihydropyrano[5,6-h][1,4]benzodioxin-9-one	Androgen receptor
Fangfeng	MOL000011	(2R,3R)-3-(4-hydroxy-3-methoxy-phenyl)-5-methoxy-2-methylol-2,3-dihydropyrano[5,6-h][1,4]benzodioxin-9-one	Sodium channel protein type 5 subunit alpha
Fangfeng	MOL000011	(2R,3R)-3-(4-hydroxy-3-methoxy-phenyl)-5-methoxy-2-methylol-2,3-dihydropyrano[5,6-h][1,4]benzodioxin-9-one	Coagulation factor Xa
Fangfeng	MOL000011	(2R,3R)-3-(4-hydroxy-3-methoxy-phenyl)-5-methoxy-2-methylol-2,3-dihydropyrano[5,6-h][1,4]benzodioxin-9-one	Prostaglandin G/H synthase 2
Fangfeng	MOL000011	(2R,3R)-3-(4-hydroxy-3-methoxy-phenyl)-5-methoxy-2-methylol-2,3-dihydropyrano[5,6-h][1,4]benzodioxin-9-one	Nitric-oxide synthase, endothelial
Fangfeng	MOL000011	(2R,3R)-3-(4-hydroxy-3-methoxy-phenyl)-5-methoxy-2-methylol-2,3-dihydropyrano[5,6-h][1,4]benzodioxin-9-one	Coagulation factor VII
Fangfeng	MOL000011	(2R,3R)-3-(4-hydroxy-3-methoxy-phenyl)-5-methoxy-2-methylol-2,3-dihydropyrano[5,6-h][1,4]benzodioxin-9-one	Vascular endothelial growth factor receptor 2
Fangfeng	MOL000011	(2R,3R)-3-(4-hydroxy-3-methoxy-phenyl)-5-methoxy-2-methylol-2,3-dihydropyrano[5,6-h][1,4]benzodioxin-9-one	DNA topoisomerase II
Fangfeng	MOL000011	(2R,3R)-3-(4-hydroxy-3-methoxy-phenyl)-5-methoxy-2-methylol-2,3-dihydropyrano[5,6-h][1,4]benzodioxin-9-one	Dipeptidyl peptidase IV
Fangfeng	MOL000011	(2R,3R)-3-(4-hydroxy-3-methoxy-phenyl)-5-methoxy-2-methylol-2,3-dihydropyrano[5,6-h][1,4]benzodioxin-9-one	Heat shock protein HSP 90
Fangfeng	MOL000011	(2R,3R)-3-(4-hydroxy-3-methoxy-phenyl)-5-methoxy-2-methylol-2,3-dihydropyrano[5,6-h][1,4]benzodioxin-9-one	Trypsin-1
Fangfeng	MOL000011	(2R,3R)-3-(4-hydroxy-3-methoxy-phenyl)-5-methoxy-2-methylol-2,3-dihydropyrano[5,6-h][1,4]benzodioxin-9-one	Nuclear receptor coactivator 1
Fangfeng	MOL000011	(2R,3R)-3-(4-hydroxy-3-methoxy-phenyl)-5-methoxy-2-methylol-2,3-dihydropyrano[5,6-h][1,4]benzodioxin-9-one	Calcium-activated potassium channel subunit alpha 1
Fangfeng	MOL000011	(2R,3R)-3-(4-hydroxy-3-methoxy-phenyl)-5-methoxy-2-methylol-2,3-dihydropyrano[5,6-h][1,4]benzodioxin-9-one	Calmodulin
Fangfeng	MOL011730	11-hydroxy-sec-o-beta-d-glucosylhamaudol_qt	Nitric oxide synthase, inducible
Fangfeng	MOL011730	11-hydroxy-sec-o-beta-d-glucosylhamaudol_qt	Prostaglandin G/H synthase 1
Fangfeng	MOL011730	11-hydroxy-sec-o-beta-d-glucosylhamaudol_qt	Prostaglandin G/H synthase 2
Fangfeng	MOL011730	11-hydroxy-sec-o-beta-d-glucosylhamaudol_qt	Dipeptidyl peptidase IV
Fangfeng	MOL011730	11-hydroxy-sec-o-beta-d-glucosylhamaudol_qt	Cell division protein kinase 2
Fangfeng	MOL011730	11-hydroxy-sec-o-beta-d-glucosylhamaudol_qt	Proto-oncogene serine/threonine-protein kinase Pim-1
Fangfeng	MOL011730	11-hydroxy-sec-o-beta-d-glucosylhamaudol_qt	Cyclin-A2
Fangfeng	MOL011732	anomalin	Thrombin
Fangfeng	MOL011732	anomalin	Potassium voltage-gated channel subfamily H member 2
Fangfeng	MOL011732	anomalin	Coagulation factor Xa
Fangfeng	MOL011732	anomalin	Prostaglandin G/H synthase 2
Fangfeng	MOL011732	anomalin	DNA topoisomerase II
Fangfeng	MOL011732	anomalin	Trypsin-1
Fangfeng	MOL011732	anomalin	Calmodulin
Fangfeng	MOL011737	divaricatacid	Nitric oxide synthase, inducible
Fangfeng	MOL011737	divaricatacid	Thrombin
Fangfeng	MOL011737	divaricatacid	Androgen receptor
Fangfeng	MOL011737	divaricatacid	Prostaglandin G/H synthase 2
Fangfeng	MOL011737	divaricatacid	Dipeptidyl peptidase IV
Fangfeng	MOL011740	divaricatol	Nitric oxide synthase, inducible
Fangfeng	MOL011740	divaricatol	Thrombin
Fangfeng	MOL011740	divaricatol	Estrogen receptor
Fangfeng	MOL011740	divaricatol	Androgen receptor
Fangfeng	MOL011740	divaricatol	Sodium channel protein type 5 subunit alpha
Fangfeng	MOL011740	divaricatol	Peroxisome proliferator activated receptor gamma
Fangfeng	MOL011740	divaricatol	Prostaglandin G/H synthase 2
Fangfeng	MOL011740	divaricatol	Acetylcholinesterase
Fangfeng	MOL011740	divaricatol	mRNA of Protein-tyrosine phosphatase, non-receptor type 1
Fangfeng	MOL011740	divaricatol	DNA topoisomerase II
Fangfeng	MOL011740	divaricatol	Estrogen receptor beta
Fangfeng	MOL011740	divaricatol	Dipeptidyl peptidase IV
Fangfeng	MOL011740	divaricatol	Glycogen synthase kinase-3 beta
Fangfeng	MOL011740	divaricatol	Cell division protein kinase 2
Fangfeng	MOL011740	divaricatol	Trypsin-1
Fangfeng	MOL011740	divaricatol	Proto-oncogene serine/threonine-protein kinase Pim-1
Fangfeng	MOL001941	Ammidin	Thrombin
Fangfeng	MOL001941	Ammidin	Muscarinic acetylcholine receptor M1
Fangfeng	MOL001941	Ammidin	Prostaglandin G/H synthase 2
Fangfeng	MOL001941	Ammidin	Gamma-aminobutyric acid receptor subunit alpha-1
Fangfeng	MOL001941	Ammidin	Dipeptidyl peptidase IV
Fangfeng	MOL001941	Ammidin	Phosphatidylinositol-4,5-bisphosphate 3-kinase catalytic subunit, gamma isoform
Fangfeng	MOL001941	Ammidin	mRNA of PKA Catalytic Subunit C-alpha
Fangfeng	MOL001941	Ammidin	Amine oxidase [flavin-containing] B
Fangfeng	MOL011747	ledebouriellol	Nitric oxide synthase, inducible
Fangfeng	MOL011747	ledebouriellol	Thrombin
Fangfeng	MOL011747	ledebouriellol	Estrogen receptor
Fangfeng	MOL011747	ledebouriellol	Androgen receptor
Fangfeng	MOL011747	ledebouriellol	Peroxisome proliferator activated receptor gamma
Fangfeng	MOL011747	ledebouriellol	Coagulation factor Xa
Fangfeng	MOL011747	ledebouriellol	Prostaglandin G/H synthase 2
Fangfeng	MOL011747	ledebouriellol	Acetylcholinesterase
Fangfeng	MOL011747	ledebouriellol	DNA topoisomerase II
Fangfeng	MOL011747	ledebouriellol	Estrogen receptor beta
Fangfeng	MOL011747	ledebouriellol	Dipeptidyl peptidase IV
Fangfeng	MOL011747	ledebouriellol	Cell division protein kinase 2
Fangfeng	MOL011747	ledebouriellol	Trypsin-1
Fangfeng	MOL011747	ledebouriellol	Proto-oncogene serine/threonine-protein kinase Pim-1
Fangfeng	MOL011749	phelloptorin	Thrombin
Fangfeng	MOL011749	phelloptorin	Prostaglandin G/H synthase 2
Fangfeng	MOL011749	phelloptorin	Retinoic acid receptor RXR-alpha
Fangfeng	MOL011749	phelloptorin	mRNA of Protein-tyrosine phosphatase, non-receptor type 1
Fangfeng	MOL011749	phelloptorin	Dipeptidyl peptidase IV
Fangfeng	MOL011753	5-O-Methylvisamminol	Nitric oxide synthase, inducible
Fangfeng	MOL011753	5-O-Methylvisamminol	Prostaglandin G/H synthase 1
Fangfeng	MOL011753	5-O-Methylvisamminol	Dopamine D1 receptor
Fangfeng	MOL011753	5-O-Methylvisamminol	Thrombin
Fangfeng	MOL011753	5-O-Methylvisamminol	Muscarinic acetylcholine receptor M1
Fangfeng	MOL011753	5-O-Methylvisamminol	Estrogen receptor
Fangfeng	MOL011753	5-O-Methylvisamminol	Androgen receptor
Fangfeng	MOL011753	5-O-Methylvisamminol	Sodium channel protein type 5 subunit alpha
Fangfeng	MOL011753	5-O-Methylvisamminol	Prostaglandin G/H synthase 2
Fangfeng	MOL011753	5-O-Methylvisamminol	Nitric-oxide synthase, endothelial
Fangfeng	MOL011753	5-O-Methylvisamminol	Retinoic acid receptor RXR-alpha
Fangfeng	MOL011753	5-O-Methylvisamminol	Acetylcholinesterase
Fangfeng	MOL011753	5-O-Methylvisamminol	CGMP-inhibited 3',5'-cyclic phosphodiesterase A
Fangfeng	MOL011753	5-O-Methylvisamminol	Alpha-1A adrenergic receptor
Fangfeng	MOL011753	5-O-Methylvisamminol	Alpha-1B adrenergic receptor
Fangfeng	MOL011753	5-O-Methylvisamminol	Beta-2 adrenergic receptor
Fangfeng	MOL011753	5-O-Methylvisamminol	Mu-type opioid receptor
Fangfeng	MOL011753	5-O-Methylvisamminol	Estrogen receptor beta
Fangfeng	MOL011753	5-O-Methylvisamminol	Gamma-aminobutyric acid receptor subunit alpha-1
Fangfeng	MOL011753	5-O-Methylvisamminol	Dipeptidyl peptidase IV
Fangfeng	MOL011753	5-O-Methylvisamminol	Glycogen synthase kinase-3 beta
Fangfeng	MOL011753	5-O-Methylvisamminol	Cell division protein kinase 2
Fangfeng	MOL011753	5-O-Methylvisamminol	Neuronal acetylcholine receptor protein, alpha-7 chain
Fangfeng	MOL011753	5-O-Methylvisamminol	Proto-oncogene serine/threonine-protein kinase Pim-1
Fangfeng	MOL002644	Phellopterin	Thrombin
Fangfeng	MOL002644	Phellopterin	Muscarinic acetylcholine receptor M1
Fangfeng	MOL002644	Phellopterin	Sodium channel protein type 5 subunit alpha
Fangfeng	MOL002644	Phellopterin	Prostaglandin G/H synthase 2
Fangfeng	MOL002644	Phellopterin	Retinoic acid receptor RXR-alpha
Fangfeng	MOL002644	Phellopterin	Alpha-1B adrenergic receptor
Fangfeng	MOL002644	Phellopterin	mRNA of Protein-tyrosine phosphatase, non-receptor type 1
Fangfeng	MOL002644	Phellopterin	Beta-2 adrenergic receptor
Fangfeng	MOL002644	Phellopterin	Gamma-aminobutyric acid receptor subunit alpha-1
Fangfeng	MOL002644	Phellopterin	Dipeptidyl peptidase IV
Fangfeng	MOL002644	Phellopterin	Heat shock protein HSP 90
Fangfeng	MOL002644	Phellopterin	Neuronal acetylcholine receptor protein, alpha-7 chain
Fangfeng	MOL000359	sitosterol	Progesterone receptor
Fangfeng	MOL000359	sitosterol	Nuclear receptor coactivator 2
Fangfeng	MOL000359	sitosterol	Mineralocorticoid receptor
Fangfeng	MOL000173	wogonin	Nitric oxide synthase, inducible
Fangfeng	MOL000173	wogonin	Prostaglandin G/H synthase 1
Fangfeng	MOL000173	wogonin	Estrogen receptor
Fangfeng	MOL000173	wogonin	Androgen receptor
Fangfeng	MOL000173	wogonin	Sodium channel protein type 5 subunit alpha
Fangfeng	MOL000173	wogonin	Peroxisome proliferator activated receptor gamma
Fangfeng	MOL000173	wogonin	Prostaglandin G/H synthase 2
Fangfeng	MOL000173	wogonin	Retinoic acid receptor RXR-alpha
Fangfeng	MOL000173	wogonin	CGMP-inhibited 3',5'-cyclic phosphodiesterase A
Fangfeng	MOL000173	wogonin	Dipeptidyl peptidase IV
Fangfeng	MOL000173	wogonin	Mitogen-activated protein kinase 14
Fangfeng	MOL000173	wogonin	Glycogen synthase kinase-3 beta
Fangfeng	MOL000173	wogonin	Heat shock protein HSP 90
Fangfeng	MOL000173	wogonin	Cell division protein kinase 2
Fangfeng	MOL000173	wogonin	Phosphatidylinositol-4,5-bisphosphate 3-kinase catalytic subunit, gamma isoform
Fangfeng	MOL000173	wogonin	Serine/threonine-protein kinase Chk1
Fangfeng	MOL000173	wogonin	mRNA of PKA Catalytic Subunit C-alpha
Fangfeng	MOL000173	wogonin	Trypsin-1
Fangfeng	MOL000173	wogonin	Calmodulin
Fangfeng	MOL000173	wogonin	Beta-2 adrenergic receptor
Fangfeng	MOL000173	wogonin	Gamma-aminobutyric acid receptor subunit alpha-1
Fangfeng	MOL000173	wogonin	Transcription factor p65
Fangfeng	MOL000173	wogonin	RAC-alpha serine/threonine-protein kinase
Fangfeng	MOL000173	wogonin	G1/S-specific cyclin-D1
Fangfeng	MOL000173	wogonin	Apoptosis regulator Bcl-2
Fangfeng	MOL000173	wogonin	Cyclin-dependent kinase inhibitor 1
Fangfeng	MOL000173	wogonin	Eukaryotic translation initiation factor 6
Fangfeng	MOL000173	wogonin	Apoptosis regulator BAX
Fangfeng	MOL000173	wogonin	Caspase-9
Fangfeng	MOL000173	wogonin	Vascular endothelial growth factor receptor 2
Fangfeng	MOL000173	wogonin	Tumor necrosis factor
Fangfeng	MOL000173	wogonin	Transcription factor AP-1
Fangfeng	MOL000173	wogonin	Interleukin-6
Fangfeng	MOL000173	wogonin	Activator of 90 kDa heat shock protein ATPase homolog 1
Fangfeng	MOL000173	wogonin	Caspase-3
Fangfeng	MOL000173	wogonin	Cellular tumor antigen p53
Fangfeng	MOL000173	wogonin	Bcl-2-binding component 3
Fangfeng	MOL000173	wogonin	Telomerase protein component 1
Fangfeng	MOL000173	wogonin	Interstitial collagenase
Fangfeng	MOL000173	wogonin	C-C motif chemokine 2
Fangfeng	MOL000173	wogonin	Protein kinase C delta type
Fangfeng	MOL000173	wogonin	Prostaglandin E2 receptor EP3 subtype
Fangfeng	MOL000173	wogonin	Fibronectin
Fangfeng	MOL000173	wogonin	Interleukin-8
Fangfeng	MOL000173	wogonin	Induced myeloid leukemia cell differentiation protein Mcl-1
Fangfeng	MOL000358	beta-sitosterol	Progesterone receptor
Fangfeng	MOL000358	beta-sitosterol	Nuclear receptor coactivator 2
Fangfeng	MOL000358	beta-sitosterol	Prostaglandin G/H synthase 1
Fangfeng	MOL000358	beta-sitosterol	Prostaglandin G/H synthase 2
Fangfeng	MOL000358	beta-sitosterol	Heat shock protein HSP 90
Fangfeng	MOL000358	beta-sitosterol	Phosphatidylinositol-4,5-bisphosphate 3-kinase catalytic subunit, gamma isoform
Fangfeng	MOL000358	beta-sitosterol	Potassium voltage-gated channel subfamily H member 2
Fangfeng	MOL000358	beta-sitosterol	mRNA of PKA Catalytic Subunit C-alpha
Fangfeng	MOL000358	beta-sitosterol	Dopamine D1 receptor
Fangfeng	MOL000358	beta-sitosterol	Muscarinic acetylcholine receptor M3
Fangfeng	MOL000358	beta-sitosterol	Muscarinic acetylcholine receptor M1
Fangfeng	MOL000358	beta-sitosterol	Sodium channel protein type 5 subunit alpha
Fangfeng	MOL000358	beta-sitosterol	Gamma-aminobutyric-acid receptor alpha-2 subunit
Fangfeng	MOL000358	beta-sitosterol	Muscarinic acetylcholine receptor M4
Fangfeng	MOL000358	beta-sitosterol	CGMP-inhibited 3',5'-cyclic phosphodiesterase A
Fangfeng	MOL000358	beta-sitosterol	5-hydroxytryptamine 2A receptor
Fangfeng	MOL000358	beta-sitosterol	Gamma-aminobutyric-acid receptor alpha-5 subunit
Fangfeng	MOL000358	beta-sitosterol	Alpha-1A adrenergic receptor
Fangfeng	MOL000358	beta-sitosterol	Gamma-aminobutyric-acid receptor alpha-3 subunit
Fangfeng	MOL000358	beta-sitosterol	Muscarinic acetylcholine receptor M2
Fangfeng	MOL000358	beta-sitosterol	Alpha-1B adrenergic receptor
Fangfeng	MOL000358	beta-sitosterol	Beta-2 adrenergic receptor
Fangfeng	MOL000358	beta-sitosterol	Neuronal acetylcholine receptor subunit alpha-2
Fangfeng	MOL000358	beta-sitosterol	Sodium-dependent serotonin transporter
Fangfeng	MOL000358	beta-sitosterol	Mu-type opioid receptor
Fangfeng	MOL000358	beta-sitosterol	Gamma-aminobutyric acid receptor subunit alpha-1
Fangfeng	MOL000358	beta-sitosterol	Neuronal acetylcholine receptor protein, alpha-7 chain
Fangfeng	MOL000358	beta-sitosterol	Cytochrome P450-cam
Fangfeng	MOL000358	beta-sitosterol	Apoptosis regulator Bcl-2
Fangfeng	MOL000358	beta-sitosterol	Apoptosis regulator BAX
Fangfeng	MOL000358	beta-sitosterol	Caspase-9
Fangfeng	MOL000358	beta-sitosterol	Transcription factor AP-1
Fangfeng	MOL000358	beta-sitosterol	Caspase-3
Fangfeng	MOL000358	beta-sitosterol	Caspase-8
Fangfeng	MOL000358	beta-sitosterol	Protein kinase C alpha type
Fangfeng	MOL000358	beta-sitosterol	Transforming growth factor beta-1
Fangfeng	MOL000358	beta-sitosterol	Serum paraoxonase/arylesterase 1
Fangfeng	MOL000358	beta-sitosterol	Microtubule-associated protein 2
Fangfeng	MOL001494	Mandenol	Prostaglandin G/H synthase 1
Fangfeng	MOL001494	Mandenol	Prostaglandin G/H synthase 2
Fangfeng	MOL001494	Mandenol	Nuclear receptor coactivator 2
Fangfeng	MOL001942	isoimperatorin	Prostaglandin G/H synthase 2
Fangfeng	MOL003588	Prangenidin	Prostaglandin G/H synthase 1
Fangfeng	MOL003588	Prangenidin	Thrombin
Fangfeng	MOL003588	Prangenidin	Estrogen receptor
Fangfeng	MOL003588	Prangenidin	Androgen receptor
Fangfeng	MOL003588	Prangenidin	Prostaglandin G/H synthase 2
Fangfeng	MOL003588	Prangenidin	Retinoic acid receptor RXR-alpha
Fangfeng	MOL003588	Prangenidin	Gamma-aminobutyric acid receptor subunit alpha-1
Fangfeng	MOL003588	Prangenidin	Dipeptidyl peptidase IV
Fangfeng	MOL003588	Prangenidin	Heat shock protein HSP 90
Fangfeng	MOL003588	Prangenidin	Cell division protein kinase 2
Fangfeng	MOL003588	Prangenidin	Phosphatidylinositol-4,5-bisphosphate 3-kinase catalytic subunit, gamma isoform
Fangfeng	MOL003588	Prangenidin	Serine/threonine-protein kinase Chk1
Fangfeng	MOL003588	Prangenidin	mRNA of PKA Catalytic Subunit C-alpha
Fangfeng	MOL003588	Prangenidin	Proto-oncogene serine/threonine-protein kinase Pim-1
Fangfeng	MOL003588	Prangenidin	Cyclin-A2
Fangfeng	MOL007514	methyl icosa-11,14-dienoate	Nuclear receptor coactivator 2
Fangfeng	MOL013077	Decursin	Muscarinic acetylcholine receptor M3
Fangfeng	MOL013077	Decursin	Thrombin
Fangfeng	MOL013077	Decursin	Muscarinic acetylcholine receptor M1
Fangfeng	MOL013077	Decursin	Estrogen receptor
Fangfeng	MOL013077	Decursin	Sodium channel protein type 5 subunit alpha
Fangfeng	MOL013077	Decursin	Prostaglandin G/H synthase 2
Fangfeng	MOL013077	Decursin	Carbonic anhydrase II
Fangfeng	MOL013077	Decursin	Acetylcholinesterase
Fangfeng	MOL013077	Decursin	CGMP-inhibited 3',5'-cyclic phosphodiesterase A
Fangfeng	MOL013077	Decursin	mRNA of Protein-tyrosine phosphatase, non-receptor type 1
Fangfeng	MOL013077	Decursin	Beta-2 adrenergic receptor
Fangfeng	MOL013077	Decursin	Dipeptidyl peptidase IV
Fangfeng	MOL013077	Decursin	Heat shock protein HSP 90
Fangfeng	MOL013077	Decursin	Cell division protein kinase 2
Fangfeng	MOL013077	Decursin	Proto-oncogene serine/threonine-protein kinase Pim-1
Fangfeng	MOL013077	Decursin	Calmodulin
Huangbo	MOL001454	berberine	Nitric oxide synthase, inducible
Huangbo	MOL001454	berberine	Prostaglandin G/H synthase 1
Huangbo	MOL001454	berberine	Potassium voltage-gated channel subfamily H member 2
Huangbo	MOL001454	berberine	Estrogen receptor
Huangbo	MOL001454	berberine	Androgen receptor
Huangbo	MOL001454	berberine	Sodium channel protein type 5 subunit alpha
Huangbo	MOL001454	berberine	Coagulation factor Xa
Huangbo	MOL001454	berberine	Prostaglandin G/H synthase 2
Huangbo	MOL001454	berberine	Nitric-oxide synthase, endothelial
Huangbo	MOL001454	berberine	Retinoic acid receptor RXR-alpha
Huangbo	MOL001454	berberine	Beta-2 adrenergic receptor
Huangbo	MOL001454	berberine	Heat shock protein HSP 90
Huangbo	MOL001454	berberine	mRNA of PKA Catalytic Subunit C-alpha
Huangbo	MOL001454	berberine	Trypsin-1
Huangbo	MOL001454	berberine	Nuclear receptor coactivator 2
Huangbo	MOL001454	berberine	cAMP and cAMP-inhibited cGMP 3',5'-cyclic phosphodiesterase 10A
Huangbo	MOL001454	berberine	Calmodulin
Huangbo	MOL001458	coptisine	Nitric oxide synthase, inducible
Huangbo	MOL001458	coptisine	Prostaglandin G/H synthase 1
Huangbo	MOL001458	coptisine	Potassium voltage-gated channel subfamily H member 2
Huangbo	MOL001458	coptisine	Estrogen receptor
Huangbo	MOL001458	coptisine	Androgen receptor
Huangbo	MOL001458	coptisine	Sodium channel protein type 5 subunit alpha
Huangbo	MOL001458	coptisine	Prostaglandin G/H synthase 2
Huangbo	MOL001458	coptisine	Nitric-oxide synthase, endothelial
Huangbo	MOL001458	coptisine	Trypsin-1
Huangbo	MOL002641	Phellavin_qt	Prostaglandin G/H synthase 2
Huangbo	MOL002641	Phellavin_qt	Coagulation factor VII
Huangbo	MOL002641	Phellavin_qt	Heat shock protein HSP 90
Huangbo	MOL002643	delta 7-stigmastenol	Progesterone receptor
Huangbo	MOL002644	Phellopterin	Thrombin
Huangbo	MOL002644	Phellopterin	Muscarinic acetylcholine receptor M1
Huangbo	MOL002644	Phellopterin	Sodium channel protein type 5 subunit alpha
Huangbo	MOL002644	Phellopterin	Prostaglandin G/H synthase 2
Huangbo	MOL002644	Phellopterin	Retinoic acid receptor RXR-alpha
Huangbo	MOL002644	Phellopterin	Alpha-1B adrenergic receptor
Huangbo	MOL002644	Phellopterin	mRNA of Protein-tyrosine phosphatase, non-receptor type 1
Huangbo	MOL002644	Phellopterin	Beta-2 adrenergic receptor
Huangbo	MOL002644	Phellopterin	Gamma-aminobutyric acid receptor subunit alpha-1
Huangbo	MOL002644	Phellopterin	Dipeptidyl peptidase IV
Huangbo	MOL002644	Phellopterin	Heat shock protein HSP 90
Huangbo	MOL002644	Phellopterin	Neuronal acetylcholine receptor protein, alpha-7 chain
Huangbo	MOL002651	Dehydrotanshinone II A	Dopamine D1 receptor
Huangbo	MOL002651	Dehydrotanshinone II A	Muscarinic acetylcholine receptor M3
Huangbo	MOL002651	Dehydrotanshinone II A	Thrombin
Huangbo	MOL002651	Dehydrotanshinone II A	Muscarinic acetylcholine receptor M1
Huangbo	MOL002651	Dehydrotanshinone II A	Estrogen receptor
Huangbo	MOL002651	Dehydrotanshinone II A	Androgen receptor
Huangbo	MOL002651	Dehydrotanshinone II A	Sodium channel protein type 5 subunit alpha
Huangbo	MOL002651	Dehydrotanshinone II A	Peroxisome proliferator activated receptor gamma
Huangbo	MOL002651	Dehydrotanshinone II A	Muscarinic acetylcholine receptor M5
Huangbo	MOL002651	Dehydrotanshinone II A	Prostaglandin G/H synthase 2
Huangbo	MOL002651	Dehydrotanshinone II A	Muscarinic acetylcholine receptor M4
Huangbo	MOL002651	Dehydrotanshinone II A	Delta-type opioid receptor
Huangbo	MOL002651	Dehydrotanshinone II A	Acetylcholinesterase
Huangbo	MOL002651	Dehydrotanshinone II A	5-hydroxytryptamine 2A receptor
Huangbo	MOL002651	Dehydrotanshinone II A	Alpha-1A adrenergic receptor
Huangbo	MOL002651	Dehydrotanshinone II A	Beta-2 adrenergic receptor
Huangbo	MOL002651	Dehydrotanshinone II A	Mu-type opioid receptor
Huangbo	MOL002651	Dehydrotanshinone II A	Gamma-aminobutyric acid receptor subunit alpha-1
Huangbo	MOL002651	Dehydrotanshinone II A	Dipeptidyl peptidase IV
Huangbo	MOL002651	Dehydrotanshinone II A	Neuronal acetylcholine receptor protein, alpha-7 chain
Huangbo	MOL002651	Dehydrotanshinone II A	Nuclear receptor coactivator 1
Huangbo	MOL002662	rutaecarpine	Prostaglandin G/H synthase 1
Huangbo	MOL002662	rutaecarpine	Androgen receptor
Huangbo	MOL002662	rutaecarpine	Sodium channel protein type 5 subunit alpha
Huangbo	MOL002662	rutaecarpine	Coagulation factor Xa
Huangbo	MOL002662	rutaecarpine	Prostaglandin G/H synthase 2
Huangbo	MOL002662	rutaecarpine	Nitric-oxide synthase, endothelial
Huangbo	MOL002662	rutaecarpine	5-hydroxytryptamine receptor 3A
Huangbo	MOL002662	rutaecarpine	Retinoic acid receptor RXR-alpha
Huangbo	MOL002662	rutaecarpine	Phosphatidylinositol-4,5-bisphosphate 3-kinase catalytic subunit, gamma isoform
Huangbo	MOL002662	rutaecarpine	Serine/threonine-protein kinase Chk1
Huangbo	MOL002662	rutaecarpine	mRNA of PKA Catalytic Subunit C-alpha
Huangbo	MOL002662	rutaecarpine	72 kDa type IV collagenase
Huangbo	MOL002662	rutaecarpine	Matrix metalloproteinase-9
Huangbo	MOL002662	rutaecarpine	Tumor necrosis factor
Huangbo	MOL002662	rutaecarpine	Cytochrome P450 3A4
Huangbo	MOL002662	rutaecarpine	Cytochrome P450 1A2
Huangbo	MOL002662	rutaecarpine	Interleukin-4
Huangbo	MOL002662	rutaecarpine	Cytochrome P450 2B6
Huangbo	MOL002663	Skimmianin	Retinoic acid receptor RXR-alpha
Huangbo	MOL002663	Skimmianin	Gamma-aminobutyric acid receptor subunit alpha-1
Huangbo	MOL002663	Skimmianin	Heat shock protein HSP 90
Huangbo	MOL002663	Skimmianin	mRNA of PKA Catalytic Subunit C-alpha
Huangbo	MOL002663	Skimmianin	Phosphatidylinositol-4,5-bisphosphate 3-kinase catalytic subunit, gamma isoform
Huangbo	MOL002666	Chelerythrine	Prostaglandin G/H synthase 1
Huangbo	MOL002666	Chelerythrine	Potassium voltage-gated channel subfamily H member 2
Huangbo	MOL002666	Chelerythrine	Prostaglandin G/H synthase 2
Huangbo	MOL002666	Chelerythrine	Retinoic acid receptor RXR-alpha
Huangbo	MOL002666	Chelerythrine	mRNA of PKA Catalytic Subunit C-alpha
Huangbo	MOL002666	Chelerythrine	Nuclear receptor coactivator 2
Huangbo	MOL000449	Stigmasterol	Progesterone receptor
Huangbo	MOL000449	Stigmasterol	Mineralocorticoid receptor
Huangbo	MOL000449	Stigmasterol	Nuclear receptor coactivator 2
Huangbo	MOL000449	Stigmasterol	Alcohol dehydrogenase 1C
Huangbo	MOL000449	Stigmasterol	Ig gamma-1 chain C region
Huangbo	MOL000449	Stigmasterol	Retinoic acid receptor RXR-alpha
Huangbo	MOL000449	Stigmasterol	Nuclear receptor coactivator 1
Huangbo	MOL000449	Stigmasterol	Prostaglandin G/H synthase 1
Huangbo	MOL000449	Stigmasterol	Prostaglandin G/H synthase 2
Huangbo	MOL000449	Stigmasterol	Alpha-2A adrenergic receptor
Huangbo	MOL000449	Stigmasterol	Sodium-dependent noradrenaline transporter
Huangbo	MOL000449	Stigmasterol	Sodium-dependent dopamine transporter
Huangbo	MOL000449	Stigmasterol	Beta-2 adrenergic receptor
Huangbo	MOL000449	Stigmasterol	Aldose reductase
Huangbo	MOL000449	Stigmasterol	Urokinase-type plasminogen activator
Huangbo	MOL000449	Stigmasterol	Leukotriene A-4 hydrolase
Huangbo	MOL000449	Stigmasterol	Amine oxidase [flavin-containing] B
Huangbo	MOL000449	Stigmasterol	Amine oxidase [flavin-containing] A
Huangbo	MOL000449	Stigmasterol	mRNA of PKA Catalytic Subunit C-alpha
Huangbo	MOL000449	Stigmasterol	Chymotrypsinogen B
Huangbo	MOL000449	Stigmasterol	Muscarinic acetylcholine receptor M3
Huangbo	MOL000449	Stigmasterol	Muscarinic acetylcholine receptor M1
Huangbo	MOL000449	Stigmasterol	Beta-1 adrenergic receptor
Huangbo	MOL000449	Stigmasterol	Sodium channel protein type 5 subunit alpha
Huangbo	MOL000449	Stigmasterol	5-hydroxytryptamine 2A receptor
Huangbo	MOL000449	Stigmasterol	Alpha-1A adrenergic receptor
Huangbo	MOL000449	Stigmasterol	Gamma-aminobutyric-acid receptor alpha-3 subunit
Huangbo	MOL000449	Stigmasterol	Muscarinic acetylcholine receptor M2
Huangbo	MOL000449	Stigmasterol	Alpha-1B adrenergic receptor
Huangbo	MOL000449	Stigmasterol	Gamma-aminobutyric acid receptor subunit alpha-1
Huangbo	MOL000449	Stigmasterol	Neuronal acetylcholine receptor protein, alpha-7 chain
Huangbo	MOL002668	Worenine	Nitric oxide synthase, inducible
Huangbo	MOL002668	Worenine	Prostaglandin G/H synthase 1
Huangbo	MOL002668	Worenine	Estrogen receptor
Huangbo	MOL002668	Worenine	Androgen receptor
Huangbo	MOL002668	Worenine	Prostaglandin G/H synthase 2
Huangbo	MOL002668	Worenine	Serine/threonine-protein kinase Chk1
Huangbo	MOL002668	Worenine	Proto-oncogene serine/threonine-protein kinase Pim-1
Huangbo	MOL002670	Cavidine	Prostaglandin G/H synthase 1
Huangbo	MOL002670	Cavidine	Muscarinic acetylcholine receptor M3
Huangbo	MOL002670	Cavidine	Potassium voltage-gated channel subfamily H member 2
Huangbo	MOL002670	Cavidine	Muscarinic acetylcholine receptor M1
Huangbo	MOL002670	Cavidine	Beta-1 adrenergic receptor
Huangbo	MOL002670	Cavidine	Sodium channel protein type 5 subunit alpha
Huangbo	MOL002670	Cavidine	Coagulation factor Xa
Huangbo	MOL002670	Cavidine	Muscarinic acetylcholine receptor M5
Huangbo	MOL002670	Cavidine	Prostaglandin G/H synthase 2
Huangbo	MOL002670	Cavidine	5-hydroxytryptamine receptor 3A
Huangbo	MOL002670	Cavidine	Alpha-2C adrenergic receptor
Huangbo	MOL002670	Cavidine	Muscarinic acetylcholine receptor M4
Huangbo	MOL002670	Cavidine	Retinoic acid receptor RXR-alpha
Huangbo	MOL002670	Cavidine	Delta-type opioid receptor
Huangbo	MOL002670	Cavidine	5-hydroxytryptamine 2A receptor
Huangbo	MOL002670	Cavidine	5-hydroxytryptamine 2C receptor
Huangbo	MOL002670	Cavidine	Alpha-1B adrenergic receptor
Huangbo	MOL002670	Cavidine	Beta-2 adrenergic receptor
Huangbo	MOL002670	Cavidine	Alpha-1D adrenergic receptor
Huangbo	MOL002670	Cavidine	DNA topoisomerase II
Huangbo	MOL002670	Cavidine	Mu-type opioid receptor
Huangbo	MOL002670	Cavidine	Heat shock protein HSP 90
Huangbo	MOL002670	Cavidine	Retinoic acid receptor RXR-beta
Huangbo	MOL002670	Cavidine	Calmodulin
Huangbo	MOL002670	Cavidine	Dopamine D1 receptor
Huangbo	MOL002670	Cavidine	Sodium-dependent serotonin transporter
Huangbo	MOL002670	Cavidine	Coagulation factor VII
Huangbo	MOL002670	Cavidine	cAMP and cAMP-inhibited cGMP 3',5'-cyclic phosphodiesterase 10A
Huangbo	MOL002672	Hericenone H	Thrombin
Huangbo	MOL000358	beta-sitosterol	Progesterone receptor
Huangbo	MOL000358	beta-sitosterol	Nuclear receptor coactivator 2
Huangbo	MOL000358	beta-sitosterol	Prostaglandin G/H synthase 1
Huangbo	MOL000358	beta-sitosterol	Prostaglandin G/H synthase 2
Huangbo	MOL000358	beta-sitosterol	Heat shock protein HSP 90
Huangbo	MOL000358	beta-sitosterol	Phosphatidylinositol-4,5-bisphosphate 3-kinase catalytic subunit, gamma isoform
Huangbo	MOL000358	beta-sitosterol	Potassium voltage-gated channel subfamily H member 2
Huangbo	MOL000358	beta-sitosterol	mRNA of PKA Catalytic Subunit C-alpha
Huangbo	MOL000358	beta-sitosterol	Dopamine D1 receptor
Huangbo	MOL000358	beta-sitosterol	Muscarinic acetylcholine receptor M3
Huangbo	MOL000358	beta-sitosterol	Muscarinic acetylcholine receptor M1
Huangbo	MOL000358	beta-sitosterol	Sodium channel protein type 5 subunit alpha
Huangbo	MOL000358	beta-sitosterol	Gamma-aminobutyric-acid receptor alpha-2 subunit
Huangbo	MOL000358	beta-sitosterol	Muscarinic acetylcholine receptor M4
Huangbo	MOL000358	beta-sitosterol	CGMP-inhibited 3',5'-cyclic phosphodiesterase A
Huangbo	MOL000358	beta-sitosterol	5-hydroxytryptamine 2A receptor
Huangbo	MOL000358	beta-sitosterol	Gamma-aminobutyric-acid receptor alpha-5 subunit
Huangbo	MOL000358	beta-sitosterol	Alpha-1A adrenergic receptor
Huangbo	MOL000358	beta-sitosterol	Gamma-aminobutyric-acid receptor alpha-3 subunit
Huangbo	MOL000358	beta-sitosterol	Muscarinic acetylcholine receptor M2
Huangbo	MOL000358	beta-sitosterol	Alpha-1B adrenergic receptor
Huangbo	MOL000358	beta-sitosterol	Beta-2 adrenergic receptor
Huangbo	MOL000358	beta-sitosterol	Neuronal acetylcholine receptor subunit alpha-2
Huangbo	MOL000358	beta-sitosterol	Sodium-dependent serotonin transporter
Huangbo	MOL000358	beta-sitosterol	Mu-type opioid receptor
Huangbo	MOL000358	beta-sitosterol	Gamma-aminobutyric acid receptor subunit alpha-1
Huangbo	MOL000358	beta-sitosterol	Neuronal acetylcholine receptor protein, alpha-7 chain
Huangbo	MOL000358	beta-sitosterol	Cytochrome P450-cam
Huangbo	MOL000358	beta-sitosterol	Apoptosis regulator Bcl-2
Huangbo	MOL000358	beta-sitosterol	Apoptosis regulator BAX
Huangbo	MOL000358	beta-sitosterol	Caspase-9
Huangbo	MOL000358	beta-sitosterol	Transcription factor AP-1
Huangbo	MOL000358	beta-sitosterol	Caspase-3
Huangbo	MOL000358	beta-sitosterol	Caspase-8
Huangbo	MOL000358	beta-sitosterol	Protein kinase C alpha type
Huangbo	MOL000358	beta-sitosterol	Transforming growth factor beta-1
Huangbo	MOL000358	beta-sitosterol	Serum paraoxonase/arylesterase 1
Huangbo	MOL000358	beta-sitosterol	Microtubule-associated protein 2
Huangbo	MOL000622	Magnograndiolide	Gamma-aminobutyric-acid receptor alpha-2 subunit
Huangbo	MOL000622	Magnograndiolide	Gamma-aminobutyric acid receptor subunit alpha-1
Huangbo	MOL000622	Magnograndiolide	Glutamate receptor 2
Huangbo	MOL000622	Magnograndiolide	Gamma-aminobutyric-acid receptor subunit alpha-6
Huangbo	MOL000785	palmatine	Nitric oxide synthase, inducible
Huangbo	MOL000785	palmatine	Prostaglandin G/H synthase 1
Huangbo	MOL000785	palmatine	Potassium voltage-gated channel subfamily H member 2
Huangbo	MOL000785	palmatine	Estrogen receptor
Huangbo	MOL000785	palmatine	Androgen receptor
Huangbo	MOL000785	palmatine	Sodium channel protein type 5 subunit alpha
Huangbo	MOL000785	palmatine	Prostaglandin G/H synthase 2
Huangbo	MOL000785	palmatine	Nitric-oxide synthase, endothelial
Huangbo	MOL000785	palmatine	Retinoic acid receptor RXR-alpha
Huangbo	MOL000785	palmatine	Beta-2 adrenergic receptor
Huangbo	MOL000785	palmatine	Estrogen receptor beta
Huangbo	MOL000785	palmatine	Heat shock protein HSP 90
Huangbo	MOL000785	palmatine	Trypsin-1
Huangbo	MOL000785	palmatine	Proto-oncogene serine/threonine-protein kinase Pim-1
Huangbo	MOL000785	palmatine	Nuclear receptor coactivator 2
Huangbo	MOL000785	palmatine	Calmodulin
Huangbo	MOL000785	palmatine	mRNA of PKA Catalytic Subunit C-alpha
Huangbo	MOL000785	palmatine	Cell division protein kinase 2
Huangbo	MOL000785	palmatine	Coagulation factor VII
Huangbo	MOL000787	Fumarine	Prostaglandin G/H synthase 1
Huangbo	MOL000787	Fumarine	Muscarinic acetylcholine receptor M3
Huangbo	MOL000787	Fumarine	Potassium voltage-gated channel subfamily H member 2
Huangbo	MOL000787	Fumarine	Muscarinic acetylcholine receptor M1
Huangbo	MOL000787	Fumarine	Sodium channel protein type 5 subunit alpha
Huangbo	MOL000787	Fumarine	Coagulation factor Xa
Huangbo	MOL000787	Fumarine	Muscarinic acetylcholine receptor M5
Huangbo	MOL000787	Fumarine	Prostaglandin G/H synthase 2
Huangbo	MOL000787	Fumarine	5-hydroxytryptamine receptor 3A
Huangbo	MOL000787	Fumarine	Coagulation factor VII
Huangbo	MOL000787	Fumarine	Muscarinic acetylcholine receptor M4
Huangbo	MOL000787	Fumarine	Delta-type opioid receptor
Huangbo	MOL000787	Fumarine	5-hydroxytryptamine 2A receptor
Huangbo	MOL000787	Fumarine	Alpha-1B adrenergic receptor
Huangbo	MOL000787	Fumarine	Beta-2 adrenergic receptor
Huangbo	MOL000787	Fumarine	Alpha-1D adrenergic receptor
Huangbo	MOL000787	Fumarine	Mu-type opioid receptor
Huangbo	MOL000787	Fumarine	Heat shock protein HSP 90
Huangbo	MOL000787	Fumarine	mRNA of PKA Catalytic Subunit C-alpha
Huangbo	MOL000787	Fumarine	Calmodulin
Huangbo	MOL000787	Fumarine	Sodium-dependent serotonin transporter
Huangbo	MOL000787	Fumarine	Voltage-dependent L-type calcium channel subunit alpha-1S
Huangbo	MOL000787	Fumarine	CGMP-inhibited 3',5'-cyclic phosphodiesterase A
Huangbo	MOL000787	Fumarine	Sodium-dependent dopamine transporter
Huangbo	MOL000787	Fumarine	Type IV phosphodiesterase
Huangbo	MOL000787	Fumarine	DNA topoisomerase II
Huangbo	MOL000787	Fumarine	Dopamine D1 receptor
Huangbo	MOL000787	Fumarine	Vascular endothelial growth factor receptor 2
Huangbo	MOL000790	Isocorypalmine	Prostaglandin G/H synthase 1
Huangbo	MOL000790	Isocorypalmine	Dopamine D1 receptor
Huangbo	MOL000790	Isocorypalmine	Muscarinic acetylcholine receptor M3
Huangbo	MOL000790	Isocorypalmine	Potassium voltage-gated channel subfamily H member 2
Huangbo	MOL000790	Isocorypalmine	Muscarinic acetylcholine receptor M1
Huangbo	MOL000790	Isocorypalmine	D(1B) dopamine receptor
Huangbo	MOL000790	Isocorypalmine	Sodium channel protein type 5 subunit alpha
Huangbo	MOL000790	Isocorypalmine	Coagulation factor Xa
Huangbo	MOL000790	Isocorypalmine	Muscarinic acetylcholine receptor M5
Huangbo	MOL000790	Isocorypalmine	Prostaglandin G/H synthase 2
Huangbo	MOL000790	Isocorypalmine	5-hydroxytryptamine receptor 3A
Huangbo	MOL000790	Isocorypalmine	Carbonic anhydrase II
Huangbo	MOL000790	Isocorypalmine	Alpha-2C adrenergic receptor
Huangbo	MOL000790	Isocorypalmine	Muscarinic acetylcholine receptor M4
Huangbo	MOL000790	Isocorypalmine	Retinoic acid receptor RXR-alpha
Huangbo	MOL000790	Isocorypalmine	Delta-type opioid receptor
Huangbo	MOL000790	Isocorypalmine	5-hydroxytryptamine 2A receptor
Huangbo	MOL000790	Isocorypalmine	Sodium-dependent noradrenaline transporter
Huangbo	MOL000790	Isocorypalmine	Alpha-1A adrenergic receptor
Huangbo	MOL000790	Isocorypalmine	5-hydroxytryptamine 2C receptor
Huangbo	MOL000790	Isocorypalmine	Muscarinic acetylcholine receptor M2
Huangbo	MOL000790	Isocorypalmine	Alpha-2B adrenergic receptor
Huangbo	MOL000790	Isocorypalmine	Alpha-1B adrenergic receptor
Huangbo	MOL000790	Isocorypalmine	D(3) dopamine receptor
Huangbo	MOL000790	Isocorypalmine	Sodium-dependent dopamine transporter
Huangbo	MOL000790	Isocorypalmine	Beta-2 adrenergic receptor
Huangbo	MOL000790	Isocorypalmine	Alpha-1D adrenergic receptor
Huangbo	MOL000790	Isocorypalmine	Sodium-dependent serotonin transporter
Huangbo	MOL000790	Isocorypalmine	Mu-type opioid receptor
Huangbo	MOL000790	Isocorypalmine	Heat shock protein HSP 90
Huangbo	MOL000790	Isocorypalmine	mRNA of PKA Catalytic Subunit C-alpha
Huangbo	MOL000790	Isocorypalmine	Retinoic acid receptor RXR-beta
Huangbo	MOL000790	Isocorypalmine	Ig gamma-1 chain C region
Huangbo	MOL000790	Isocorypalmine	Nuclear receptor coactivator 1
Huangbo	MOL000790	Isocorypalmine	Calmodulin
Huangbo	MOL000790	Isocorypalmine	Calcium-activated potassium channel subunit alpha 1
Huangbo	MOL000098	quercetin	Prostaglandin G/H synthase 1
Huangbo	MOL000098	quercetin	Androgen receptor
Huangbo	MOL000098	quercetin	Peroxisome proliferator activated receptor gamma
Huangbo	MOL000098	quercetin	Prostaglandin G/H synthase 2
Huangbo	MOL000098	quercetin	Heat shock protein HSP 90
Huangbo	MOL000098	quercetin	Phosphatidylinositol-4,5-bisphosphate 3-kinase catalytic subunit, gamma isoform
Huangbo	MOL000098	quercetin	Nuclear receptor coactivator 2
Huangbo	MOL000098	quercetin	Dipeptidyl peptidase IV
Huangbo	MOL000098	quercetin	Aldose reductase
Huangbo	MOL000098	quercetin	Trypsin-1
Huangbo	MOL000098	quercetin	DNA topoisomerase II
Huangbo	MOL000098	quercetin	Thrombin
Huangbo	MOL000098	quercetin	Potassium voltage-gated channel subfamily H member 2
Huangbo	MOL000098	quercetin	Sodium channel protein type 5 subunit alpha
Huangbo	MOL000098	quercetin	Coagulation factor Xa
Huangbo	MOL000098	quercetin	Beta-2 adrenergic receptor
Huangbo	MOL000098	quercetin	Stromelysin-1
Huangbo	MOL000098	quercetin	mRNA of PKA Catalytic Subunit C-alpha
Huangbo	MOL000098	quercetin	Coagulation factor VII
Huangbo	MOL000098	quercetin	Nitric-oxide synthase, endothelial
Huangbo	MOL000098	quercetin	Retinoic acid receptor RXR-alpha
Huangbo	MOL000098	quercetin	Acetylcholinesterase
Huangbo	MOL000098	quercetin	Gamma-aminobutyric acid receptor subunit alpha-1
Huangbo	MOL000098	quercetin	Amine oxidase [flavin-containing] B
Huangbo	MOL000098	quercetin	Transcription factor p65
Huangbo	MOL000098	quercetin	Epidermal growth factor receptor
Huangbo	MOL000098	quercetin	RAC-alpha serine/threonine-protein kinase
Huangbo	MOL000098	quercetin	Vascular endothelial growth factor A
Huangbo	MOL000098	quercetin	G1/S-specific cyclin-D1
Huangbo	MOL000098	quercetin	Apoptosis regulator Bcl-2
Huangbo	MOL000098	quercetin	Bcl-2-like protein 1
Huangbo	MOL000098	quercetin	Proto-oncogene c-Fos
Huangbo	MOL000098	quercetin	Cyclin-dependent kinase inhibitor 1
Huangbo	MOL000098	quercetin	Eukaryotic translation initiation factor 6
Huangbo	MOL000098	quercetin	Apoptosis regulator BAX
Huangbo	MOL000098	quercetin	Caspase-9
Huangbo	MOL000098	quercetin	Urokinase-type plasminogen activator
Huangbo	MOL000098	quercetin	72 kDa type IV collagenase
Huangbo	MOL000098	quercetin	Matrix metalloproteinase-9
Huangbo	MOL000098	quercetin	Mitogen-activated protein kinase 1
Huangbo	MOL000098	quercetin	Interleukin-10
Huangbo	MOL000098	quercetin	Pro-epidermal growth factor
Huangbo	MOL000098	quercetin	Retinoblastoma-associated protein
Huangbo	MOL000098	quercetin	Tumor necrosis factor
Huangbo	MOL000098	quercetin	Transcription factor AP-1
Huangbo	MOL000098	quercetin	Interleukin-6
Huangbo	MOL000098	quercetin	Cyclin-dependent kinase inhibitor 2A, isoforms 1/2/3
Huangbo	MOL000098	quercetin	Activator of 90 kDa heat shock protein ATPase homolog 1
Huangbo	MOL000098	quercetin	Caspase-3
Huangbo	MOL000098	quercetin	Cellular tumor antigen p53
Huangbo	MOL000098	quercetin	ETS domain-containing protein Elk-1
Huangbo	MOL000098	quercetin	NF-kappa-B inhibitor alpha
Huangbo	MOL000098	quercetin	NADPH--cytochrome P450 reductase
Huangbo	MOL000098	quercetin	Ornithine decarboxylase
Huangbo	MOL000098	quercetin	Xanthine dehydrogenase/oxidase
Huangbo	MOL000098	quercetin	Caspase-8
Huangbo	MOL000098	quercetin	DNA topoisomerase 1
Huangbo	MOL000098	quercetin	RAF proto-oncogene serine/threonine-protein kinase
Huangbo	MOL000098	quercetin	Superoxide dismutase [Cu-Zn]
Huangbo	MOL000098	quercetin	Protein kinase C alpha type
Huangbo	MOL000098	quercetin	Interstitial collagenase
Huangbo	MOL000098	quercetin	Hypoxia-inducible factor 1-alpha
Huangbo	MOL000098	quercetin	Signal transducer and activator of transcription 1-alpha/beta
Huangbo	MOL000098	quercetin	Protein CBFA2T1
Huangbo	MOL000098	quercetin	Probable E3 ubiquitin-protein ligase HERC5
Huangbo	MOL000098	quercetin	Cell division control protein 2 homolog
Huangbo	MOL000098	quercetin	78 kDa glucose-regulated protein
Huangbo	MOL000098	quercetin	Receptor tyrosine-protein kinase erbB-2
Huangbo	MOL000098	quercetin	Peroxisome proliferator-activated receptor gamma
Huangbo	MOL000098	quercetin	Acetyl-CoA carboxylase 1
Huangbo	MOL000098	quercetin	Heme oxygenase 1
Huangbo	MOL000098	quercetin	Cytochrome P450 3A4
Huangbo	MOL000098	quercetin	Cytochrome P450 1A2
Huangbo	MOL000098	quercetin	Caveolin-1
Huangbo	MOL000098	quercetin	Myc proto-oncogene protein
Huangbo	MOL000098	quercetin	Tissue factor
Huangbo	MOL000098	quercetin	Gap junction alpha-1 protein
Huangbo	MOL000098	quercetin	Cytochrome P450 1A1
Huangbo	MOL000098	quercetin	Intercellular adhesion molecule 1
Huangbo	MOL000098	quercetin	Interleukin-1 beta
Huangbo	MOL000098	quercetin	C-C motif chemokine 2
Huangbo	MOL000098	quercetin	E-selectin
Huangbo	MOL000098	quercetin	Vascular cell adhesion protein 1
Huangbo	MOL000098	quercetin	Prostaglandin E2 receptor EP3 subtype
Huangbo	MOL000098	quercetin	Interleukin-8
Huangbo	MOL000098	quercetin	Protein kinase C beta type
Huangbo	MOL000098	quercetin	Baculoviral IAP repeat-containing protein 5
Huangbo	MOL000098	quercetin	Dual oxidase 2
Huangbo	MOL000098	quercetin	Nitric oxide synthase, endothelial
Huangbo	MOL000098	quercetin	Heat shock protein beta-1
Huangbo	MOL000098	quercetin	Transforming growth factor beta-1
Huangbo	MOL000098	quercetin	Estrogen sulfotransferase
Huangbo	MOL000098	quercetin	Maltase-glucoamylase, intestinal
Huangbo	MOL000098	quercetin	Interleukin-2
Huangbo	MOL000098	quercetin	Nuclear receptor subfamily 1 group I member 2
Huangbo	MOL000098	quercetin	Cytochrome P450 1B1
Huangbo	MOL000098	quercetin	G2/mitotic-specific cyclin-B1
Huangbo	MOL000098	quercetin	Tissue-type plasminogen activator
Huangbo	MOL000098	quercetin	Thrombomodulin
Huangbo	MOL000098	quercetin	Plasminogen activator inhibitor 1
Huangbo	MOL000098	quercetin	Collagen alpha-1(I) chain
Huangbo	MOL000098	quercetin	Interferon gamma
Huangbo	MOL000098	quercetin	Arachidonate 5-lipoxygenase
Huangbo	MOL000098	quercetin	Phosphatidylinositol-3,4,5-trisphosphate 3-phosphatase and dual-specificity protein phosphatase PTEN
Huangbo	MOL000098	quercetin	Interleukin-1 alpha
Huangbo	MOL000098	quercetin	Myeloperoxidase
Huangbo	MOL000098	quercetin	DNA topoisomerase 2-alpha
Huangbo	MOL000098	quercetin	Neutrophil cytosol factor 1
Huangbo	MOL000098	quercetin	ATP-binding cassette sub-family G member 2
Huangbo	MOL000098	quercetin	Hyaluronan synthase 2
Huangbo	MOL000098	quercetin	Glutathione S-transferase P
Huangbo	MOL000098	quercetin	Nuclear factor erythroid 2-related factor 2
Huangbo	MOL000098	quercetin	NAD(P)H dehydrogenase [quinone] 1
Huangbo	MOL000098	quercetin	Poly [ADP-ribose] polymerase 1
Huangbo	MOL000098	quercetin	Aryl hydrocarbon receptor
Huangbo	MOL000098	quercetin	26S proteasome non-ATPase regulatory subunit 3
Huangbo	MOL000098	quercetin	Solute carrier family 2, facilitated glucose transporter member 4
Huangbo	MOL000098	quercetin	Collagen alpha-1(III) chain
Huangbo	MOL000098	quercetin	DNA gyrase subunit B
Huangbo	MOL000098	quercetin	C-X-C motif chemokine 11
Huangbo	MOL000098	quercetin	C-X-C motif chemokine 2
Huangbo	MOL000098	quercetin	DDB1- and CUL4-associated factor 5
Huangbo	MOL000098	quercetin	Nuclear receptor subfamily 1 group I member 3
Huangbo	MOL000098	quercetin	Serine/threonine-protein kinase Chk2
Huangbo	MOL000098	quercetin	Insulin receptor
Huangbo	MOL000098	quercetin	Claudin-4
Huangbo	MOL000098	quercetin	Peroxisome proliferator-activated receptor alpha
Huangbo	MOL000098	quercetin	Peroxisome proliferator-activated receptor delta
Huangbo	MOL000098	quercetin	Heat shock factor protein 1
Huangbo	MOL000098	quercetin	C-reactive protein
Huangbo	MOL000098	quercetin	C-X-C motif chemokine 10
Huangbo	MOL000098	quercetin	Inhibitor of nuclear factor kappa-B kinase subunit alpha
Huangbo	MOL000098	quercetin	Osteopontin
Huangbo	MOL000098	quercetin	Runt-related transcription factor 2
Huangbo	MOL000098	quercetin	Ras association domain-containing protein 1
Huangbo	MOL000098	quercetin	Transcription factor E2F1
Huangbo	MOL000098	quercetin	Transcription factor E2F2
Huangbo	MOL000098	quercetin	Prostatic acid phosphatase
Huangbo	MOL000098	quercetin	Cathepsin D
Huangbo	MOL000098	quercetin	Insulin-like growth factor-binding protein 3
Huangbo	MOL000098	quercetin	Insulin-like growth factor II
Huangbo	MOL000098	quercetin	CD40 ligand
Huangbo	MOL000098	quercetin	Interferon regulatory factor 1
Huangbo	MOL000098	quercetin	Receptor tyrosine-protein kinase erbB-3
Huangbo	MOL000098	quercetin	Serum paraoxonase/arylesterase 1
Huangbo	MOL000098	quercetin	Type I iodothyronine deiodinase
Huangbo	MOL000098	quercetin	Procollagen C-endopeptidase enhancer 1
Huangbo	MOL000098	quercetin	Puromycin-sensitive aminopeptidase
Huangbo	MOL000098	quercetin	Hexokinase-2
Huangbo	MOL000098	quercetin	Homeobox protein Nkx-3.1
Huangbo	MOL000098	quercetin	Ras GTPase-activating protein 1
Huangbo	MOL000098	quercetin	Peroxidase C1A
Huangbo	MOL000098	quercetin	Glutathione S-transferase Mu 1
Huangbo	MOL000098	quercetin	Glutathione S-transferase Mu 2
Huangbo	MOL001131	phellamurin_qt	Estrogen receptor
Huangbo	MOL001131	phellamurin_qt	Coagulation factor Xa
Huangbo	MOL001131	phellamurin_qt	Prostaglandin G/H synthase 2
Huangbo	MOL001131	phellamurin_qt	Coagulation factor VII
Huangbo	MOL001131	phellamurin_qt	CGMP-inhibited 3',5'-cyclic phosphodiesterase A
Huangbo	MOL001131	phellamurin_qt	DNA topoisomerase II
Huangbo	MOL001131	phellamurin_qt	Heat shock protein HSP 90
Huangbo	MOL001131	phellamurin_qt	Nuclear receptor coactivator 2
Huangbo	MOL001131	phellamurin_qt	Calmodulin
Huangbo	MOL001131	phellamurin_qt	Glucocorticoid receptor
Huangbo	MOL001455	(S)-Canadine	Prostaglandin G/H synthase 1
Huangbo	MOL001455	(S)-Canadine	Dopamine D1 receptor
Huangbo	MOL001455	(S)-Canadine	Muscarinic acetylcholine receptor M3
Huangbo	MOL001455	(S)-Canadine	Potassium voltage-gated channel subfamily H member 2
Huangbo	MOL001455	(S)-Canadine	Muscarinic acetylcholine receptor M1
Huangbo	MOL001455	(S)-Canadine	Sodium channel protein type 5 subunit alpha
Huangbo	MOL001455	(S)-Canadine	Coagulation factor Xa
Huangbo	MOL001455	(S)-Canadine	Muscarinic acetylcholine receptor M5
Huangbo	MOL001455	(S)-Canadine	Prostaglandin G/H synthase 2
Huangbo	MOL001455	(S)-Canadine	5-hydroxytryptamine receptor 3A
Huangbo	MOL001455	(S)-Canadine	Coagulation factor VII
Huangbo	MOL001455	(S)-Canadine	Alpha-2C adrenergic receptor
Huangbo	MOL001455	(S)-Canadine	Muscarinic acetylcholine receptor M4
Huangbo	MOL001455	(S)-Canadine	Retinoic acid receptor RXR-alpha
Huangbo	MOL001455	(S)-Canadine	Delta-type opioid receptor
Huangbo	MOL001455	(S)-Canadine	5-hydroxytryptamine 2A receptor
Huangbo	MOL001455	(S)-Canadine	Alpha-1A adrenergic receptor
Huangbo	MOL001455	(S)-Canadine	5-hydroxytryptamine 2C receptor
Huangbo	MOL001455	(S)-Canadine	Muscarinic acetylcholine receptor M2
Huangbo	MOL001455	(S)-Canadine	Alpha-2B adrenergic receptor
Huangbo	MOL001455	(S)-Canadine	Alpha-1B adrenergic receptor
Huangbo	MOL001455	(S)-Canadine	D(3) dopamine receptor
Huangbo	MOL001455	(S)-Canadine	Sodium-dependent dopamine transporter
Huangbo	MOL001455	(S)-Canadine	Beta-2 adrenergic receptor
Huangbo	MOL001455	(S)-Canadine	Alpha-1D adrenergic receptor
Huangbo	MOL001455	(S)-Canadine	Sodium-dependent serotonin transporter
Huangbo	MOL001455	(S)-Canadine	Mu-type opioid receptor
Huangbo	MOL001455	(S)-Canadine	Heat shock protein HSP 90
Huangbo	MOL001455	(S)-Canadine	mRNA of PKA Catalytic Subunit C-alpha
Huangbo	MOL001455	(S)-Canadine	Calmodulin
Huangbo	MOL001455	(S)-Canadine	D(1B) dopamine receptor
Huangbo	MOL001455	(S)-Canadine	Retinoic acid receptor RXR-beta
Huangbo	MOL001771	poriferast-5-en-3beta-ol	Progesterone receptor
Huangbo	MOL001771	poriferast-5-en-3beta-ol	Nuclear receptor coactivator 2
Huangbo	MOL002894	berberrubine	Nitric oxide synthase, inducible
Huangbo	MOL002894	berberrubine	Prostaglandin G/H synthase 1
Huangbo	MOL002894	berberrubine	Potassium voltage-gated channel subfamily H member 2
Huangbo	MOL002894	berberrubine	Estrogen receptor
Huangbo	MOL002894	berberrubine	Androgen receptor
Huangbo	MOL002894	berberrubine	Sodium channel protein type 5 subunit alpha
Huangbo	MOL002894	berberrubine	Prostaglandin G/H synthase 2
Huangbo	MOL002894	berberrubine	Nitric-oxide synthase, endothelial
Huangbo	MOL002894	berberrubine	Retinoic acid receptor RXR-alpha
Huangbo	MOL002894	berberrubine	mRNA of PKA Catalytic Subunit C-alpha
Huangbo	MOL002894	berberrubine	Trypsin-1
Huangbo	MOL002894	berberrubine	Nuclear receptor coactivator 2
Huangbo	MOL002894	berberrubine	Calmodulin
Huangbo	MOL005438	campesterol	Progesterone receptor
Huangbo	MOL006422	thalifendine	Nitric oxide synthase, inducible
Huangbo	MOL006422	thalifendine	Prostaglandin G/H synthase 1
Huangbo	MOL006422	thalifendine	Potassium voltage-gated channel subfamily H member 2
Huangbo	MOL006422	thalifendine	Estrogen receptor
Huangbo	MOL006422	thalifendine	Androgen receptor
Huangbo	MOL006422	thalifendine	Sodium channel protein type 5 subunit alpha
Huangbo	MOL006422	thalifendine	Prostaglandin G/H synthase 2
Huangbo	MOL006422	thalifendine	Nitric-oxide synthase, endothelial
Huangbo	MOL006422	thalifendine	Retinoic acid receptor RXR-alpha
Huangbo	MOL006422	thalifendine	mRNA of PKA Catalytic Subunit C-alpha
Huangbo	MOL006422	thalifendine	Trypsin-1
Huangbo	MOL006422	thalifendine	Nuclear receptor coactivator 2
Huangbo	MOL006422	thalifendine	Calmodulin
Huangbo	MOL006422	thalifendine	Heat shock protein HSP 90
Kushen	MOL001040	(2R)-5,7-dihydroxy-2-(4-hydroxyphenyl)chroman-4-one	Prostaglandin G/H synthase 1
Kushen	MOL001040	(2R)-5,7-dihydroxy-2-(4-hydroxyphenyl)chroman-4-one	Estrogen receptor
Kushen	MOL001040	(2R)-5,7-dihydroxy-2-(4-hydroxyphenyl)chroman-4-one	Prostaglandin G/H synthase 2
Kushen	MOL001040	(2R)-5,7-dihydroxy-2-(4-hydroxyphenyl)chroman-4-one	Heat shock protein HSP 90
Kushen	MOL001040	(2R)-5,7-dihydroxy-2-(4-hydroxyphenyl)chroman-4-one	mRNA of PKA Catalytic Subunit C-alpha
Kushen	MOL001040	(2R)-5,7-dihydroxy-2-(4-hydroxyphenyl)chroman-4-one	Beta-lactamase
Kushen	MOL001040	(2R)-5,7-dihydroxy-2-(4-hydroxyphenyl)chroman-4-one	Progesterone receptor
Kushen	MOL001040	(2R)-5,7-dihydroxy-2-(4-hydroxyphenyl)chroman-4-one	Mineralocorticoid receptor
Kushen	MOL001040	(2R)-5,7-dihydroxy-2-(4-hydroxyphenyl)chroman-4-one	Glucocorticoid receptor
Kushen	MOL001484	Inermine	Prostaglandin G/H synthase 1
Kushen	MOL001484	Inermine	Muscarinic acetylcholine receptor M3
Kushen	MOL001484	Inermine	Sodium channel protein type 5 subunit alpha
Kushen	MOL001484	Inermine	Prostaglandin G/H synthase 2
Kushen	MOL001484	Inermine	5-hydroxytryptamine receptor 3A
Kushen	MOL001484	Inermine	Retinoic acid receptor RXR-alpha
Kushen	MOL001484	Inermine	Alpha-1B adrenergic receptor
Kushen	MOL001484	Inermine	Alpha-1D adrenergic receptor
Kushen	MOL001484	Inermine	Phosphatidylinositol-4,5-bisphosphate 3-kinase catalytic subunit, gamma isoform
Kushen	MOL001484	Inermine	mRNA of PKA Catalytic Subunit C-alpha
Kushen	MOL001484	Inermine	Ig gamma-1 chain C region
Kushen	MOL001484	Inermine	Trypsin-1
Kushen	MOL001484	Inermine	Calmodulin
Kushen	MOL001484	Inermine	Muscarinic acetylcholine receptor M1
Kushen	MOL001484	Inermine	Beta-2 adrenergic receptor
Kushen	MOL001484	Inermine	Mu-type opioid receptor
Kushen	MOL001484	Inermine	Heat shock protein HSP 90
Kushen	MOL003542	8-Isopentenyl-kaempferol	Thrombin
Kushen	MOL003542	8-Isopentenyl-kaempferol	Estrogen receptor
Kushen	MOL003542	8-Isopentenyl-kaempferol	Androgen receptor
Kushen	MOL003542	8-Isopentenyl-kaempferol	Peroxisome proliferator activated receptor gamma
Kushen	MOL003542	8-Isopentenyl-kaempferol	Coagulation factor Xa
Kushen	MOL003542	8-Isopentenyl-kaempferol	Prostaglandin G/H synthase 2
Kushen	MOL003542	8-Isopentenyl-kaempferol	DNA topoisomerase II
Kushen	MOL003542	8-Isopentenyl-kaempferol	Dipeptidyl peptidase IV
Kushen	MOL003542	8-Isopentenyl-kaempferol	Glycogen synthase kinase-3 beta
Kushen	MOL003542	8-Isopentenyl-kaempferol	Heat shock protein HSP 90
Kushen	MOL003542	8-Isopentenyl-kaempferol	Cell division protein kinase 2
Kushen	MOL003542	8-Isopentenyl-kaempferol	Serine/threonine-protein kinase Chk1
Kushen	MOL003542	8-Isopentenyl-kaempferol	Trypsin-1
Kushen	MOL003542	8-Isopentenyl-kaempferol	Proto-oncogene serine/threonine-protein kinase Pim-1
Kushen	MOL003542	8-Isopentenyl-kaempferol	Calmodulin
Kushen	MOL003542	8-Isopentenyl-kaempferol	Prostaglandin G/H synthase 1
Kushen	MOL003542	8-Isopentenyl-kaempferol	Sodium channel protein type 5 subunit alpha
Kushen	MOL003542	8-Isopentenyl-kaempferol	Coagulation factor VII
Kushen	MOL003542	8-Isopentenyl-kaempferol	Vascular endothelial growth factor receptor 2
Kushen	MOL003542	8-Isopentenyl-kaempferol	Retinoic acid receptor RXR-alpha
Kushen	MOL003542	8-Isopentenyl-kaempferol	Mitogen-activated protein kinase 14
Kushen	MOL003542	8-Isopentenyl-kaempferol	Cyclin-A2
Kushen	MOL003542	8-Isopentenyl-kaempferol	Calcium-activated potassium channel subunit alpha 1
Kushen	MOL003542	8-Isopentenyl-kaempferol	Nuclear receptor coactivator 2
Kushen	MOL003542	8-Isopentenyl-kaempferol	Gamma-aminobutyric-acid receptor alpha-2 subunit
Kushen	MOL003542	8-Isopentenyl-kaempferol	Gamma-aminobutyric acid receptor subunit alpha-1
Kushen	MOL003542	8-Isopentenyl-kaempferol	Ferrichrome-iron receptor
Kushen	MOL003542	8-Isopentenyl-kaempferol	CGMP-inhibited 3',5'-cyclic phosphodiesterase A
Kushen	MOL003542	8-Isopentenyl-kaempferol	Potassium voltage-gated channel subfamily H member 2
Kushen	MOL003542	8-Isopentenyl-kaempferol	Glycogen phosphorylase, muscle form
Kushen	MOL003627	sophocarpine	Tumor necrosis factor
Kushen	MOL003627	sophocarpine	Interleukin-6
Kushen	MOL003648	Inermin	Prostaglandin G/H synthase 1
Kushen	MOL003648	Inermin	Muscarinic acetylcholine receptor M3
Kushen	MOL003648	Inermin	Sodium channel protein type 5 subunit alpha
Kushen	MOL003648	Inermin	Prostaglandin G/H synthase 2
Kushen	MOL003648	Inermin	5-hydroxytryptamine receptor 3A
Kushen	MOL003648	Inermin	Retinoic acid receptor RXR-alpha
Kushen	MOL003648	Inermin	Alpha-1B adrenergic receptor
Kushen	MOL003648	Inermin	Beta-2 adrenergic receptor
Kushen	MOL003648	Inermin	Alpha-1D adrenergic receptor
Kushen	MOL003648	Inermin	Sodium-dependent serotonin transporter
Kushen	MOL003648	Inermin	Heat shock protein HSP 90
Kushen	MOL003648	Inermin	Phosphatidylinositol-4,5-bisphosphate 3-kinase catalytic subunit, gamma isoform
Kushen	MOL003648	Inermin	Neuronal acetylcholine receptor protein, alpha-7 chain
Kushen	MOL003648	Inermin	mRNA of PKA Catalytic Subunit C-alpha
Kushen	MOL003648	Inermin	Ig gamma-1 chain C region
Kushen	MOL003648	Inermin	Trypsin-1
Kushen	MOL003648	Inermin	Nuclear receptor coactivator 1
Kushen	MOL003648	Inermin	Calmodulin
Kushen	MOL003673	Wighteone	Nitric oxide synthase, inducible
Kushen	MOL003673	Wighteone	Thrombin
Kushen	MOL003673	Wighteone	Estrogen receptor
Kushen	MOL003673	Wighteone	Androgen receptor
Kushen	MOL003673	Wighteone	Sodium channel protein type 5 subunit alpha
Kushen	MOL003673	Wighteone	Peroxisome proliferator activated receptor gamma
Kushen	MOL003673	Wighteone	Coagulation factor Xa
Kushen	MOL003673	Wighteone	Prostaglandin G/H synthase 2
Kushen	MOL003673	Wighteone	Estrogen receptor beta
Kushen	MOL003673	Wighteone	Dipeptidyl peptidase IV
Kushen	MOL003673	Wighteone	Mitogen-activated protein kinase 14
Kushen	MOL003673	Wighteone	Glycogen synthase kinase-3 beta
Kushen	MOL003673	Wighteone	Cell division protein kinase 2
Kushen	MOL003673	Wighteone	Serine/threonine-protein kinase Chk1
Kushen	MOL003673	Wighteone	Trypsin-1
Kushen	MOL003673	Wighteone	Proto-oncogene serine/threonine-protein kinase Pim-1
Kushen	MOL003673	Wighteone	Cyclin-A2
Kushen	MOL003673	Wighteone	Calmodulin
Kushen	MOL003673	Wighteone	DNA topoisomerase II
Kushen	MOL003680	sophoridine	Tumor necrosis factor
Kushen	MOL003680	sophoridine	Interleukin-6
Kushen	MOL000392	formononetin	Nitric oxide synthase, inducible
Kushen	MOL000392	formononetin	Prostaglandin G/H synthase 1
Kushen	MOL000392	formononetin	Muscarinic acetylcholine receptor M1
Kushen	MOL000392	formononetin	Estrogen receptor
Kushen	MOL000392	formononetin	Androgen receptor
Kushen	MOL000392	formononetin	Peroxisome proliferator activated receptor gamma
Kushen	MOL000392	formononetin	Prostaglandin G/H synthase 2
Kushen	MOL000392	formononetin	Retinoic acid receptor RXR-alpha
Kushen	MOL000392	formononetin	CGMP-inhibited 3',5'-cyclic phosphodiesterase A
Kushen	MOL000392	formononetin	Alpha-1A adrenergic receptor
Kushen	MOL000392	formononetin	Sodium-dependent dopamine transporter
Kushen	MOL000392	formononetin	Beta-2 adrenergic receptor
Kushen	MOL000392	formononetin	Sodium-dependent serotonin transporter
Kushen	MOL000392	formononetin	Estrogen receptor beta
Kushen	MOL000392	formononetin	Dipeptidyl peptidase IV
Kushen	MOL000392	formononetin	Mitogen-activated protein kinase 14
Kushen	MOL000392	formononetin	Glycogen synthase kinase-3 beta
Kushen	MOL000392	formononetin	Heat shock protein HSP 90
Kushen	MOL000392	formononetin	Cell division protein kinase 2
Kushen	MOL000392	formononetin	Amine oxidase [flavin-containing] B
Kushen	MOL000392	formononetin	Serine/threonine-protein kinase Chk1
Kushen	MOL000392	formononetin	mRNA of PKA Catalytic Subunit C-alpha
Kushen	MOL000392	formononetin	Trypsin-1
Kushen	MOL000392	formononetin	Proto-oncogene serine/threonine-protein kinase Pim-1
Kushen	MOL000392	formononetin	Cyclin-A2
Kushen	MOL000392	formononetin	Calmodulin
Kushen	MOL000392	formononetin	cAMP-dependent protein kinase inhibitor alpha
Kushen	MOL000392	formononetin	Thrombin
Kushen	MOL000392	formononetin	Nitric-oxide synthase, endothelial
Kushen	MOL000392	formononetin	Acetylcholinesterase
Kushen	MOL000392	formononetin	Beta-lactamase
Kushen	MOL000392	formononetin	Transcription factor AP-1
Kushen	MOL000392	formononetin	Peroxisome proliferator-activated receptor gamma
Kushen	MOL000392	formononetin	Interleukin-4
Kushen	MOL000392	formononetin	NAD-dependent deacetylase sirtuin-1
Kushen	MOL000392	formononetin	ATP synthase subunit beta, mitochondrial
Kushen	MOL000392	formononetin	NADH-ubiquinone oxidoreductase chain 6
Kushen	MOL000392	formononetin	3 beta-hydroxysteroid dehydrogenase/Delta 5-->4-isomerase type 2
Kushen	MOL000392	formononetin	3 beta-hydroxysteroid dehydrogenase/Delta 5-->4-isomerase type 1
Kushen	MOL004580	cis-Dihydroquercetin	Prostaglandin G/H synthase 1
Kushen	MOL004580	cis-Dihydroquercetin	Prostaglandin G/H synthase 2
Kushen	MOL004580	cis-Dihydroquercetin	Heat shock protein HSP 90
Kushen	MOL004580	cis-Dihydroquercetin	Phosphatidylinositol-4,5-bisphosphate 3-kinase catalytic subunit, gamma isoform
Kushen	MOL004580	cis-Dihydroquercetin	Retinoic acid receptor RXR-alpha
Kushen	MOL004580	cis-Dihydroquercetin	Aldose reductase
Kushen	MOL004941	(2R)-7-hydroxy-2-(4-hydroxyphenyl)chroman-4-one	Prostaglandin G/H synthase 1
Kushen	MOL004941	(2R)-7-hydroxy-2-(4-hydroxyphenyl)chroman-4-one	Estrogen receptor
Kushen	MOL004941	(2R)-7-hydroxy-2-(4-hydroxyphenyl)chroman-4-one	Prostaglandin G/H synthase 2
Kushen	MOL004941	(2R)-7-hydroxy-2-(4-hydroxyphenyl)chroman-4-one	Retinoic acid receptor RXR-alpha
Kushen	MOL004941	(2R)-7-hydroxy-2-(4-hydroxyphenyl)chroman-4-one	CGMP-inhibited 3',5'-cyclic phosphodiesterase A
Kushen	MOL004941	(2R)-7-hydroxy-2-(4-hydroxyphenyl)chroman-4-one	Beta-2 adrenergic receptor
Kushen	MOL004941	(2R)-7-hydroxy-2-(4-hydroxyphenyl)chroman-4-one	Heat shock protein HSP 90
Kushen	MOL004941	(2R)-7-hydroxy-2-(4-hydroxyphenyl)chroman-4-one	Phosphatidylinositol-4,5-bisphosphate 3-kinase catalytic subunit, gamma isoform
Kushen	MOL004941	(2R)-7-hydroxy-2-(4-hydroxyphenyl)chroman-4-one	Beta-lactamase
Kushen	MOL004941	(2R)-7-hydroxy-2-(4-hydroxyphenyl)chroman-4-one	Amine oxidase [flavin-containing] B
Kushen	MOL004941	(2R)-7-hydroxy-2-(4-hydroxyphenyl)chroman-4-one	mRNA of PKA Catalytic Subunit C-alpha
Kushen	MOL004941	(2R)-7-hydroxy-2-(4-hydroxyphenyl)chroman-4-one	cAMP-dependent protein kinase inhibitor alpha
Kushen	MOL004941	(2R)-7-hydroxy-2-(4-hydroxyphenyl)chroman-4-one	Calmodulin
Kushen	MOL004941	(2R)-7-hydroxy-2-(4-hydroxyphenyl)chroman-4-one	Gamma-aminobutyric acid receptor subunit alpha-1
Kushen	MOL004941	(2R)-7-hydroxy-2-(4-hydroxyphenyl)chroman-4-one	Sodium-dependent serotonin transporter
Kushen	MOL005100	5,7-dihydroxy-2-(3-hydroxy-4-methoxyphenyl)chroman-4-one	Prostaglandin G/H synthase 1
Kushen	MOL005100	5,7-dihydroxy-2-(3-hydroxy-4-methoxyphenyl)chroman-4-one	Prostaglandin G/H synthase 2
Kushen	MOL005100	5,7-dihydroxy-2-(3-hydroxy-4-methoxyphenyl)chroman-4-one	Heat shock protein HSP 90
Kushen	MOL005100	5,7-dihydroxy-2-(3-hydroxy-4-methoxyphenyl)chroman-4-one	mRNA of PKA Catalytic Subunit C-alpha
Kushen	MOL005100	5,7-dihydroxy-2-(3-hydroxy-4-methoxyphenyl)chroman-4-one	Calmodulin
Kushen	MOL005100	5,7-dihydroxy-2-(3-hydroxy-4-methoxyphenyl)chroman-4-one	Sodium channel protein type 5 subunit alpha
Kushen	MOL005100	5,7-dihydroxy-2-(3-hydroxy-4-methoxyphenyl)chroman-4-one	Phosphatidylinositol-4,5-bisphosphate 3-kinase catalytic subunit, gamma isoform
Kushen	MOL005100	5,7-dihydroxy-2-(3-hydroxy-4-methoxyphenyl)chroman-4-one	Nuclear receptor coactivator 2
Kushen	MOL005100	5,7-dihydroxy-2-(3-hydroxy-4-methoxyphenyl)chroman-4-one	Nuclear receptor coactivator 1
Kushen	MOL005100	5,7-dihydroxy-2-(3-hydroxy-4-methoxyphenyl)chroman-4-one	DNA topoisomerase II
Kushen	MOL005944	matrine	Transcription factor p65
Kushen	MOL005944	matrine	72 kDa type IV collagenase
Kushen	MOL005944	matrine	Tumor necrosis factor
Kushen	MOL005944	matrine	Interleukin-6
Kushen	MOL005944	matrine	Caspase-3
Kushen	MOL005944	matrine	Myc proto-oncogene protein
Kushen	MOL005944	matrine	Intercellular adhesion molecule 1
Kushen	MOL005944	matrine	Heparanase
Kushen	MOL005944	matrine	Immediate early response 3-interacting protein 1
Kushen	MOL005944	matrine	CD44 antigen
Kushen	MOL000006	luteolin	Prostaglandin G/H synthase 1
Kushen	MOL000006	luteolin	Androgen receptor
Kushen	MOL000006	luteolin	Prostaglandin G/H synthase 2
Kushen	MOL000006	luteolin	Heat shock protein HSP 90
Kushen	MOL000006	luteolin	Trypsin-1
Kushen	MOL000006	luteolin	Nuclear receptor coactivator 2
Kushen	MOL000006	luteolin	mRNA of PKA Catalytic Subunit C-alpha
Kushen	MOL000006	luteolin	Dipeptidyl peptidase IV
Kushen	MOL000006	luteolin	Phosphatidylinositol-4,5-bisphosphate 3-kinase catalytic subunit, gamma isoform
Kushen	MOL000006	luteolin	Transcription factor p65
Kushen	MOL000006	luteolin	Epidermal growth factor receptor
Kushen	MOL000006	luteolin	RAC-alpha serine/threonine-protein kinase
Kushen	MOL000006	luteolin	Vascular endothelial growth factor A
Kushen	MOL000006	luteolin	G1/S-specific cyclin-D1
Kushen	MOL000006	luteolin	Bcl-2-like protein 1
Kushen	MOL000006	luteolin	Cyclin-dependent kinase inhibitor 1
Kushen	MOL000006	luteolin	Caspase-9
Kushen	MOL000006	luteolin	72 kDa type IV collagenase
Kushen	MOL000006	luteolin	Matrix metalloproteinase-9
Kushen	MOL000006	luteolin	Mitogen-activated protein kinase 1
Kushen	MOL000006	luteolin	Interleukin-10
Kushen	MOL000006	luteolin	Retinoblastoma-associated protein
Kushen	MOL000006	luteolin	Cell division protein kinase 4
Kushen	MOL000006	luteolin	Tumor necrosis factor
Kushen	MOL000006	luteolin	Transcription factor AP-1
Kushen	MOL000006	luteolin	Interleukin-6
Kushen	MOL000006	luteolin	Caspase-3
Kushen	MOL000006	luteolin	Cellular tumor antigen p53
Kushen	MOL000006	luteolin	NF-kappa-B inhibitor alpha
Kushen	MOL000006	luteolin	Xanthine dehydrogenase/oxidase
Kushen	MOL000006	luteolin	DNA topoisomerase 1
Kushen	MOL000006	luteolin	E3 ubiquitin-protein ligase Mdm2
Kushen	MOL000006	luteolin	Amyloid beta A4 protein
Kushen	MOL000006	luteolin	Interstitial collagenase
Kushen	MOL000006	luteolin	Proliferating cell nuclear antigen
Kushen	MOL000006	luteolin	Receptor tyrosine-protein kinase erbB-2
Kushen	MOL000006	luteolin	Peroxisome proliferator-activated receptor gamma
Kushen	MOL000006	luteolin	Heme oxygenase 1
Kushen	MOL000006	luteolin	Caspase-7
Kushen	MOL000006	luteolin	Intercellular adhesion molecule 1
Kushen	MOL000006	luteolin	Induced myeloid leukemia cell differentiation protein Mcl-1
Kushen	MOL000006	luteolin	Baculoviral IAP repeat-containing protein 5
Kushen	MOL000006	luteolin	Interleukin-2
Kushen	MOL000006	luteolin	G2/mitotic-specific cyclin-B1
Kushen	MOL000006	luteolin	Tyrosinase
Kushen	MOL000006	luteolin	Interferon gamma
Kushen	MOL000006	luteolin	Interleukin-4
Kushen	MOL000006	luteolin	DNA topoisomerase 2-alpha
Kushen	MOL000006	luteolin	Glutathione S-transferase P
Kushen	MOL000006	luteolin	Baculoviral IAP repeat-containing protein 4
Kushen	MOL000006	luteolin	Solute carrier family 2, facilitated glucose transporter member 4
Kushen	MOL000006	luteolin	Insulin receptor
Kushen	MOL000006	luteolin	CD40 ligand
Kushen	MOL000006	luteolin	Prostaglandin E synthase
Kushen	MOL000006	luteolin	Kinetochore protein Nuf2
Kushen	MOL000006	luteolin	Adenylate cyclase type 2
Kushen	MOL000006	luteolin	Hepatocyte growth factor receptor
Kushen	MOL006596	Glyceollin	Nitric oxide synthase, inducible
Kushen	MOL006596	Glyceollin	Prostaglandin G/H synthase 1
Kushen	MOL006596	Glyceollin	Estrogen receptor
Kushen	MOL006596	Glyceollin	Sodium channel protein type 5 subunit alpha
Kushen	MOL006596	Glyceollin	Coagulation factor Xa
Kushen	MOL006596	Glyceollin	Prostaglandin G/H synthase 2
Kushen	MOL006596	Glyceollin	DNA topoisomerase II
Kushen	MOL006596	Glyceollin	Estrogen receptor beta
Kushen	MOL006596	Glyceollin	Glycogen synthase kinase-3 beta
Kushen	MOL006596	Glyceollin	Cell division protein kinase 2
Kushen	MOL006596	Glyceollin	Trypsin-1
Kushen	MOL006596	Glyceollin	Proto-oncogene serine/threonine-protein kinase Pim-1
Kushen	MOL006596	Glyceollin	Cyclin-A2
Kushen	MOL006596	Glyceollin	Nuclear receptor coactivator 2
Kushen	MOL006596	Glyceollin	Nuclear receptor coactivator 1
Kushen	MOL006596	Glyceollin	Calcium-activated potassium channel subunit alpha 1
Kushen	MOL006596	Glyceollin	Calmodulin
Kushen	MOL003347	hyperforin	Cytochrome P450 3A4
Kushen	MOL003347	hyperforin	Intercellular adhesion molecule 1
Kushen	MOL003347	hyperforin	Interleukin-8
Kushen	MOL003347	hyperforin	Nuclear receptor subfamily 1 group I member 2
Kushen	MOL006604	(2S)-7-hydroxy-2-(4-hydroxyphenyl)-5-methoxy-8-(3-methylbut-2-enyl)chroman-4-one	Nitric oxide synthase, inducible
Kushen	MOL006604	(2S)-7-hydroxy-2-(4-hydroxyphenyl)-5-methoxy-8-(3-methylbut-2-enyl)chroman-4-one	Potassium voltage-gated channel subfamily H member 2
Kushen	MOL006604	(2S)-7-hydroxy-2-(4-hydroxyphenyl)-5-methoxy-8-(3-methylbut-2-enyl)chroman-4-one	Estrogen receptor
Kushen	MOL006604	(2S)-7-hydroxy-2-(4-hydroxyphenyl)-5-methoxy-8-(3-methylbut-2-enyl)chroman-4-one	Sodium channel protein type 5 subunit alpha
Kushen	MOL006604	(2S)-7-hydroxy-2-(4-hydroxyphenyl)-5-methoxy-8-(3-methylbut-2-enyl)chroman-4-one	Coagulation factor Xa
Kushen	MOL006604	(2S)-7-hydroxy-2-(4-hydroxyphenyl)-5-methoxy-8-(3-methylbut-2-enyl)chroman-4-one	Prostaglandin G/H synthase 2
Kushen	MOL006604	(2S)-7-hydroxy-2-(4-hydroxyphenyl)-5-methoxy-8-(3-methylbut-2-enyl)chroman-4-one	Nitric-oxide synthase, endothelial
Kushen	MOL006604	(2S)-7-hydroxy-2-(4-hydroxyphenyl)-5-methoxy-8-(3-methylbut-2-enyl)chroman-4-one	Vascular endothelial growth factor receptor 2
Kushen	MOL006604	(2S)-7-hydroxy-2-(4-hydroxyphenyl)-5-methoxy-8-(3-methylbut-2-enyl)chroman-4-one	Alpha-1B adrenergic receptor
Kushen	MOL006604	(2S)-7-hydroxy-2-(4-hydroxyphenyl)-5-methoxy-8-(3-methylbut-2-enyl)chroman-4-one	DNA topoisomerase II
Kushen	MOL006604	(2S)-7-hydroxy-2-(4-hydroxyphenyl)-5-methoxy-8-(3-methylbut-2-enyl)chroman-4-one	Heat shock protein HSP 90
Kushen	MOL006604	(2S)-7-hydroxy-2-(4-hydroxyphenyl)-5-methoxy-8-(3-methylbut-2-enyl)chroman-4-one	Nuclear receptor coactivator 2
Kushen	MOL006604	(2S)-7-hydroxy-2-(4-hydroxyphenyl)-5-methoxy-8-(3-methylbut-2-enyl)chroman-4-one	Nuclear receptor coactivator 1
Kushen	MOL006604	(2S)-7-hydroxy-2-(4-hydroxyphenyl)-5-methoxy-8-(3-methylbut-2-enyl)chroman-4-one	Calmodulin
Kushen	MOL006613	kushenin	Nitric oxide synthase, inducible
Kushen	MOL006613	kushenin	Prostaglandin G/H synthase 1
Kushen	MOL006613	kushenin	Estrogen receptor
Kushen	MOL006613	kushenin	Sodium channel protein type 5 subunit alpha
Kushen	MOL006613	kushenin	Prostaglandin G/H synthase 2
Kushen	MOL006613	kushenin	Retinoic acid receptor RXR-alpha
Kushen	MOL006613	kushenin	Beta-2 adrenergic receptor
Kushen	MOL006613	kushenin	Estrogen receptor beta
Kushen	MOL006613	kushenin	Dipeptidyl peptidase IV
Kushen	MOL006613	kushenin	Heat shock protein HSP 90
Kushen	MOL006613	kushenin	Phosphatidylinositol-4,5-bisphosphate 3-kinase catalytic subunit, gamma isoform
Kushen	MOL006613	kushenin	mRNA of PKA Catalytic Subunit C-alpha
Kushen	MOL006613	kushenin	Trypsin-1
Kushen	MOL006613	kushenin	Nuclear receptor coactivator 1
Kushen	MOL006613	kushenin	Calmodulin
Kushen	MOL006620	kushenol J_qt	Prostaglandin G/H synthase 1
Kushen	MOL006620	kushenol J_qt	Sodium channel protein type 5 subunit alpha
Kushen	MOL006620	kushenol J_qt	Prostaglandin G/H synthase 2
Kushen	MOL006620	kushenol J_qt	Retinoic acid receptor RXR-alpha
Kushen	MOL006620	kushenol J_qt	Beta-2 adrenergic receptor
Kushen	MOL006620	kushenol J_qt	Heat shock protein HSP 90
Kushen	MOL006620	kushenol J_qt	mRNA of PKA Catalytic Subunit C-alpha
Kushen	MOL006620	kushenol J_qt	Calmodulin
Kushen	MOL006623	kushenol,t	Coagulation factor Xa
Kushen	MOL006623	kushenol,t	Prostaglandin G/H synthase 2
Kushen	MOL006623	kushenol,t	Coagulation factor VII
Kushen	MOL006623	kushenol,t	Vascular endothelial growth factor receptor 2
Kushen	MOL006623	kushenol,t	DNA topoisomerase II
Kushen	MOL006626	leachianone,g	Nitric oxide synthase, inducible
Kushen	MOL006626	leachianone,g	Estrogen receptor
Kushen	MOL006626	leachianone,g	Sodium channel protein type 5 subunit alpha
Kushen	MOL006626	leachianone,g	Coagulation factor Xa
Kushen	MOL006626	leachianone,g	Prostaglandin G/H synthase 2
Kushen	MOL006626	leachianone,g	Vascular endothelial growth factor receptor 2
Kushen	MOL006626	leachianone,g	DNA topoisomerase II
Kushen	MOL006626	leachianone,g	Heat shock protein HSP 90
Kushen	MOL006626	leachianone,g	Nuclear receptor coactivator 1
Kushen	MOL006630	Norartocarpetin	Prostaglandin G/H synthase 1
Kushen	MOL006630	Norartocarpetin	Androgen receptor
Kushen	MOL006630	Norartocarpetin	Prostaglandin G/H synthase 2
Kushen	MOL006630	Norartocarpetin	Heat shock protein HSP 90
Kushen	MOL006630	Norartocarpetin	mRNA of PKA Catalytic Subunit C-alpha
Kushen	MOL000456	Phaseolin	Nitric oxide synthase, inducible
Kushen	MOL000456	Phaseolin	Prostaglandin G/H synthase 1
Kushen	MOL000456	Phaseolin	Muscarinic acetylcholine receptor M3
Kushen	MOL000456	Phaseolin	Muscarinic acetylcholine receptor M1
Kushen	MOL000456	Phaseolin	Estrogen receptor
Kushen	MOL000456	Phaseolin	Androgen receptor
Kushen	MOL000456	Phaseolin	Sodium channel protein type 5 subunit alpha
Kushen	MOL000456	Phaseolin	Peroxisome proliferator activated receptor gamma
Kushen	MOL000456	Phaseolin	Coagulation factor Xa
Kushen	MOL000456	Phaseolin	Prostaglandin G/H synthase 2
Kushen	MOL000456	Phaseolin	Retinoic acid receptor RXR-alpha
Kushen	MOL000456	Phaseolin	Alpha-1B adrenergic receptor
Kushen	MOL000456	Phaseolin	Beta-2 adrenergic receptor
Kushen	MOL000456	Phaseolin	Alpha-1D adrenergic receptor
Kushen	MOL000456	Phaseolin	Estrogen receptor beta
Kushen	MOL000456	Phaseolin	Mitogen-activated protein kinase 14
Kushen	MOL000456	Phaseolin	Glycogen synthase kinase-3 beta
Kushen	MOL000456	Phaseolin	Cell division protein kinase 2
Kushen	MOL000456	Phaseolin	Retinoic acid receptor RXR-beta
Kushen	MOL000456	Phaseolin	Trypsin-1
Kushen	MOL000456	Phaseolin	Proto-oncogene serine/threonine-protein kinase Pim-1
Kushen	MOL000456	Phaseolin	Cyclin-A2
Kushen	MOL000456	Phaseolin	Nuclear receptor coactivator 2
Kushen	MOL000456	Phaseolin	Calmodulin
Kushen	MOL006650	(-)-Maackiain-3-O-glucosyl-6'-O-malonate	DNA topoisomerase II
Kushen	MOL000098	quercetin	Prostaglandin G/H synthase 1
Kushen	MOL000098	quercetin	Androgen receptor
Kushen	MOL000098	quercetin	Peroxisome proliferator activated receptor gamma
Kushen	MOL000098	quercetin	Prostaglandin G/H synthase 2
Kushen	MOL000098	quercetin	Heat shock protein HSP 90
Kushen	MOL000098	quercetin	Phosphatidylinositol-4,5-bisphosphate 3-kinase catalytic subunit, gamma isoform
Kushen	MOL000098	quercetin	Nuclear receptor coactivator 2
Kushen	MOL000098	quercetin	Dipeptidyl peptidase IV
Kushen	MOL000098	quercetin	Aldose reductase
Kushen	MOL000098	quercetin	Trypsin-1
Kushen	MOL000098	quercetin	DNA topoisomerase II
Kushen	MOL000098	quercetin	Thrombin
Kushen	MOL000098	quercetin	Potassium voltage-gated channel subfamily H member 2
Kushen	MOL000098	quercetin	Sodium channel protein type 5 subunit alpha
Kushen	MOL000098	quercetin	Coagulation factor Xa
Kushen	MOL000098	quercetin	Beta-2 adrenergic receptor
Kushen	MOL000098	quercetin	Stromelysin-1
Kushen	MOL000098	quercetin	mRNA of PKA Catalytic Subunit C-alpha
Kushen	MOL000098	quercetin	Coagulation factor VII
Kushen	MOL000098	quercetin	Nitric-oxide synthase, endothelial
Kushen	MOL000098	quercetin	Retinoic acid receptor RXR-alpha
Kushen	MOL000098	quercetin	Acetylcholinesterase
Kushen	MOL000098	quercetin	Gamma-aminobutyric acid receptor subunit alpha-1
Kushen	MOL000098	quercetin	Amine oxidase [flavin-containing] B
Kushen	MOL000098	quercetin	Transcription factor p65
Kushen	MOL000098	quercetin	Epidermal growth factor receptor
Kushen	MOL000098	quercetin	RAC-alpha serine/threonine-protein kinase
Kushen	MOL000098	quercetin	Vascular endothelial growth factor A
Kushen	MOL000098	quercetin	G1/S-specific cyclin-D1
Kushen	MOL000098	quercetin	Apoptosis regulator Bcl-2
Kushen	MOL000098	quercetin	Bcl-2-like protein 1
Kushen	MOL000098	quercetin	Proto-oncogene c-Fos
Kushen	MOL000098	quercetin	Cyclin-dependent kinase inhibitor 1
Kushen	MOL000098	quercetin	Eukaryotic translation initiation factor 6
Kushen	MOL000098	quercetin	Apoptosis regulator BAX
Kushen	MOL000098	quercetin	Caspase-9
Kushen	MOL000098	quercetin	Urokinase-type plasminogen activator
Kushen	MOL000098	quercetin	72 kDa type IV collagenase
Kushen	MOL000098	quercetin	Matrix metalloproteinase-9
Kushen	MOL000098	quercetin	Mitogen-activated protein kinase 1
Kushen	MOL000098	quercetin	Interleukin-10
Kushen	MOL000098	quercetin	Pro-epidermal growth factor
Kushen	MOL000098	quercetin	Retinoblastoma-associated protein
Kushen	MOL000098	quercetin	Tumor necrosis factor
Kushen	MOL000098	quercetin	Transcription factor AP-1
Kushen	MOL000098	quercetin	Interleukin-6
Kushen	MOL000098	quercetin	Cyclin-dependent kinase inhibitor 2A, isoforms 1/2/3
Kushen	MOL000098	quercetin	Activator of 90 kDa heat shock protein ATPase homolog 1
Kushen	MOL000098	quercetin	Caspase-3
Kushen	MOL000098	quercetin	Cellular tumor antigen p53
Kushen	MOL000098	quercetin	ETS domain-containing protein Elk-1
Kushen	MOL000098	quercetin	NF-kappa-B inhibitor alpha
Kushen	MOL000098	quercetin	NADPH--cytochrome P450 reductase
Kushen	MOL000098	quercetin	Ornithine decarboxylase
Kushen	MOL000098	quercetin	Xanthine dehydrogenase/oxidase
Kushen	MOL000098	quercetin	Caspase-8
Kushen	MOL000098	quercetin	DNA topoisomerase 1
Kushen	MOL000098	quercetin	RAF proto-oncogene serine/threonine-protein kinase
Kushen	MOL000098	quercetin	Superoxide dismutase [Cu-Zn]
Kushen	MOL000098	quercetin	Protein kinase C alpha type
Kushen	MOL000098	quercetin	Interstitial collagenase
Kushen	MOL000098	quercetin	Hypoxia-inducible factor 1-alpha
Kushen	MOL000098	quercetin	Signal transducer and activator of transcription 1-alpha/beta
Kushen	MOL000098	quercetin	Protein CBFA2T1
Kushen	MOL000098	quercetin	Probable E3 ubiquitin-protein ligase HERC5
Kushen	MOL000098	quercetin	Cell division control protein 2 homolog
Kushen	MOL000098	quercetin	78 kDa glucose-regulated protein
Kushen	MOL000098	quercetin	Receptor tyrosine-protein kinase erbB-2
Kushen	MOL000098	quercetin	Peroxisome proliferator-activated receptor gamma
Kushen	MOL000098	quercetin	Acetyl-CoA carboxylase 1
Kushen	MOL000098	quercetin	Heme oxygenase 1
Kushen	MOL000098	quercetin	Cytochrome P450 3A4
Kushen	MOL000098	quercetin	Cytochrome P450 1A2
Kushen	MOL000098	quercetin	Caveolin-1
Kushen	MOL000098	quercetin	Myc proto-oncogene protein
Kushen	MOL000098	quercetin	Tissue factor
Kushen	MOL000098	quercetin	Gap junction alpha-1 protein
Kushen	MOL000098	quercetin	Cytochrome P450 1A1
Kushen	MOL000098	quercetin	Intercellular adhesion molecule 1
Kushen	MOL000098	quercetin	Interleukin-1 beta
Kushen	MOL000098	quercetin	C-C motif chemokine 2
Kushen	MOL000098	quercetin	E-selectin
Kushen	MOL000098	quercetin	Vascular cell adhesion protein 1
Kushen	MOL000098	quercetin	Prostaglandin E2 receptor EP3 subtype
Kushen	MOL000098	quercetin	Interleukin-8
Kushen	MOL000098	quercetin	Protein kinase C beta type
Kushen	MOL000098	quercetin	Baculoviral IAP repeat-containing protein 5
Kushen	MOL000098	quercetin	Dual oxidase 2
Kushen	MOL000098	quercetin	Nitric oxide synthase, endothelial
Kushen	MOL000098	quercetin	Heat shock protein beta-1
Kushen	MOL000098	quercetin	Transforming growth factor beta-1
Kushen	MOL000098	quercetin	Estrogen sulfotransferase
Kushen	MOL000098	quercetin	Maltase-glucoamylase, intestinal
Kushen	MOL000098	quercetin	Interleukin-2
Kushen	MOL000098	quercetin	Nuclear receptor subfamily 1 group I member 2
Kushen	MOL000098	quercetin	Cytochrome P450 1B1
Kushen	MOL000098	quercetin	G2/mitotic-specific cyclin-B1
Kushen	MOL000098	quercetin	Tissue-type plasminogen activator
Kushen	MOL000098	quercetin	Thrombomodulin
Kushen	MOL000098	quercetin	Plasminogen activator inhibitor 1
Kushen	MOL000098	quercetin	Collagen alpha-1(I) chain
Kushen	MOL000098	quercetin	Interferon gamma
Kushen	MOL000098	quercetin	Arachidonate 5-lipoxygenase
Kushen	MOL000098	quercetin	Phosphatidylinositol-3,4,5-trisphosphate 3-phosphatase and dual-specificity protein phosphatase PTEN
Kushen	MOL000098	quercetin	Interleukin-1 alpha
Kushen	MOL000098	quercetin	Myeloperoxidase
Kushen	MOL000098	quercetin	DNA topoisomerase 2-alpha
Kushen	MOL000098	quercetin	Neutrophil cytosol factor 1
Kushen	MOL000098	quercetin	ATP-binding cassette sub-family G member 2
Kushen	MOL000098	quercetin	Hyaluronan synthase 2
Kushen	MOL000098	quercetin	Glutathione S-transferase P
Kushen	MOL000098	quercetin	Nuclear factor erythroid 2-related factor 2
Kushen	MOL000098	quercetin	NAD(P)H dehydrogenase [quinone] 1
Kushen	MOL000098	quercetin	Poly [ADP-ribose] polymerase 1
Kushen	MOL000098	quercetin	Aryl hydrocarbon receptor
Kushen	MOL000098	quercetin	26S proteasome non-ATPase regulatory subunit 3
Kushen	MOL000098	quercetin	Solute carrier family 2, facilitated glucose transporter member 4
Kushen	MOL000098	quercetin	Collagen alpha-1(III) chain
Kushen	MOL000098	quercetin	DNA gyrase subunit B
Kushen	MOL000098	quercetin	C-X-C motif chemokine 11
Kushen	MOL000098	quercetin	C-X-C motif chemokine 2
Kushen	MOL000098	quercetin	DDB1- and CUL4-associated factor 5
Kushen	MOL000098	quercetin	Nuclear receptor subfamily 1 group I member 3
Kushen	MOL000098	quercetin	Serine/threonine-protein kinase Chk2
Kushen	MOL000098	quercetin	Insulin receptor
Kushen	MOL000098	quercetin	Claudin-4
Kushen	MOL000098	quercetin	Peroxisome proliferator-activated receptor alpha
Kushen	MOL000098	quercetin	Peroxisome proliferator-activated receptor delta
Kushen	MOL000098	quercetin	Heat shock factor protein 1
Kushen	MOL000098	quercetin	C-reactive protein
Kushen	MOL000098	quercetin	C-X-C motif chemokine 10
Kushen	MOL000098	quercetin	Inhibitor of nuclear factor kappa-B kinase subunit alpha
Kushen	MOL000098	quercetin	Osteopontin
Kushen	MOL000098	quercetin	Runt-related transcription factor 2
Kushen	MOL000098	quercetin	Ras association domain-containing protein 1
Kushen	MOL000098	quercetin	Transcription factor E2F1
Kushen	MOL000098	quercetin	Transcription factor E2F2
Kushen	MOL000098	quercetin	Prostatic acid phosphatase
Kushen	MOL000098	quercetin	Cathepsin D
Kushen	MOL000098	quercetin	Insulin-like growth factor-binding protein 3
Kushen	MOL000098	quercetin	Insulin-like growth factor II
Kushen	MOL000098	quercetin	CD40 ligand
Kushen	MOL000098	quercetin	Interferon regulatory factor 1
Kushen	MOL000098	quercetin	Receptor tyrosine-protein kinase erbB-3
Kushen	MOL000098	quercetin	Serum paraoxonase/arylesterase 1
Kushen	MOL000098	quercetin	Type I iodothyronine deiodinase
Kushen	MOL000098	quercetin	Procollagen C-endopeptidase enhancer 1
Kushen	MOL000098	quercetin	Puromycin-sensitive aminopeptidase
Kushen	MOL000098	quercetin	Hexokinase-2
Kushen	MOL000098	quercetin	Homeobox protein Nkx-3.1
Kushen	MOL000098	quercetin	Ras GTPase-activating protein 1
Kushen	MOL000098	quercetin	Peroxidase C1A
Kushen	MOL000098	quercetin	Glutathione S-transferase Mu 1
Kushen	MOL000098	quercetin	Glutathione S-transferase Mu 2
Longdan	MOL001558	sesamin	Coagulation factor Xa
Longdan	MOL001558	sesamin	Prostaglandin G/H synthase 2
Longdan	MOL001558	sesamin	Sodium channel protein type 5 subunit alpha
Longdan	MOL001558	sesamin	G1/S-specific cyclin-D1
Longdan	MOL001558	sesamin	Interleukin-10
Longdan	MOL001558	sesamin	Fatty acid synthase
Longdan	MOL001558	sesamin	Acetyl-CoA carboxylase 1
Longdan	MOL001558	sesamin	Glucose-6-phosphate 1-dehydrogenase
Longdan	MOL001558	sesamin	Nitric oxide synthase, endothelial
Longdan	MOL001558	sesamin	Endothelin-converting enzyme 1
Longdan	MOL001558	sesamin	Medium-chain specific acyl-CoA dehydrogenase, mitochondrial
Longdan	MOL001558	sesamin	Cytochrome P450 2B6
Longdan	MOL001558	sesamin	UDP-glucuronosyltransferase 1-1
Longdan	MOL001558	sesamin	Sterol regulatory element-binding protein 1
Longdan	MOL001558	sesamin	NADPH oxidase 3
Longdan	MOL001558	sesamin	NADPH oxidase 1
Longdan	MOL001558	sesamin	Peroxisomal acyl-coenzyme A oxidase 1
Longdan	MOL001558	sesamin	ATP-citrate synthase
Longdan	MOL001558	sesamin	Peroxisomal bifunctional enzyme
Longdan	MOL001558	sesamin	Methylglutaconyl-CoA hydratase, mitochondrial
Longdan	MOL001558	sesamin	Trifunctional enzyme subunit beta, mitochondrial
Longdan	MOL001558	sesamin	2,4-dienoyl-CoA reductase, mitochondrial
Longdan	MOL001558	sesamin	3,2-trans-enoyl-CoA isomerase, mitochondrial
Longdan	MOL002322	isovitexin	Prostaglandin G/H synthase 2
Longdan	MOL002322	isovitexin	Androgen receptor
Longdan	MOL002322	isovitexin	DNA topoisomerase II
Longdan	MOL002322	isovitexin	Transcription factor p65
Longdan	MOL002322	isovitexin	Inhibitor of nuclear factor kappa-B kinase subunit beta
Longdan	MOL002322	isovitexin	Tumor necrosis factor
Longdan	MOL003137	Leucanthoside	DNA topoisomerase II
Longdan	MOL003137	Leucanthoside	Proto-oncogene serine/threonine-protein kinase Pim-1
Longdan	MOL003137	Leucanthoside	mRNA of Protein-tyrosine phosphatase, non-receptor type 1
Longdan	MOL003152	Gentisin	Nitric oxide synthase, inducible
Longdan	MOL003152	Gentisin	Prostaglandin G/H synthase 1
Longdan	MOL003152	Gentisin	Prostaglandin G/H synthase 2
Longdan	MOL003152	Gentisin	Aldose reductase
Longdan	MOL003152	Gentisin	Estrogen receptor beta
Longdan	MOL003152	Gentisin	Dipeptidyl peptidase IV
Longdan	MOL003152	Gentisin	Mitogen-activated protein kinase 14
Longdan	MOL003152	Gentisin	Glycogen synthase kinase-3 beta
Longdan	MOL003152	Gentisin	Heat shock protein HSP 90
Longdan	MOL003152	Gentisin	Cell division protein kinase 2
Longdan	MOL003152	Gentisin	Serine/threonine-protein kinase Chk1
Longdan	MOL003152	Gentisin	mRNA of PKA Catalytic Subunit C-alpha
Longdan	MOL003152	Gentisin	cAMP-dependent protein kinase inhibitor alpha
Longdan	MOL003152	Gentisin	Phosphatidylinositol-4,5-bisphosphate 3-kinase catalytic subunit, gamma isoform
Longdan	MOL003155	pranferin	Prostaglandin G/H synthase 1
Longdan	MOL003155	pranferin	Muscarinic acetylcholine receptor M3
Longdan	MOL003155	pranferin	Thrombin
Longdan	MOL003155	pranferin	Muscarinic acetylcholine receptor M1
Longdan	MOL003155	pranferin	Estrogen receptor
Longdan	MOL003155	pranferin	Androgen receptor
Longdan	MOL003155	pranferin	Sodium channel protein type 5 subunit alpha
Longdan	MOL003155	pranferin	Prostaglandin G/H synthase 2
Longdan	MOL003155	pranferin	Muscarinic acetylcholine receptor M4
Longdan	MOL003155	pranferin	Retinoic acid receptor RXR-alpha
Longdan	MOL003155	pranferin	Beta-2 adrenergic receptor
Longdan	MOL003155	pranferin	Mu-type opioid receptor
Longdan	MOL003155	pranferin	Gamma-aminobutyric acid receptor subunit alpha-1
Longdan	MOL003155	pranferin	Dipeptidyl peptidase IV
Longdan	MOL003170	Gentisein	Prostaglandin G/H synthase 1
Longdan	MOL003170	Gentisein	Prostaglandin G/H synthase 2
Longdan	MOL003170	Gentisein	CGMP-inhibited 3',5'-cyclic phosphodiesterase A
Longdan	MOL003170	Gentisein	Heat shock protein HSP 90
Longdan	MOL003170	Gentisein	mRNA of PKA Catalytic Subunit C-alpha
Longdan	MOL000359	sitosterol	Progesterone receptor
Longdan	MOL000359	sitosterol	Nuclear receptor coactivator 2
Longdan	MOL000359	sitosterol	Mineralocorticoid receptor
Longdan	MOL000422	kaempferol	Nitric oxide synthase, inducible
Longdan	MOL000422	kaempferol	Prostaglandin G/H synthase 1
Longdan	MOL000422	kaempferol	Androgen receptor
Longdan	MOL000422	kaempferol	Peroxisome proliferator activated receptor gamma
Longdan	MOL000422	kaempferol	Prostaglandin G/H synthase 2
Longdan	MOL000422	kaempferol	Heat shock protein HSP 90
Longdan	MOL000422	kaempferol	Phosphatidylinositol-4,5-bisphosphate 3-kinase catalytic subunit, gamma isoform
Longdan	MOL000422	kaempferol	mRNA of PKA Catalytic Subunit C-alpha
Longdan	MOL000422	kaempferol	Nuclear receptor coactivator 2
Longdan	MOL000422	kaempferol	Dipeptidyl peptidase IV
Longdan	MOL000422	kaempferol	Trypsin-1
Longdan	MOL000422	kaempferol	Progesterone receptor
Longdan	MOL000422	kaempferol	Thrombin
Longdan	MOL000422	kaempferol	Muscarinic acetylcholine receptor M1
Longdan	MOL000422	kaempferol	Nitric-oxide synthase, endothelial
Longdan	MOL000422	kaempferol	Gamma-aminobutyric-acid receptor alpha-2 subunit
Longdan	MOL000422	kaempferol	Acetylcholinesterase
Longdan	MOL000422	kaempferol	Sodium-dependent noradrenaline transporter
Longdan	MOL000422	kaempferol	Muscarinic acetylcholine receptor M2
Longdan	MOL000422	kaempferol	Alpha-1B adrenergic receptor
Longdan	MOL000422	kaempferol	Gamma-aminobutyric acid receptor subunit alpha-1
Longdan	MOL000422	kaempferol	DNA topoisomerase II
Longdan	MOL000422	kaempferol	Coagulation factor VII
Longdan	MOL000422	kaempferol	Calmodulin
Longdan	MOL000422	kaempferol	Transcription factor p65
Longdan	MOL000422	kaempferol	Inhibitor of nuclear factor kappa-B kinase subunit beta
Longdan	MOL000422	kaempferol	RAC-alpha serine/threonine-protein kinase
Longdan	MOL000422	kaempferol	Apoptosis regulator Bcl-2
Longdan	MOL000422	kaempferol	Apoptosis regulator BAX
Longdan	MOL000422	kaempferol	Tumor necrosis factor
Longdan	MOL000422	kaempferol	Transcription factor AP-1
Longdan	MOL000422	kaempferol	Activator of 90 kDa heat shock protein ATPase homolog 1
Longdan	MOL000422	kaempferol	Caspase-3
Longdan	MOL000422	kaempferol	Mitogen-activated protein kinase 8
Longdan	MOL000422	kaempferol	Xanthine dehydrogenase/oxidase
Longdan	MOL000422	kaempferol	Interstitial collagenase
Longdan	MOL000422	kaempferol	Signal transducer and activator of transcription 1-alpha/beta
Longdan	MOL000422	kaempferol	Cell division control protein 2 homolog
Longdan	MOL000422	kaempferol	Peroxisome proliferator-activated receptor gamma
Longdan	MOL000422	kaempferol	Heme oxygenase 1
Longdan	MOL000422	kaempferol	Cytochrome P450 3A4
Longdan	MOL000422	kaempferol	Cytochrome P450 1A2
Longdan	MOL000422	kaempferol	Cytochrome P450 1A1
Longdan	MOL000422	kaempferol	Intercellular adhesion molecule 1
Longdan	MOL000422	kaempferol	E-selectin
Longdan	MOL000422	kaempferol	Vascular cell adhesion protein 1
Longdan	MOL000422	kaempferol	Nuclear receptor subfamily 1 group I member 2
Longdan	MOL000422	kaempferol	Cytochrome P450 1B1
Longdan	MOL000422	kaempferol	Arachidonate 5-lipoxygenase
Longdan	MOL000422	kaempferol	Hyaluronan synthase 2
Longdan	MOL000422	kaempferol	Glutathione S-transferase P
Longdan	MOL000422	kaempferol	Aryl hydrocarbon receptor
Longdan	MOL000422	kaempferol	26S proteasome non-ATPase regulatory subunit 3
Longdan	MOL000422	kaempferol	Solute carrier family 2, facilitated glucose transporter member 4
Longdan	MOL000422	kaempferol	Nuclear receptor subfamily 1 group I member 3
Longdan	MOL000422	kaempferol	Insulin receptor
Longdan	MOL000422	kaempferol	Type I iodothyronine deiodinase
Longdan	MOL000422	kaempferol	Serine/threonine-protein phosphatase 2B catalytic subunit alpha isoform
Longdan	MOL000422	kaempferol	Peroxidase C1A
Longdan	MOL000422	kaempferol	Glutathione S-transferase Mu 1
Longdan	MOL000422	kaempferol	Glutathione S-transferase Mu 2
Longdan	MOL000422	kaempferol	Aldo-keto reductase family 1 member C3
Longdan	MOL000422	kaempferol	Antileukoproteinase
Mudanpi	MOL000211	Mairin	Progesterone receptor
Mudanpi	MOL000359	sitosterol	Progesterone receptor
Mudanpi	MOL000359	sitosterol	Nuclear receptor coactivator 2
Mudanpi	MOL000359	sitosterol	Mineralocorticoid receptor
Mudanpi	MOL000422	kaempferol	Nitric oxide synthase, inducible
Mudanpi	MOL000422	kaempferol	Prostaglandin G/H synthase 1
Mudanpi	MOL000422	kaempferol	Androgen receptor
Mudanpi	MOL000422	kaempferol	Peroxisome proliferator activated receptor gamma
Mudanpi	MOL000422	kaempferol	Prostaglandin G/H synthase 2
Mudanpi	MOL000422	kaempferol	Heat shock protein HSP 90
Mudanpi	MOL000422	kaempferol	Phosphatidylinositol-4,5-bisphosphate 3-kinase catalytic subunit, gamma isoform
Mudanpi	MOL000422	kaempferol	mRNA of PKA Catalytic Subunit C-alpha
Mudanpi	MOL000422	kaempferol	Nuclear receptor coactivator 2
Mudanpi	MOL000422	kaempferol	Dipeptidyl peptidase IV
Mudanpi	MOL000422	kaempferol	Trypsin-1
Mudanpi	MOL000422	kaempferol	Progesterone receptor
Mudanpi	MOL000422	kaempferol	Thrombin
Mudanpi	MOL000422	kaempferol	Muscarinic acetylcholine receptor M1
Mudanpi	MOL000422	kaempferol	Nitric-oxide synthase, endothelial
Mudanpi	MOL000422	kaempferol	Gamma-aminobutyric-acid receptor alpha-2 subunit
Mudanpi	MOL000422	kaempferol	Acetylcholinesterase
Mudanpi	MOL000422	kaempferol	Sodium-dependent noradrenaline transporter
Mudanpi	MOL000422	kaempferol	Muscarinic acetylcholine receptor M2
Mudanpi	MOL000422	kaempferol	Alpha-1B adrenergic receptor
Mudanpi	MOL000422	kaempferol	Gamma-aminobutyric acid receptor subunit alpha-1
Mudanpi	MOL000422	kaempferol	DNA topoisomerase II
Mudanpi	MOL000422	kaempferol	Coagulation factor VII
Mudanpi	MOL000422	kaempferol	Calmodulin
Mudanpi	MOL000422	kaempferol	Transcription factor p65
Mudanpi	MOL000422	kaempferol	Inhibitor of nuclear factor kappa-B kinase subunit beta
Mudanpi	MOL000422	kaempferol	RAC-alpha serine/threonine-protein kinase
Mudanpi	MOL000422	kaempferol	Apoptosis regulator Bcl-2
Mudanpi	MOL000422	kaempferol	Apoptosis regulator BAX
Mudanpi	MOL000422	kaempferol	Tumor necrosis factor
Mudanpi	MOL000422	kaempferol	Transcription factor AP-1
Mudanpi	MOL000422	kaempferol	Activator of 90 kDa heat shock protein ATPase homolog 1
Mudanpi	MOL000422	kaempferol	Caspase-3
Mudanpi	MOL000422	kaempferol	Mitogen-activated protein kinase 8
Mudanpi	MOL000422	kaempferol	Xanthine dehydrogenase/oxidase
Mudanpi	MOL000422	kaempferol	Interstitial collagenase
Mudanpi	MOL000422	kaempferol	Signal transducer and activator of transcription 1-alpha/beta
Mudanpi	MOL000422	kaempferol	Cell division control protein 2 homolog
Mudanpi	MOL000422	kaempferol	Peroxisome proliferator-activated receptor gamma
Mudanpi	MOL000422	kaempferol	Heme oxygenase 1
Mudanpi	MOL000422	kaempferol	Cytochrome P450 3A4
Mudanpi	MOL000422	kaempferol	Cytochrome P450 1A2
Mudanpi	MOL000422	kaempferol	Cytochrome P450 1A1
Mudanpi	MOL000422	kaempferol	Intercellular adhesion molecule 1
Mudanpi	MOL000422	kaempferol	E-selectin
Mudanpi	MOL000422	kaempferol	Vascular cell adhesion protein 1
Mudanpi	MOL000422	kaempferol	Nuclear receptor subfamily 1 group I member 2
Mudanpi	MOL000422	kaempferol	Cytochrome P450 1B1
Mudanpi	MOL000422	kaempferol	Arachidonate 5-lipoxygenase
Mudanpi	MOL000422	kaempferol	Hyaluronan synthase 2
Mudanpi	MOL000422	kaempferol	Glutathione S-transferase P
Mudanpi	MOL000422	kaempferol	Aryl hydrocarbon receptor
Mudanpi	MOL000422	kaempferol	26S proteasome non-ATPase regulatory subunit 3
Mudanpi	MOL000422	kaempferol	Solute carrier family 2, facilitated glucose transporter member 4
Mudanpi	MOL000422	kaempferol	Nuclear receptor subfamily 1 group I member 3
Mudanpi	MOL000422	kaempferol	Insulin receptor
Mudanpi	MOL000422	kaempferol	Type I iodothyronine deiodinase
Mudanpi	MOL000422	kaempferol	Serine/threonine-protein phosphatase 2B catalytic subunit alpha isoform
Mudanpi	MOL000422	kaempferol	Peroxidase C1A
Mudanpi	MOL000422	kaempferol	Glutathione S-transferase Mu 1
Mudanpi	MOL000422	kaempferol	Glutathione S-transferase Mu 2
Mudanpi	MOL000422	kaempferol	Aldo-keto reductase family 1 member C3
Mudanpi	MOL000422	kaempferol	Antileukoproteinase
Mudanpi	MOL000492	(+)-catechin	Prostaglandin G/H synthase 1
Mudanpi	MOL000492	(+)-catechin	Estrogen receptor
Mudanpi	MOL000492	(+)-catechin	Prostaglandin G/H synthase 2
Mudanpi	MOL000492	(+)-catechin	Heat shock protein HSP 90
Mudanpi	MOL000492	(+)-catechin	Beta-lactamase
Mudanpi	MOL000492	(+)-catechin	mRNA of PKA Catalytic Subunit C-alpha
Mudanpi	MOL000492	(+)-catechin	Nuclear receptor coactivator 2
Mudanpi	MOL000492	(+)-catechin	Calmodulin
Mudanpi	MOL000492	(+)-catechin	Retinoic acid receptor RXR-alpha
Mudanpi	MOL000492	(+)-catechin	Catalase
Mudanpi	MOL000492	(+)-catechin	Hyaluronan synthase 2
Mudanpi	MOL007374	5-[[5-(4-methoxyphenyl)-2-furyl]methylene]barbituric acid	Estrogen receptor
Mudanpi	MOL007374	5-[[5-(4-methoxyphenyl)-2-furyl]methylene]barbituric acid	Glycogen synthase kinase-3 beta
Mudanpi	MOL007374	5-[[5-(4-methoxyphenyl)-2-furyl]methylene]barbituric acid	Heat shock protein HSP 90
Mudanpi	MOL007374	5-[[5-(4-methoxyphenyl)-2-furyl]methylene]barbituric acid	Cell division protein kinase 2
Mudanpi	MOL007374	5-[[5-(4-methoxyphenyl)-2-furyl]methylene]barbituric acid	mRNA of PKA Catalytic Subunit C-alpha
Mudanpi	MOL000098	quercetin	Prostaglandin G/H synthase 1
Mudanpi	MOL000098	quercetin	Androgen receptor
Mudanpi	MOL000098	quercetin	Peroxisome proliferator activated receptor gamma
Mudanpi	MOL000098	quercetin	Prostaglandin G/H synthase 2
Mudanpi	MOL000098	quercetin	Heat shock protein HSP 90
Mudanpi	MOL000098	quercetin	Phosphatidylinositol-4,5-bisphosphate 3-kinase catalytic subunit, gamma isoform
Mudanpi	MOL000098	quercetin	Nuclear receptor coactivator 2
Mudanpi	MOL000098	quercetin	Dipeptidyl peptidase IV
Mudanpi	MOL000098	quercetin	Aldose reductase
Mudanpi	MOL000098	quercetin	Trypsin-1
Mudanpi	MOL000098	quercetin	DNA topoisomerase II
Mudanpi	MOL000098	quercetin	Thrombin
Mudanpi	MOL000098	quercetin	Potassium voltage-gated channel subfamily H member 2
Mudanpi	MOL000098	quercetin	Sodium channel protein type 5 subunit alpha
Mudanpi	MOL000098	quercetin	Coagulation factor Xa
Mudanpi	MOL000098	quercetin	Beta-2 adrenergic receptor
Mudanpi	MOL000098	quercetin	Stromelysin-1
Mudanpi	MOL000098	quercetin	mRNA of PKA Catalytic Subunit C-alpha
Mudanpi	MOL000098	quercetin	Coagulation factor VII
Mudanpi	MOL000098	quercetin	Nitric-oxide synthase, endothelial
Mudanpi	MOL000098	quercetin	Retinoic acid receptor RXR-alpha
Mudanpi	MOL000098	quercetin	Acetylcholinesterase
Mudanpi	MOL000098	quercetin	Gamma-aminobutyric acid receptor subunit alpha-1
Mudanpi	MOL000098	quercetin	Amine oxidase [flavin-containing] B
Mudanpi	MOL000098	quercetin	Transcription factor p65
Mudanpi	MOL000098	quercetin	Epidermal growth factor receptor
Mudanpi	MOL000098	quercetin	RAC-alpha serine/threonine-protein kinase
Mudanpi	MOL000098	quercetin	Vascular endothelial growth factor A
Mudanpi	MOL000098	quercetin	G1/S-specific cyclin-D1
Mudanpi	MOL000098	quercetin	Apoptosis regulator Bcl-2
Mudanpi	MOL000098	quercetin	Bcl-2-like protein 1
Mudanpi	MOL000098	quercetin	Proto-oncogene c-Fos
Mudanpi	MOL000098	quercetin	Cyclin-dependent kinase inhibitor 1
Mudanpi	MOL000098	quercetin	Eukaryotic translation initiation factor 6
Mudanpi	MOL000098	quercetin	Apoptosis regulator BAX
Mudanpi	MOL000098	quercetin	Caspase-9
Mudanpi	MOL000098	quercetin	Urokinase-type plasminogen activator
Mudanpi	MOL000098	quercetin	72 kDa type IV collagenase
Mudanpi	MOL000098	quercetin	Matrix metalloproteinase-9
Mudanpi	MOL000098	quercetin	Mitogen-activated protein kinase 1
Mudanpi	MOL000098	quercetin	Interleukin-10
Mudanpi	MOL000098	quercetin	Pro-epidermal growth factor
Mudanpi	MOL000098	quercetin	Retinoblastoma-associated protein
Mudanpi	MOL000098	quercetin	Tumor necrosis factor
Mudanpi	MOL000098	quercetin	Transcription factor AP-1
Mudanpi	MOL000098	quercetin	Interleukin-6
Mudanpi	MOL000098	quercetin	Cyclin-dependent kinase inhibitor 2A, isoforms 1/2/3
Mudanpi	MOL000098	quercetin	Activator of 90 kDa heat shock protein ATPase homolog 1
Mudanpi	MOL000098	quercetin	Caspase-3
Mudanpi	MOL000098	quercetin	Cellular tumor antigen p53
Mudanpi	MOL000098	quercetin	ETS domain-containing protein Elk-1
Mudanpi	MOL000098	quercetin	NF-kappa-B inhibitor alpha
Mudanpi	MOL000098	quercetin	NADPH--cytochrome P450 reductase
Mudanpi	MOL000098	quercetin	Ornithine decarboxylase
Mudanpi	MOL000098	quercetin	Xanthine dehydrogenase/oxidase
Mudanpi	MOL000098	quercetin	Caspase-8
Mudanpi	MOL000098	quercetin	DNA topoisomerase 1
Mudanpi	MOL000098	quercetin	RAF proto-oncogene serine/threonine-protein kinase
Mudanpi	MOL000098	quercetin	Superoxide dismutase [Cu-Zn]
Mudanpi	MOL000098	quercetin	Protein kinase C alpha type
Mudanpi	MOL000098	quercetin	Interstitial collagenase
Mudanpi	MOL000098	quercetin	Hypoxia-inducible factor 1-alpha
Mudanpi	MOL000098	quercetin	Signal transducer and activator of transcription 1-alpha/beta
Mudanpi	MOL000098	quercetin	Protein CBFA2T1
Mudanpi	MOL000098	quercetin	Probable E3 ubiquitin-protein ligase HERC5
Mudanpi	MOL000098	quercetin	Cell division control protein 2 homolog
Mudanpi	MOL000098	quercetin	78 kDa glucose-regulated protein
Mudanpi	MOL000098	quercetin	Receptor tyrosine-protein kinase erbB-2
Mudanpi	MOL000098	quercetin	Peroxisome proliferator-activated receptor gamma
Mudanpi	MOL000098	quercetin	Acetyl-CoA carboxylase 1
Mudanpi	MOL000098	quercetin	Heme oxygenase 1
Mudanpi	MOL000098	quercetin	Cytochrome P450 3A4
Mudanpi	MOL000098	quercetin	Cytochrome P450 1A2
Mudanpi	MOL000098	quercetin	Caveolin-1
Mudanpi	MOL000098	quercetin	Myc proto-oncogene protein
Mudanpi	MOL000098	quercetin	Tissue factor
Mudanpi	MOL000098	quercetin	Gap junction alpha-1 protein
Mudanpi	MOL000098	quercetin	Cytochrome P450 1A1
Mudanpi	MOL000098	quercetin	Intercellular adhesion molecule 1
Mudanpi	MOL000098	quercetin	Interleukin-1 beta
Mudanpi	MOL000098	quercetin	C-C motif chemokine 2
Mudanpi	MOL000098	quercetin	E-selectin
Mudanpi	MOL000098	quercetin	Vascular cell adhesion protein 1
Mudanpi	MOL000098	quercetin	Prostaglandin E2 receptor EP3 subtype
Mudanpi	MOL000098	quercetin	Interleukin-8
Mudanpi	MOL000098	quercetin	Protein kinase C beta type
Mudanpi	MOL000098	quercetin	Baculoviral IAP repeat-containing protein 5
Mudanpi	MOL000098	quercetin	Dual oxidase 2
Mudanpi	MOL000098	quercetin	Nitric oxide synthase, endothelial
Mudanpi	MOL000098	quercetin	Heat shock protein beta-1
Mudanpi	MOL000098	quercetin	Transforming growth factor beta-1
Mudanpi	MOL000098	quercetin	Estrogen sulfotransferase
Mudanpi	MOL000098	quercetin	Maltase-glucoamylase, intestinal
Mudanpi	MOL000098	quercetin	Interleukin-2
Mudanpi	MOL000098	quercetin	Nuclear receptor subfamily 1 group I member 2
Mudanpi	MOL000098	quercetin	Cytochrome P450 1B1
Mudanpi	MOL000098	quercetin	G2/mitotic-specific cyclin-B1
Mudanpi	MOL000098	quercetin	Tissue-type plasminogen activator
Mudanpi	MOL000098	quercetin	Thrombomodulin
Mudanpi	MOL000098	quercetin	Plasminogen activator inhibitor 1
Mudanpi	MOL000098	quercetin	Collagen alpha-1(I) chain
Mudanpi	MOL000098	quercetin	Interferon gamma
Mudanpi	MOL000098	quercetin	Arachidonate 5-lipoxygenase
Mudanpi	MOL000098	quercetin	Phosphatidylinositol-3,4,5-trisphosphate 3-phosphatase and dual-specificity protein phosphatase PTEN
Mudanpi	MOL000098	quercetin	Interleukin-1 alpha
Mudanpi	MOL000098	quercetin	Myeloperoxidase
Mudanpi	MOL000098	quercetin	DNA topoisomerase 2-alpha
Mudanpi	MOL000098	quercetin	Neutrophil cytosol factor 1
Mudanpi	MOL000098	quercetin	ATP-binding cassette sub-family G member 2
Mudanpi	MOL000098	quercetin	Hyaluronan synthase 2
Mudanpi	MOL000098	quercetin	Glutathione S-transferase P
Mudanpi	MOL000098	quercetin	Nuclear factor erythroid 2-related factor 2
Mudanpi	MOL000098	quercetin	NAD(P)H dehydrogenase [quinone] 1
Mudanpi	MOL000098	quercetin	Poly [ADP-ribose] polymerase 1
Mudanpi	MOL000098	quercetin	Aryl hydrocarbon receptor
Mudanpi	MOL000098	quercetin	26S proteasome non-ATPase regulatory subunit 3
Mudanpi	MOL000098	quercetin	Solute carrier family 2, facilitated glucose transporter member 4
Mudanpi	MOL000098	quercetin	Collagen alpha-1(III) chain
Mudanpi	MOL000098	quercetin	DNA gyrase subunit B
Mudanpi	MOL000098	quercetin	C-X-C motif chemokine 11
Mudanpi	MOL000098	quercetin	C-X-C motif chemokine 2
Mudanpi	MOL000098	quercetin	DDB1- and CUL4-associated factor 5
Mudanpi	MOL000098	quercetin	Nuclear receptor subfamily 1 group I member 3
Mudanpi	MOL000098	quercetin	Serine/threonine-protein kinase Chk2
Mudanpi	MOL000098	quercetin	Insulin receptor
Mudanpi	MOL000098	quercetin	Claudin-4
Mudanpi	MOL000098	quercetin	Peroxisome proliferator-activated receptor alpha
Mudanpi	MOL000098	quercetin	Peroxisome proliferator-activated receptor delta
Mudanpi	MOL000098	quercetin	Heat shock factor protein 1
Mudanpi	MOL000098	quercetin	C-reactive protein
Mudanpi	MOL000098	quercetin	C-X-C motif chemokine 10
Mudanpi	MOL000098	quercetin	Inhibitor of nuclear factor kappa-B kinase subunit alpha
Mudanpi	MOL000098	quercetin	Osteopontin
Mudanpi	MOL000098	quercetin	Runt-related transcription factor 2
Mudanpi	MOL000098	quercetin	Ras association domain-containing protein 1
Mudanpi	MOL000098	quercetin	Transcription factor E2F1
Mudanpi	MOL000098	quercetin	Transcription factor E2F2
Mudanpi	MOL000098	quercetin	Prostatic acid phosphatase
Mudanpi	MOL000098	quercetin	Cathepsin D
Mudanpi	MOL000098	quercetin	Insulin-like growth factor-binding protein 3
Mudanpi	MOL000098	quercetin	Insulin-like growth factor II
Mudanpi	MOL000098	quercetin	CD40 ligand
Mudanpi	MOL000098	quercetin	Interferon regulatory factor 1
Mudanpi	MOL000098	quercetin	Receptor tyrosine-protein kinase erbB-3
Mudanpi	MOL000098	quercetin	Serum paraoxonase/arylesterase 1
Mudanpi	MOL000098	quercetin	Type I iodothyronine deiodinase
Mudanpi	MOL000098	quercetin	Procollagen C-endopeptidase enhancer 1
Mudanpi	MOL000098	quercetin	Puromycin-sensitive aminopeptidase
Mudanpi	MOL000098	quercetin	Hexokinase-2
Mudanpi	MOL000098	quercetin	Homeobox protein Nkx-3.1
Mudanpi	MOL000098	quercetin	Ras GTPase-activating protein 1
Mudanpi	MOL000098	quercetin	Peroxidase C1A
Mudanpi	MOL000098	quercetin	Glutathione S-transferase Mu 1
Mudanpi	MOL000098	quercetin	Glutathione S-transferase Mu 2
Niuhuang	MOL008838	methyl (4R)-4-[(3R,5S,7S,8R,9S,10S,12S,13R,14S,17R)-3,7,12-trihydroxy-10,13-dimethyl-2,3,4,5,6,7,8,9,11,12,14,15,16,17-tetradecahydro-1H-cyclopenta[a]phenanthren-17-yl]pentanoate	Mineralocorticoid receptor
Niuhuang	MOL008838	methyl (4R)-4-[(3R,5S,7S,8R,9S,10S,12S,13R,14S,17R)-3,7,12-trihydroxy-10,13-dimethyl-2,3,4,5,6,7,8,9,11,12,14,15,16,17-tetradecahydro-1H-cyclopenta[a]phenanthren-17-yl]pentanoate	Nuclear receptor coactivator 2
Niuhuang	MOL008839	Methyl desoxycholate	Progesterone receptor
Niuhuang	MOL008839	Methyl desoxycholate	Nuclear receptor coactivator 2
Niuhuang	MOL008839	Methyl desoxycholate	Nuclear receptor coactivator 1
Niuhuang	MOL008845	Deoxycholic Acid	Progesterone receptor
Niuhuang	MOL008845	Deoxycholic Acid	Mineralocorticoid receptor
Niuhuang	MOL008845	Deoxycholic Acid	Nuclear receptor coactivator 2
Niuhuang	MOL008845	Deoxycholic Acid	Nuclear receptor coactivator 1
Niuhuang	MOL008846	ZINC01280365	Retinoic acid receptor RXR-alpha
Niuhuang	MOL008846	ZINC01280365	Progesterone receptor
Niuhuang	MOL008846	ZINC01280365	Mineralocorticoid receptor
Niuhuang	MOL008846	ZINC01280365	Nuclear receptor coactivator 2
Niuhuang	MOL008846	ZINC01280365	Nuclear receptor coactivator 1
Niuhuang	MOL000953	CLR	Progesterone receptor
Niuhuang	MOL000953	CLR	Mineralocorticoid receptor
Niuhuang	MOL000953	CLR	Cytochrome P450-cam
Niuhuang	MOL000953	CLR	Nuclear receptor coactivator 2
Renshen	MOL002879	Diop	Sodium channel protein type 5 subunit alpha
Renshen	MOL002879	Diop	Beta-2 adrenergic receptor
Renshen	MOL002879	Diop	Muscarinic acetylcholine receptor M3
Renshen	MOL000449	Stigmasterol	Progesterone receptor
Renshen	MOL000449	Stigmasterol	Mineralocorticoid receptor
Renshen	MOL000449	Stigmasterol	Nuclear receptor coactivator 2
Renshen	MOL000449	Stigmasterol	Alcohol dehydrogenase 1C
Renshen	MOL000449	Stigmasterol	Ig gamma-1 chain C region
Renshen	MOL000449	Stigmasterol	Retinoic acid receptor RXR-alpha
Renshen	MOL000449	Stigmasterol	Nuclear receptor coactivator 1
Renshen	MOL000449	Stigmasterol	Prostaglandin G/H synthase 1
Renshen	MOL000449	Stigmasterol	Prostaglandin G/H synthase 2
Renshen	MOL000449	Stigmasterol	Alpha-2A adrenergic receptor
Renshen	MOL000449	Stigmasterol	Sodium-dependent noradrenaline transporter
Renshen	MOL000449	Stigmasterol	Sodium-dependent dopamine transporter
Renshen	MOL000449	Stigmasterol	Beta-2 adrenergic receptor
Renshen	MOL000449	Stigmasterol	Aldose reductase
Renshen	MOL000449	Stigmasterol	Urokinase-type plasminogen activator
Renshen	MOL000449	Stigmasterol	Leukotriene A-4 hydrolase
Renshen	MOL000449	Stigmasterol	Amine oxidase [flavin-containing] B
Renshen	MOL000449	Stigmasterol	Amine oxidase [flavin-containing] A
Renshen	MOL000449	Stigmasterol	mRNA of PKA Catalytic Subunit C-alpha
Renshen	MOL000449	Stigmasterol	Chymotrypsinogen B
Renshen	MOL000449	Stigmasterol	Muscarinic acetylcholine receptor M3
Renshen	MOL000449	Stigmasterol	Muscarinic acetylcholine receptor M1
Renshen	MOL000449	Stigmasterol	Beta-1 adrenergic receptor
Renshen	MOL000449	Stigmasterol	Sodium channel protein type 5 subunit alpha
Renshen	MOL000449	Stigmasterol	5-hydroxytryptamine 2A receptor
Renshen	MOL000449	Stigmasterol	Alpha-1A adrenergic receptor
Renshen	MOL000449	Stigmasterol	Gamma-aminobutyric-acid receptor alpha-3 subunit
Renshen	MOL000449	Stigmasterol	Muscarinic acetylcholine receptor M2
Renshen	MOL000449	Stigmasterol	Alpha-1B adrenergic receptor
Renshen	MOL000449	Stigmasterol	Gamma-aminobutyric acid receptor subunit alpha-1
Renshen	MOL000449	Stigmasterol	Neuronal acetylcholine receptor protein, alpha-7 chain
Renshen	MOL000358	beta-sitosterol	Progesterone receptor
Renshen	MOL000358	beta-sitosterol	Nuclear receptor coactivator 2
Renshen	MOL000358	beta-sitosterol	Prostaglandin G/H synthase 1
Renshen	MOL000358	beta-sitosterol	Prostaglandin G/H synthase 2
Renshen	MOL000358	beta-sitosterol	Heat shock protein HSP 90
Renshen	MOL000358	beta-sitosterol	Phosphatidylinositol-4,5-bisphosphate 3-kinase catalytic subunit, gamma isoform
Renshen	MOL000358	beta-sitosterol	Potassium voltage-gated channel subfamily H member 2
Renshen	MOL000358	beta-sitosterol	mRNA of PKA Catalytic Subunit C-alpha
Renshen	MOL000358	beta-sitosterol	Dopamine D1 receptor
Renshen	MOL000358	beta-sitosterol	Muscarinic acetylcholine receptor M3
Renshen	MOL000358	beta-sitosterol	Muscarinic acetylcholine receptor M1
Renshen	MOL000358	beta-sitosterol	Sodium channel protein type 5 subunit alpha
Renshen	MOL000358	beta-sitosterol	Gamma-aminobutyric-acid receptor alpha-2 subunit
Renshen	MOL000358	beta-sitosterol	Muscarinic acetylcholine receptor M4
Renshen	MOL000358	beta-sitosterol	CGMP-inhibited 3',5'-cyclic phosphodiesterase A
Renshen	MOL000358	beta-sitosterol	5-hydroxytryptamine 2A receptor
Renshen	MOL000358	beta-sitosterol	Gamma-aminobutyric-acid receptor alpha-5 subunit
Renshen	MOL000358	beta-sitosterol	Alpha-1A adrenergic receptor
Renshen	MOL000358	beta-sitosterol	Gamma-aminobutyric-acid receptor alpha-3 subunit
Renshen	MOL000358	beta-sitosterol	Muscarinic acetylcholine receptor M2
Renshen	MOL000358	beta-sitosterol	Alpha-1B adrenergic receptor
Renshen	MOL000358	beta-sitosterol	Beta-2 adrenergic receptor
Renshen	MOL000358	beta-sitosterol	Neuronal acetylcholine receptor subunit alpha-2
Renshen	MOL000358	beta-sitosterol	Sodium-dependent serotonin transporter
Renshen	MOL000358	beta-sitosterol	Mu-type opioid receptor
Renshen	MOL000358	beta-sitosterol	Gamma-aminobutyric acid receptor subunit alpha-1
Renshen	MOL000358	beta-sitosterol	Neuronal acetylcholine receptor protein, alpha-7 chain
Renshen	MOL000358	beta-sitosterol	Cytochrome P450-cam
Renshen	MOL000358	beta-sitosterol	Apoptosis regulator Bcl-2
Renshen	MOL000358	beta-sitosterol	Apoptosis regulator BAX
Renshen	MOL000358	beta-sitosterol	Caspase-9
Renshen	MOL000358	beta-sitosterol	Transcription factor AP-1
Renshen	MOL000358	beta-sitosterol	Caspase-3
Renshen	MOL000358	beta-sitosterol	Caspase-8
Renshen	MOL000358	beta-sitosterol	Protein kinase C alpha type
Renshen	MOL000358	beta-sitosterol	Transforming growth factor beta-1
Renshen	MOL000358	beta-sitosterol	Serum paraoxonase/arylesterase 1
Renshen	MOL000358	beta-sitosterol	Microtubule-associated protein 2
Renshen	MOL003648	Inermin	Prostaglandin G/H synthase 1
Renshen	MOL003648	Inermin	Muscarinic acetylcholine receptor M3
Renshen	MOL003648	Inermin	Sodium channel protein type 5 subunit alpha
Renshen	MOL003648	Inermin	Prostaglandin G/H synthase 2
Renshen	MOL003648	Inermin	5-hydroxytryptamine receptor 3A
Renshen	MOL003648	Inermin	Retinoic acid receptor RXR-alpha
Renshen	MOL003648	Inermin	Alpha-1B adrenergic receptor
Renshen	MOL003648	Inermin	Beta-2 adrenergic receptor
Renshen	MOL003648	Inermin	Alpha-1D adrenergic receptor
Renshen	MOL003648	Inermin	Sodium-dependent serotonin transporter
Renshen	MOL003648	Inermin	Heat shock protein HSP 90
Renshen	MOL003648	Inermin	Phosphatidylinositol-4,5-bisphosphate 3-kinase catalytic subunit, gamma isoform
Renshen	MOL003648	Inermin	Neuronal acetylcholine receptor protein, alpha-7 chain
Renshen	MOL003648	Inermin	mRNA of PKA Catalytic Subunit C-alpha
Renshen	MOL003648	Inermin	Ig gamma-1 chain C region
Renshen	MOL003648	Inermin	Trypsin-1
Renshen	MOL003648	Inermin	Nuclear receptor coactivator 1
Renshen	MOL003648	Inermin	Calmodulin
Renshen	MOL000422	kaempferol	Nitric oxide synthase, inducible
Renshen	MOL000422	kaempferol	Prostaglandin G/H synthase 1
Renshen	MOL000422	kaempferol	Androgen receptor
Renshen	MOL000422	kaempferol	Peroxisome proliferator activated receptor gamma
Renshen	MOL000422	kaempferol	Prostaglandin G/H synthase 2
Renshen	MOL000422	kaempferol	Heat shock protein HSP 90
Renshen	MOL000422	kaempferol	Phosphatidylinositol-4,5-bisphosphate 3-kinase catalytic subunit, gamma isoform
Renshen	MOL000422	kaempferol	mRNA of PKA Catalytic Subunit C-alpha
Renshen	MOL000422	kaempferol	Nuclear receptor coactivator 2
Renshen	MOL000422	kaempferol	Dipeptidyl peptidase IV
Renshen	MOL000422	kaempferol	Trypsin-1
Renshen	MOL000422	kaempferol	Progesterone receptor
Renshen	MOL000422	kaempferol	Thrombin
Renshen	MOL000422	kaempferol	Muscarinic acetylcholine receptor M1
Renshen	MOL000422	kaempferol	Nitric-oxide synthase, endothelial
Renshen	MOL000422	kaempferol	Gamma-aminobutyric-acid receptor alpha-2 subunit
Renshen	MOL000422	kaempferol	Acetylcholinesterase
Renshen	MOL000422	kaempferol	Sodium-dependent noradrenaline transporter
Renshen	MOL000422	kaempferol	Muscarinic acetylcholine receptor M2
Renshen	MOL000422	kaempferol	Alpha-1B adrenergic receptor
Renshen	MOL000422	kaempferol	Gamma-aminobutyric acid receptor subunit alpha-1
Renshen	MOL000422	kaempferol	DNA topoisomerase II
Renshen	MOL000422	kaempferol	Coagulation factor VII
Renshen	MOL000422	kaempferol	Calmodulin
Renshen	MOL000422	kaempferol	Transcription factor p65
Renshen	MOL000422	kaempferol	Inhibitor of nuclear factor kappa-B kinase subunit beta
Renshen	MOL000422	kaempferol	RAC-alpha serine/threonine-protein kinase
Renshen	MOL000422	kaempferol	Apoptosis regulator Bcl-2
Renshen	MOL000422	kaempferol	Apoptosis regulator BAX
Renshen	MOL000422	kaempferol	Tumor necrosis factor
Renshen	MOL000422	kaempferol	Transcription factor AP-1
Renshen	MOL000422	kaempferol	Activator of 90 kDa heat shock protein ATPase homolog 1
Renshen	MOL000422	kaempferol	Caspase-3
Renshen	MOL000422	kaempferol	Mitogen-activated protein kinase 8
Renshen	MOL000422	kaempferol	Xanthine dehydrogenase/oxidase
Renshen	MOL000422	kaempferol	Interstitial collagenase
Renshen	MOL000422	kaempferol	Signal transducer and activator of transcription 1-alpha/beta
Renshen	MOL000422	kaempferol	Cell division control protein 2 homolog
Renshen	MOL000422	kaempferol	Peroxisome proliferator-activated receptor gamma
Renshen	MOL000422	kaempferol	Heme oxygenase 1
Renshen	MOL000422	kaempferol	Cytochrome P450 3A4
Renshen	MOL000422	kaempferol	Cytochrome P450 1A2
Renshen	MOL000422	kaempferol	Cytochrome P450 1A1
Renshen	MOL000422	kaempferol	Intercellular adhesion molecule 1
Renshen	MOL000422	kaempferol	E-selectin
Renshen	MOL000422	kaempferol	Vascular cell adhesion protein 1
Renshen	MOL000422	kaempferol	Nuclear receptor subfamily 1 group I member 2
Renshen	MOL000422	kaempferol	Cytochrome P450 1B1
Renshen	MOL000422	kaempferol	Arachidonate 5-lipoxygenase
Renshen	MOL000422	kaempferol	Hyaluronan synthase 2
Renshen	MOL000422	kaempferol	Glutathione S-transferase P
Renshen	MOL000422	kaempferol	Aryl hydrocarbon receptor
Renshen	MOL000422	kaempferol	26S proteasome non-ATPase regulatory subunit 3
Renshen	MOL000422	kaempferol	Solute carrier family 2, facilitated glucose transporter member 4
Renshen	MOL000422	kaempferol	Nuclear receptor subfamily 1 group I member 3
Renshen	MOL000422	kaempferol	Insulin receptor
Renshen	MOL000422	kaempferol	Type I iodothyronine deiodinase
Renshen	MOL000422	kaempferol	Serine/threonine-protein phosphatase 2B catalytic subunit alpha isoform
Renshen	MOL000422	kaempferol	Peroxidase C1A
Renshen	MOL000422	kaempferol	Glutathione S-transferase Mu 1
Renshen	MOL000422	kaempferol	Glutathione S-transferase Mu 2
Renshen	MOL000422	kaempferol	Aldo-keto reductase family 1 member C3
Renshen	MOL000422	kaempferol	Antileukoproteinase
Renshen	MOL005308	Aposiopolamine	Muscarinic acetylcholine receptor M3
Renshen	MOL005308	Aposiopolamine	Muscarinic acetylcholine receptor M1
Renshen	MOL005308	Aposiopolamine	Sodium-dependent noradrenaline transporter
Renshen	MOL005308	Aposiopolamine	Sodium-dependent dopamine transporter
Renshen	MOL005308	Aposiopolamine	Beta-2 adrenergic receptor
Renshen	MOL005308	Aposiopolamine	Sodium-dependent serotonin transporter
Renshen	MOL005308	Aposiopolamine	Gamma-aminobutyric acid receptor subunit alpha-1
Renshen	MOL005308	Aposiopolamine	Dipeptidyl peptidase IV
Renshen	MOL005317	Deoxyharringtonine	Androgen receptor
Renshen	MOL005317	Deoxyharringtonine	Mineralocorticoid receptor
Renshen	MOL005318	Dianthramine	Prostaglandin G/H synthase 1
Renshen	MOL005318	Dianthramine	Prostaglandin G/H synthase 2
Renshen	MOL005318	Dianthramine	Heat shock protein HSP 90
Renshen	MOL005320	arachidonate	Prostaglandin G/H synthase 1
Renshen	MOL005320	arachidonate	Prostaglandin G/H synthase 2
Renshen	MOL005320	arachidonate	Retinoic acid receptor RXR-gamma
Renshen	MOL005320	arachidonate	Nuclear receptor coactivator 2
Renshen	MOL005321	Frutinone A	Prostaglandin G/H synthase 1
Renshen	MOL005321	Frutinone A	Thrombin
Renshen	MOL005321	Frutinone A	Androgen receptor
Renshen	MOL005321	Frutinone A	Sodium channel protein type 5 subunit alpha
Renshen	MOL005321	Frutinone A	Peroxisome proliferator activated receptor gamma
Renshen	MOL005321	Frutinone A	Prostaglandin G/H synthase 2
Renshen	MOL005321	Frutinone A	Retinoic acid receptor RXR-alpha
Renshen	MOL005321	Frutinone A	CGMP-inhibited 3',5'-cyclic phosphodiesterase A
Renshen	MOL005321	Frutinone A	Beta-2 adrenergic receptor
Renshen	MOL005321	Frutinone A	Gamma-aminobutyric acid receptor subunit alpha-1
Renshen	MOL005321	Frutinone A	Dipeptidyl peptidase IV
Renshen	MOL005321	Frutinone A	Heat shock protein HSP 90
Renshen	MOL005321	Frutinone A	Phosphatidylinositol-4,5-bisphosphate 3-kinase catalytic subunit, gamma isoform
Renshen	MOL005321	Frutinone A	Neuronal acetylcholine receptor protein, alpha-7 chain
Renshen	MOL005321	Frutinone A	mRNA of PKA Catalytic Subunit C-alpha
Renshen	MOL005321	Frutinone A	Acetylcholinesterase
Renshen	MOL005344	ginsenoside rh2	Apoptosis regulator BAX
Renshen	MOL005344	ginsenoside rh2	Tumor necrosis factor
Renshen	MOL005344	ginsenoside rh2	Caspase-3
Renshen	MOL005344	ginsenoside rh2	Prostaglandin G/H synthase 2
Renshen	MOL005344	ginsenoside rh2	NF-kappa-B inhibitor alpha
Renshen	MOL005344	ginsenoside rh2	Interleukin-1 beta
Renshen	MOL005344	ginsenoside rh2	Caspase-1
Renshen	MOL005344	ginsenoside rh2	Interferon gamma
Renshen	MOL005344	ginsenoside rh2	Pituitary adenylate cyclase-activating polypeptide
Renshen	MOL005344	ginsenoside rh2	Proteasome assembly chaperone 1
Renshen	MOL005344	ginsenoside rh2	Dual specificity mitogen-activated protein kinase kinase 4
Renshen	MOL005344	ginsenoside rh2	Solute carrier family 2, facilitated glucose transporter member 4
Renshen	MOL005348	Ginsenoside-Rh4_qt	Mineralocorticoid receptor
Renshen	MOL005348	Ginsenoside-Rh4_qt	Nuclear receptor coactivator 2
Renshen	MOL005356	Girinimbin	Prostaglandin G/H synthase 1
Renshen	MOL005356	Girinimbin	Sodium channel protein type 5 subunit alpha
Renshen	MOL005356	Girinimbin	Prostaglandin G/H synthase 2
Renshen	MOL005356	Girinimbin	Retinoic acid receptor RXR-alpha
Renshen	MOL005356	Girinimbin	Beta-2 adrenergic receptor
Renshen	MOL005356	Girinimbin	Gamma-aminobutyric acid receptor subunit alpha-1
Renshen	MOL005356	Girinimbin	Phosphatidylinositol-4,5-bisphosphate 3-kinase catalytic subunit, gamma isoform
Renshen	MOL005356	Girinimbin	Neuronal acetylcholine receptor protein, alpha-7 chain
Renshen	MOL005356	Girinimbin	mRNA of PKA Catalytic Subunit C-alpha
Renshen	MOL005356	Girinimbin	Nuclear receptor coactivator 2
Renshen	MOL005376	Panaxadiol	Glucocorticoid receptor
Renshen	MOL005384	suchilactone	Potassium voltage-gated channel subfamily H member 2
Renshen	MOL005384	suchilactone	Sodium channel protein type 5 subunit alpha
Renshen	MOL005384	suchilactone	Coagulation factor Xa
Renshen	MOL005384	suchilactone	Prostaglandin G/H synthase 2
Renshen	MOL005384	suchilactone	Coagulation factor VII
Renshen	MOL005384	suchilactone	mRNA of Protein-tyrosine phosphatase, non-receptor type 1
Renshen	MOL005384	suchilactone	Beta-2 adrenergic receptor
Renshen	MOL005384	suchilactone	Heat shock protein HSP 90
Renshen	MOL005384	suchilactone	Nuclear receptor coactivator 1
Renshen	MOL005384	suchilactone	Calcium-activated potassium channel subunit alpha 1
Renshen	MOL005384	suchilactone	Calmodulin
Renshen	MOL005384	suchilactone	Prostaglandin G/H synthase 1
Renshen	MOL005384	suchilactone	Retinoic acid receptor RXR-alpha
Renshen	MOL005384	suchilactone	CGMP-inhibited 3',5'-cyclic phosphodiesterase A
Renshen	MOL005384	suchilactone	Alpha-1D adrenergic receptor
Renshen	MOL005384	suchilactone	mRNA of PKA Catalytic Subunit C-alpha
Renshen	MOL005399	alexandrin_qt	Progesterone receptor
Shechuangzi	MOL001510	24-epicampesterol	Progesterone receptor
Shechuangzi	MOL001510	24-epicampesterol	Nuclear receptor coactivator 2
Shechuangzi	MOL001771	poriferast-5-en-3beta-ol	Progesterone receptor
Shechuangzi	MOL001771	poriferast-5-en-3beta-ol	Nuclear receptor coactivator 2
Shechuangzi	MOL001941	Ammidin	Thrombin
Shechuangzi	MOL001941	Ammidin	Muscarinic acetylcholine receptor M1
Shechuangzi	MOL001941	Ammidin	Prostaglandin G/H synthase 2
Shechuangzi	MOL001941	Ammidin	Gamma-aminobutyric acid receptor subunit alpha-1
Shechuangzi	MOL001941	Ammidin	Dipeptidyl peptidase IV
Shechuangzi	MOL001941	Ammidin	Phosphatidylinositol-4,5-bisphosphate 3-kinase catalytic subunit, gamma isoform
[truncated: 315 more rows]
