# Supplementary material for: Molecular docking, network pharmacology and experimental verification to explore the mechanism of Wulongzhiyangwan in the treatment of pruritus
Source: Sci Rep. 2023 Jan 7;13:361. doi: 10.1038/s41598-023-27593-5 (PMC9825397; doi:10.1038/s41598-023-27593-5)
Supplement: Supplementary file 8 — Supplementary Table 2. [file 41598_2023_27593_MOESM8_ESM.txt]

SCN5A
BCHE
SLC4A4
SLC4A7
SLC4A8
SLC4A5
SLC4A10
SCN10A
CALM1
TNF
IL6
IL10
IFNG
ABCB11
ABCB4
TLR4
ATP8B1
KIT
CDSN
CTLA4
TP53
IL13
DSG4
TLR3
STAT3
CCL2
TNFRSF1B
CCDC47
STAT1
COL7A1
NR1H4
HLA-DRB1
ICAM1
CCL11
IL12RB1
FLG
COL17A1
IL1B
NLRP3
CD40LG
DSP
MMP1
JAK2
IL2
ALB
FOXP3
TRPV3
HLA-B
TJP2
TLR5
CCR5
CCL3
IL31
CTNNB1
HRAS
CDKN2A
CD4
MIR21
MIR155
PDGFRA
CRP
IL4
CCR6
CLEC7A
CXCL8
NOD2
MIR17
KRT5
ERBB2
CD28
TET2
IL17A
ITGAM
CD209
IL18
IL5
PDCD1
FLG2
PIK3CA
LPAR6
ADA
IL7R
PTPN22
GGT1
TLR2
IFNA1
LBR
TNFRSF1A
CD8A
HLA-C
IRF5
CARD14
PKP1
KRAS
OSMR
IL31RA
SERPINA1
MIR222
NRAS
MVK
MC1R
TRAF3IP2
IL17F
CCL5
GPT
CALR
FAS
SLCO1B1
MEFV
ATP2A2
F2
MYO5B
TAC1
ABCC2
TGM1
IL12A
DNASE1L3
FGFR1
FGFR2
IFNGR1
FCGR2A
PSTPIP1
KRT1
ICOSLG
MIR148A
RNASE3
SLC17A5
IGHE
VEGFA
MIR483
THPO
CXCL10
BRCA2
STAT4
TLR9
IL23R
SLCO1B3
MBTPS2
LIPH
MIR34A
MIR141
MIR221
SPINK5
EPOR
GPNMB
CYP4F22
POU2AF1
MMP9
CD79A
CCL17
NOS2
SERPINA3
GZMB
G6PD
TTR
MSH2
RET
SCN11A
SMAD4
MLH1
IL4R
FBN1
CXCL12
NLRP1
IL36RN
DST
CSF2
MPL
FECH
IL2RA
IL1A
CXCR3
H2AC18
KRT14
EPHX1
TCF4
ABCC6
CHD7
PEPD
TNFSF15
MST1
IL17RA
GPR35
ABCA12
HSD3B7
SPIB
TNPO3
MMEL1
INS
EGFR
HMOX1
BRCA1
HLA-A
CCR1
CX3CR1
CXCR1
FCGR3B
IFNA2
IFNB1
MIR182
MIR200B
MIR205
MIR15A
NGF
MBL2
HRH1
TLR7
KRT7
SCN9A
SELE
SLC10A2
IL33
TGFB1
PLCG2
IL1RN
FCGR2B
CLDN1
GP6
CR1
CR2
ASXL1
GYPC
DSG1
TGM5
KIR3DL1
DEFB4A
MIR204
OPRM1
SST
GSN
HLA-DRA
FH
PMVK
SULT2B1
RAG1
BAAT
ALOX12B
STX3
IL17RC
ZNF341
F3
SLC10A1
CXCL9
KITLG
POMC
CFTR
CCR4
AKT1
ELANE
MYD88
DDX58
TNFRSF8
DPP4
NR1I2
FCER2
HLA-DQA1
MAP2K2
CSF3
MIR203A
TIMP1
TACR1
OPRK1
VIP
ACE
BLK
NF1
SLC11A1
ENG
SPP1
IL1R1
HLA-DQB1
C4A
CYP7A1
C4B
DNASE1
DSG3
ACKR1
MIR34C
MIR23B
MIRLET7B
ATOD1
ATOD3
ATOD5
ATOD6
CASP1
IL3
CCL27
PRL
CAT
CD40
KRT19
LTA
CEACAM5
MIR223
ENPP2
CD69
ALOXE3
IL9
CYP3A4
IL2RB
MMP2
CASP3
MPO
JAG1
CCR3
IFIH1
HSPD1
TLR1
SELL
IVL
CALCA
VDR
MUC1
NR1I3
EDN1
ESR1
KLK7
SERPINB8
CHST8
CCND1
IRF3
ABCC3
PRTN3
CAMP
MX1
CCL4
MIR142
MIR199A1
FLI1
IL2RG
LIG4
ATP7B
ENPP1
LIPA
AQP5
FDPS
MVD
CYP7B1
DCLRE1C
NLRC4
PTPN3
GPC1
RAG2
CERS3
DCDC2
SDR9C7
NIPAL4
SLC17A9
PNPLA1
LIPN
RMRP
MAPK1
CD36
CD274
CNR1
CCL26
KNG1
CCL22
BCL2
EGF
IGF1
STK11
TNFAIP3
LRP1
PYCR1
IRF7
BCL10
ITGAL
VCAM1
AIRE
BTD
TLR6
KRT16
EWSR1
TIRAP
TREX1
PERP
IFITM3
TNIP1
AP1S3
SRSF2
SHBG
BANK1
ADGRE2
KRT25
MIR10A
MIR193B
MIR96
MIR342
MIR532
ATOD7
ATOD8
ATOD9
PSC
PBC2
PBC3
PBC4
PBC5
HTR3A
TF
SYK
HRH4
SRC
MYC
FN1
C3
FASLG
ENO1
AFP
CCR7
SELP
ABCG5
CD86
IL7
KRT10
U2AF1
SLC51A
LORICRIN
CXCL11
SLPI
PTEN
IL12B
CHGA
MUC5AC
C5AR1
MMP8
LTF
CASP8
CDH1
HIF1A
TYR
NCAM1
APOH
FCGR3A
CTSG
HLA-G
SOCS3
CXCL1
IL15
DSC1
MIR31
EPO
IL23A
JUN
HSP90AA1
CCL20
F2RL1
CCL1
CCL18
BRAF
GRP
ALDH3A2
ALOX5
PDGFRB
CXCR4
GATA3
GAPDH
FGF2
CP
TLR8
KRT17
ATP12A
CMA1
CD34
FCGR1A
ATP4A
EPX
CD80
INCENP
FIP1L1
MIR146A
MIR145
GGTLC3
MIR20A
PTGS2
MTOR
STAT5A
NEU1
ABCB1
LCN2
TSLP
KLK5
FGFR3
RAF1
PTPN11
CHUK
TYK2
PPARG
MMP3
GNAS
MAPK8
APOE
CBL
IRAK1
ITGB2
JAK1
MSH6
MIF
ETS1
STAT5B
B2M
F12
NF2
TUBA1A
POLE
CD44
MITF
STAT2
IRF1
LMNA
FURIN
SH2B3
ABCC4
GYPA
S100B
DSC2
EIF2AK2
XYLT2
CISH
CD2
PSENEN
POFUT1
THBD
HLA-DPB1
SEPSECS
IL16
PALLD
TRIM21
DSC3
TGM3
CCL7
SP100
CD1A
POGLUT1
TNFSF4
CCN2
MLANA
SASH1
PXK
CENPB
GYPB
SIGLEC5
KRT74
GGT2
MIR150
MIR34B
MIR200A
MIR210
MIR320A
MIR30A
MIR196A1
LINC01191
PSORS7
PSORS11
KAZA1
BAX
KDR
MAPK3
VWF
S100A7
LACTB
PI3
IGF1R
MAPK14
PTPRC
ESR2
GNAQ
PARP1
CXCR2
KRT18
TGM2
ADSL
MCL1
DLAT
SLC25A13
TNFSF10
TGFA
ATP7A
IL10RA
IDO1
PRODH
CARD9
LGALS3
TNFRSF25
SYP
TIA1
ATP8A1
CD1D
ATP8A2
HAVCR1
HSPA4
GP5
KDM4C
ATP8B2
MUC4
TMEM30A
ATP11C
CLEC6A
SLC51B
PSORS1C1
MIR122
MIR324
MIR30D
FLG-AS1
AOC1
HRH2
CYSLTR1
TPSAB1
SEMA3A
NPY
HTR2A
TFRC
ELN
CDX2
IL22
KRT20
GGT3P
IGES
PTH
CRH
CCL13
ALPP
MET
AR
HGF
ALK
CDKN1A
NFKBIA
PGR
TGFB2
STAT6
FLNA
BUB1
TBK1
CYP17A1
CREB1
GSR
IKBKG
IFNAR2
NTRK1
GDNF
EPCAM
CYP1A1
CD55
ODC1
CD46
BCL6
ATP2C1
CFH
DSG2
IFNAR1
PRF1
PML
TNFSF13B
TNFRSF10A
FGF19
SFTPD
LAMA3
PDE4A
CYP51A1
PLAUR
THBS1
CSF1
HAVCR2
IL12RB2
NR0B2
SLC4A2
ATP11A
ATP11B
GAST
PRG2
TLR10
GPBAR1
NUP210
IL17D
SNRNP70
KRT83
CCR10
ATP9A
ATP8B4
SCT
TMEM30B
PRDM10
DEFB103B
STH
H19
MALAT1
MIR140
MIR126
MIR27A
MIR125A
MIR200C
MIR214
MIR93
MIR139
MIR106A
MIR361
MIR144
TMEM30CP
OSM
KLK3
ATRX
PTGDR2
NR3C1
DHFR
PIK3C2A
BMP6
FGF7
BGLAP
TRPV1
MME
UBE2L3
TMEM79
EZH2
FLT3
FLT4
NFKB1
CDC42
NOS3
TERT
PLAU
RELA
COL1A1
ACTB
SMAD3
CD19
CAV1
AURKB
APC
TOP1
TPI1
ITGB4
GNA11
BCL2L1
BDNF
PDHX
TRAF3
JUP
PTK2
KRT8
LTA4H
RHOA
CETP
ERCC6
ELOVL4
OAS1
BAK1
ADAR
LOX
CSTA
MMP12
TICAM1
AREG
MB
FSCN1
FCER1A
HBEGF
PYCARD
PPBP
ESPL1
ABCG8
CX3CL1
SERPINB3
PLEC
TLK1
S100A8
CLEC4M
CDCA8
CXCR5
ICAM3
MUC5B
HLA-E
MAVS
HLA-DPA1
SERPINB1
RSAD2
PECAM1
MICA
CD1C
KRT15
ENPP6
KRT71
MRAP
IL1RAPL2
PMEL
PIP
SUN2
TM4SF20
CCL24
RPA4
KRT85
EVPL
EPPIN
ENPP4
TCHH
APOLD1
DNAJC28
TMEM63C
ERVW-1
EXO5
MT-CO1
MIR143
MIR132
MIR100
MIR185
MIR30E
MIRLET7A1
MIRLET7D
MIR148B
MIR30B
MIR197
MIR18A
MIR423
MIR181A1
MIR424
CHI3L1
LAP3
SERPINC1
SOD1
VEGFC
GABRA2
MAP2K1
PDGFB
VIM
PTGS1
HBB
TMPO
DOCK8
LALBA
CSN1S1
CYP19A1
CARMIL2
CDK4
AKT3
MDM2
ABL1
IDH1
IKBKB
TGFBR1
CA2
NOTCH1
PIK3R1
TGFBR2
LYN
FOS
TEK
SERPINE1
EDNRA
ITGB3
RB1
RAC1
CDKN1B
MMP7
RRM2
PLG
TP63
TPO
ITGA4
RUNX1
WAS
CARD11
ACVR1B
FZD6
DCN
NCSTN
ENO2
SMAD2
SLC4A1
ISG15
UBE3A
ETV1
ANXA5
TPT1
TYRP1
CFLAR
F13A1
EZR
ERG
MECP2
ABCD1
CTSC
CD27
NR5A2
PCCA
S100A10
SMARCAD1
LAMC2
TXK
TRPS1
UROD
VDAC1
CARTPT
FHIT
FUT2
CST3
HDC
CD9
SP1
PDE5A
PROM1
PRMT7
TOR1A
STS
RBP4
RNASEL
ETV4
ERAP1
E2F1
NAT2
CFP
HTRA1
PALB2
S100A9
RXFP2
SMAD7
OCA2
NSD1
IRF4
IRF9
RELN
KRT13
XYLT1
LPIN2
CTSE
IL24
IFI16
BPI
CXCL13
GSTM1
CD63
MS4A2
DHPS
PF4
IL11
NISCH
SRM
KIDINS220
PTX3
INSL3
SCTR
LIPF
MFSD2A
B4GALNT2
CXCL2
CD58
MSLN
CYP8B1
IL19
PPL
SMCHD1
POGZ
SLAMF1
KLRK1
TMCO1
EXOSC10
A2ML1
FREM2
CLEC1A
CD83
DEFB1
MRC1
CD7
PRRT2
NIT2
JAZF1
IVNS1ABP
CD1B
KRT9
USP53
ANKRD11
MAN2C1
KIAA0319L
KLHDC8B
SULT1A3
ACKR2
CLEC16A
CLEC4E
DCP2
UBAC2
MUC6
SEC14L4
SCARA3
PHF11
KLRC4
TCFL5
NABP1
CSN3
ANKLE1
EPGN
FAM72A
HAUS3
SP6
HECTD4
RO60
PCDHGA8
RNASE10
CLEC2A
CCL3L1
BRINP3
DEFB103A
PVT1
PEDS1
PRNT
UCA1
NEAT1
MIR149
MIR133B
MIR125B1
MIR10B
MIR326
MIR99A
MIR152
MIR370
MIR373
MIR191
MIR23A
MIR22
MIR127
MIR9-1
MIR146B
MIR195
MIR212
MIR92A1
MIR15B
MIR183
MIR193A
MIR346
MIR24-1
MIR29C
MIR335
MIR130B
CBSL
MIR224
MIR296
MIR451A
MIR494
MIR299
MIR518A1
MIR486-1
IL12A-AS1
DSG1-AS1
LOC100505549
PSORS5
ENSG00000266919
PSORS4
PSORS6
PSORS9
CANDN1
SLEB3
PSORS10
PSORS3
PSORS8
CANDF1
ARCI7
AA1
AA2
BZX
HHV8S
MTBS1
DDD3
COPD
SLEB12
SLEB13
SLEB14
SLEB15
SLEB4
SLEB5
SLEB7
SLEB8
KAZA2
KAZA3
POROK4
POROK5
STUT3
STUT4
PPR1
VAMAS6
CYP2C19
MRGPRX2
LAD1
CD177
ABCB7
F5
NTF4
CACNA1B
CYP2D6
IL6R
TPMT
TTN
AOC3
IL21
NTF3
GNRH1
CCK
ERBB4
AKT2
ERBB3
CDK6
BTK
CTSD
IDH2
PPP3CA
SLC2A1
AGTR1
MAPK10
ADAM17
MMP14
GRIN2A
SOD2
JAK3
CASP7
GJA1
ALPL
EP300
HNF4A
DBH
SPARC
PTPN6
PTCH1
TNFRSF10B
ITGB1
DLD
GRB2
RPS6KB1
WT1
GLI3
FGF1
LRP6
ADRB2
ACE2
ABCA1
CYCS
GLA
IGF2
NFE2L2
IRAK4
PIK3CG
GJB2
GLI1
AQP3
BIRC5
CDKN2B
MTHFR
MSN
CD81
CDH3
SH2D1A
NPC1
POU5F1
SDHB
TYMS
PIK3CB
PROS1
COL1A2
KCNJ11
LEP
ATF1
MAP2K4
ANTXR1
ARF1
MEN1
FST
HCFC1
CES1
CFI
PAX5
PRDX6
PSMB9
TYMP
GP1BA
ADAMTS13
ADCY10
C1S
CIITA
RORC
CD38
DCK
PDP1
OGDH
TIMP3
TXN
TBX21
PPARA
GFRA1
CCKBR
FLNC
HP
HMBS
HMGB1
HAMP
MKI67
EIF2S1
IL10RB
SNAI1
NPPB
ITGAX
SULT2A1
SRD5A1
HUWE1
DCXR
TFF1
KRT6A
XPNPEP2
WIPF1
VTN
FBL
ALOX12
CGA
DBT
SFTPB
IFNGR2
PPOX
HSD3B1
SRD5A2
KRT4
CCS
LPP
BNIP3
CRHR2
PROCR
PNKD
TNFRSF18
KLK6
ITIH4
APOBEC3G
AIM2
ERF
CD5
DNAL1
ELOVL1
IKZF3
IL1RL1
PPIG
IFITM1
TRIM5
TREM1
EDAR
GJB4
CCR9
FCN2
ASGR1
FOXN1
CD68
CEACAM3
CEACAM6
DMBT1
PCSK6
SCGB1A1
SLITRK1
SLC45A2
SLAMF6
RBP3
PLAG1
CCL25
CCRL2
ATP9B
ATP10A
ATAD2
ADAMTS12
BST2
ATP8B3
ATP10D
CRLF2
DHX58
DUSP22
IL18BP
PSIP1
SPN
SLCO1A2
ORMDL3
SENP8
CD1E
YBX2
CCHCR1
KLHL12
ATPAF1
ATP10B
MADCAM1
CFHR2
EHD4
IFITM2
SP140
NLRP5
PKP3
UCN
IL37
ANKRD54
ALLC
ERP29
DENND1B
TP53I11
ZPBP2
LMLN
SPATA22
TMEM41A
STING1
CD24
NPS
MEG3
LCE3C
CCL4L1
LCE3B
HOTAIR
CFAP47
TUG1
MIR29B1
PSORS1C3
MIR130A
MIR196B
MIR25
MIR615
MIRLET7E
MIR301A
MIR328
MIR330
MIR574
MIR590
MIR99B
MIR202
AFAP1-AS1
MIR519D
MIR381
MIR887
MIR338
LINC00673
MIR509-1
SPRY4-IT1
MIR518D
COMT
EDNRB
SPI1
LIPC
TRPA1
HMGCR
IL25
KLK14
OXT
CSF1R
LDLR
HNMT
IL6ST
SERPINF2
NTS
MUC2
PNPLA3
ATM
INSR
EPHA2
ADAM10
CDK2
MYLK
LCK
AXL
FLT1
CTSB
DPYD
DNMT3A
PRKAR1A
ZAP70
MAOA
ABCG2
ACVRL1
CCND2
DRD2
DNMT1
GRIN2B
CDH2
SHH
RARB
ITGA2B
CD247
CSNK1A1
PROC
PRKDC
PLA2G4A
SLC5A1
LEPR
ITGA6
PLAT
XIAP
ANXA2
ADRB1
MDH2
ABCA3
ADCY1
MFN2
CYLD
CCNE1
MST1R
DGKE
CASP9
DAPK1
CSK
EGLN1
PMS2
SLC29A1
REN
RAB7A
P2RY12
CCNB1
AXIN1
FGF10
MALT1
FGF8
CYBB
CTNNA1
GUSB
CCND3
DDX3X
PPIA
SLC5A2
SOX9
PC
SCN1A
SCN3A
RRM1
NME1
SLC6A4
SMPD1
PNLIP
PLCG1
TRAF6
PGD
HTR1A
TGFB3
VCAN
VHL
LMNB1
ALAD
GGCX
GNAI1
BAD
ETV6
ABCB6
C1R
CTSL
CEL
CLU
HDAC9
DKC1
MS4A1
MYCN
GATA1
NR0B1
SERPING1
PRDX5
ILK
ITGAV
RASGRP1
REL
ITGA3
TKT
PPARGC1A
IL5RA
ALAS2
C1QBP
CCR2
BAP1
AVP
MAP2K7
LSS
AMHR2
ADRA2C
ADIPOQ
C1QA
CYP2E1
CTNND1
CRHR1
MYH11
MOG
COL5A1
PRSS1
IGFBP3
SCARB1
NGFR
SMAD9
PKM
SLC2A4
ST14
LAMB3
IRF8
ITGA2
SUOX
RAB5A
IKBKE
CYP21A2
HSPG2
PON1
TWIST1
XRCC6
XPO1
ALAS1
ADM
CASP14
C1QB
C1QC
CA9
CANX
CCNA2
GH1
CBX5
GJB3
GLRX
ATP6V1A
ATG5
AIP
ANGPT2
ABCA4
BSG
GADD45A
GAL
C2
CYB5R3
CTPS1
HPSE
HMGA2
GAS6
MPI
PABPN1
SNRPB
SNRPN
SALL1
SDHD
NLRP12
NOD1
TNFRSF13C
PVR
TMPRSS2
TAT
LBP
S100A4
PSMA7
TIMP2
TRIM25
XRCC5
CCR8
AMD1
AMH
ABCD4
CPOX
APOD
HFE
CHIT1
E2F3
CD244
DDX1
IL18R1
SERPINB5
IGFBP1
SOCS1
SDC1
ENPP3
SLC7A1
PLIN2
SLC25A6
SQLE
TNFRSF14
TNFRSF4
TRAF1
LCT
LAMP1
IRF2
TJP1
IREB2
ROM1
MTRR
S100A6
SAMHD1
MSH3
RNASEH2A
SULT1A1
POSTN
UROS
LMNB2
ZMPSTE24
CD163
APOL1
LY96
POLR2B
PIGQ
SSB
KLF10
NDUFA2
GZMA
SULT1A2
GDF15
CABIN1
FABP5
APCS
FCN3
ALMS1
BCL3
FERMT1
CLDN5
RHOC
RIN2
CPD
CHD3
CDH17
PER1
IL1RL2
S100A1
SDCBP
RPLP0
SLURP1
PLS3
SPTBN2
LGALS3BP
REG1A
KISS1
PCSK5
DCT
POLI
RAB1B
RCHY1
FCGRT
ASGR2
MCAM
CTRL
CLEC1B
RHD
CLMP
DNAJC3
DPEP2
HLA-DMA
PPP1R14A
NFE2
NLRX1
OAS3
SPTB
TOX
TNFSF12
RAB8A
HLA-DRB5
HSPE1
KRT2
MIA
GP2
ETV5
AIF1
ANGPTL6
MATN1
ADGRG1
LY9
CLPX
CLC
HAS1
CHGB
DR1
MYOM2
DDX39B
NCR3
PSCA
NPL
IFIT3
PLXNC1
TRIM22
RAB39B
S100A12
RNASEH2C
IFI30
SNRPD1
KRT81
KRT86
ACCS
GNLY
EXPH5
ADGRE5
ADGRG6
CDK2AP1
RHOJ
DEFA5
DCAF8
CSPG5
PENK
PES1
SLC5A4
SLC12A8
RAB34
TEF
TTC7A
ZNF23
ABO
MAGEL2
MIA2
MAML2
FAM13A
ALYREF
CH25H
NAT9
DCLK3
NECTIN1
PARP6
IFI27
LGALS7
TXNDC15
UPK1A
UPK3A
TSSK1B
KLRG1
KIR3DL2
INSM1
NHS
RNASEH2B
MAGEA3
FBXL19
EPRS1
MCU
ADAM33
ADGRF5
FCRL3
FOXJ1
GIMAP5
EXOC1
MORC3
DCAF17
DCD
DACH2
HARS1
SGSM1
SNRPD3
SLAMF8
LAMTOR5
TCF19
TARS1
KIR2DL3
PSTPIP2
TIMD4
MAGEE1
CCDC148
ADGRB2
ADGRL1
EPSTI1
MLN
PDZRN3
SERPINB13
SEC22B
RSF1
TPSD1
RARS1
PWP1
WTIP
EPPK1
ADA2
ADGRE1
ASPRV1
CLEC5A
GTSF1
MMP26
PNPLA5
TNP1
WDTC1
BPIFB1
NAV3
SCRN3
ZNF181
ZNF599
ZNHIT2
ADIRF
CTAG1B
PCDHGB7
OCM
TRIM4
LGALS7B
H2BC21
MT-CYB
PATE1
OR6C2
PSORS1C2
LCE3D
HLA-DRB4
CGAS
HLA-DRB3
HMSD
SCGB2B2
LCE1B
SHFL
XIST
MIR184
GAS5
HOTTIP
MIR124-1
MIR106B
MIR29A
MIR30C1
CDKN2B-AS1
SOX2-OT
HULC
MIR135A1
MIR128-2
MIRLET7G
MIR181A2
RNU4ATAC
MIR136
MIR107
MIR375
MIR345
MIR199B
MIR216A
MIR28
SNHG5
MIR154
MIR101-1
MIR215
MIR217
HOTAIRM1
MIR151A
MIR19B1
MIR518E
MIR520D
RN7SL1
MIR542
MIR374A
C4B_2
MIR518B
MIR501
LINC-ROR
MIR376A1
MIR517A
MIR325
MT-TG
MIR3147
TRG
THRIL
CCR5AS
CYP27A1
APOC1
MAGT1
ADPRH
TRPV4
TACR3
PTGDR
CYP1A2
TRPC1
PNOC
COL6A5
CALCRL
COX5A
PDYN
ARTN
HBG2
HSPB1
RXRA
DES
GBA
PPARD
BTRC
GRPR
IL21R
EDN2
MYOG
CRNN
SPRR3
SPRR1B
RPTN
LELP1
ECE1
MRGPRX1
ANO5
ENSG00000287962
CTSS
CHEK2
DDC
PSEN1
NFKB2
RAD51
GAD1
MAP3K7
BCR
FGFR4
APP
HDAC2
CSNK2A1
NTRK3
LDHA
ITK
MAPT
AURKA
ARG1
MERTK
GSTP1
MMP13
MYB
EIF4E
NR5A1
NOTCH2
PRKCA
PRKD1
VLDLR
CAPN1
GLUL
MAP2K3
AGT
FSHR
RIPK1
HDAC1
HCK
MYL2
NQO1
SIRT1
P4HB
PRDX1
SLC6A3
PLK1
PHGDH
PSMB8
PIK3R2
MYH9
SNAP25
WNT5A
EPAS1
GATA4
FGR
APOA1
ANPEP
FES
AK2
BLM
FYN
FOXO1
CYP11A1
CYP1B1
CHRM3
RORA
EEF2
GPX1
CDC25C
NCF1
NCF4
PPP2CA
PAH
SMO
PDE4D
PRMT1
PRLR
ENO3
PLCB1
IRAK3
TPH2
TNNI3
TNNT2
UGT1A1
TSC1
TBXA2R
TBP
RDX
STIM1
QDPR
EIF2AK3
ZEB1
YWHAB
YY1
AKR1C2
AKR1C4
ABCC1
GABBR1
GFAP
GCDH
GCH1
GNRHR
GLI2
F7
ARHGDIA
BACE1
ANTXR2
FADD
FGA
FANCC
ERCC2
ERCC3
ALDH1A1
ALDH7A1
ADORA1
ADORA2B
MC2R
ADAM9
ACTA1
ACP5
CA1
FPR1
FUCA1
LYZ
CYBA
CYP2B6
CDKN1C
CD3D
CD3G
HK2
COMP
HADHB
MTAP
ECHS1
CSF3R
NCF2
EIF4EBP1
RHO
PDX1
IHH
NRP1
PAX3
PRNP
SOS1
SCN2A
SCN8A
SCP2
NOG
OGG1
SLC9A3
PKLR
PNP
HSD17B3
PLD2
HSPA8
NT5C2
SLC18A2
SLC11A2
PHB
SSTR2
TNFSF11
LAMB1
TXNRD1
TYRO3
LHCGR
IRS1
KDM1A
TALDO1
TAP1
PTS
STX1A
PDXK
TFAP2A
DUSP1
CYP27B1
RUNX2
MSX2
HSPA5
PAK1
PTK6
VKORC1
YAP1
VCL
LIPE
AKR1D1
EXT2
FEN1
ASAH1
ADRA2A
ACTN4
C5
CD59
HMGA1
MMP10
DHCR7
DMD
MUSK
GPI
PRDX2
SDHA
PLA2G1B
SMAD6
HSD17B4
HSD3B2
POLA1
SLC40A1
SLC12A2
TNFRSF13B
L1CAM
LFNG
STAR
RAB11A
PSMA6
DAG1
KAT5
PAK2
ZBTB16
CAMK4
GNPAT
CCKAR
GPC3
APPL1
AQP1
AQP4
LRP2
MAPK8IP1
ERCC4
ALDH18A1
ADORA2A
ADRA2B
AICDA
ANGPT1
AGPAT2
BCL2L11
BLVRA
BPGM
BID
ACHE
ACOX1
ABCC8
ABHD5
ADCY7
ARAF
CRK
CDK9
CPA1
CHRM1
CFB
DKK1
DHODH
DPAGT1
DUSP3
ROS1
CD22
DDIT3
NDRG1
NDST1
EIF4G1
NR4A3
NOTCH4
SERPINH1
ICAM2
PAFAH1B1
OXCT1
PARN
IGF2R
PDE6B
PCBD1
PRDM1
SOX10
SAT1
NFATC2
PLA2G2A
SMARCB1
PLOD2
SLC27A2
SLC27A4
SLC26A3
PTGDS
PTPN12
TAC3
RANBP2
KPNA2
RELB
TDO2
PXN
RALA
RALB
PTHLH
PSMB4
MYH6
SHC1
P2RX7
KLF4
TGFBI
ZYX
XPA
WRN
ADCY9
ADD1
BDKRB2
ATP6V1E1
GJB6
MASP2
MAP3K14
FGF9
ARSB
ARF6
ARID1B
ATP2A3
ATP6AP2
ATP6V0A2
ASPA
LTB4R
FGF3
FGF4
FBXW7
FDFT1
FBLN5
ALDH3A1
ALDH4A1
AHSG
AGER
AGRN
MBP
MCM7
MCOLN1
ACO1
ABCC9
ABCD3
ADCY2
ACP1
BTC
BRD4
FMR1
FUS
LOXL2
ATP2B4
CS
CTBP2
HOXA1
CPT1B
ESD
HIPK2
RHOB
HGS
CNTNAP2
CKM
CPB2
CHRNA3
CHRNA5
CHD4
MMP16
DNAJB1
DPM1
MUTYH
MYL3
MYL4
MYO5A
CDC73
GGPS1
DAXX
NDUFB9
EHHADH
PEX1
PDGFA
SGSH
SHMT2
PADI4
HTR3B
POU2F1
SOAT2
PPP3CB
PAX7
PROK2
SOX3
SAG
SCN1B
SCN4A
RUVBL2
RXFP1
SDHC
RPSA
SLC7A5
SLC7A11
SLC9A3R1
SNAI2
PNPLA2
OCRL
SLC26A2
OGT
SLC1A4
SLC22A12
SLC22A2
NSF
SPRY4
INVS
PTPRN2
TNFRSF17
TNFSF13
LAMA4
TUFM
UCP1
TRIM33
TRPC4
TCN2
TAP2
RDH11
TBC1D4
SULT1E1
STAG2
STXBP2
TLE1
KISS1R
PTDSS1
PSMD4
MYO9B
NADK
NAT1
SF3B1
SNAP23
ID2
IRS2
RASSF1
TFR2
VNN1
C3AR1
FCER1G
GBF1
CADM1
GNAZ
CCL21
GNA14
MAPKAP1
BAMBI
AZGP1
ARPC3
ARF4
M6PR
FBLN2
FANCG
AGTR2
MATN3
ADARB1
MGST2
FOXP2
FUT8
MGAT1
LOXL1
CXADR
HS6ST1
CTTN
HOXA13
GAP43
GC
ANK1
RHOQ
HLCS
MLPH
DNM3
MSMO1
DKK2
DLG1
EEF1A1
MYL9
DYSF
ECM1
EDA2R
EFEMP2
CD82
CDA
CD2AP
DDX41
NDUFA9
EIF5A
CD70
CSPG4
CORO1A
CPN1
PEX7
PEX14
PEX19
PEX2
SPG7
SPINT2
PRSS8
SPINK1
SFTPC
SKIV2L
SH3GL2
ICOS
POU2F2
POU3F2
SOCS2
SALL4
SCN4B
RUNX3
RREB1
RPS27A
NMT1
NLRP7
SLC29A3
SLC30A2
SLC39A13
SLC39A4
PGF
SPTBN1
PGM3
IQGAP1
INHA
TNFRSF6B
LAMC1
TNNT1
TPP1
UGCG
TRIM24
LILRB1
TSG101
TRPM1
IRF6
PIK3R3
KDM5B
RAB2A
RBCK1
TAF15
KPNA3
KPNA4
TCL1A
KPNB1
TECR
ITPKC
KCNH5
ING1
PEX6
EFNA5
ORC1
P2RX4
POT1
ST6GAL1
XRCC1
XRCC4
VAMP2
MASTL
MAP4K3
MARS2
MAN2A1
MAGED1
FAP
ASPH
LTC4S
FBXW11
ABCB5
ADH1A
ACTC1
BSCL2
MGP
C7
FABP6
ALCAM
CYP4F3
HR
HOXA10
GTF2IRD1
CCNG1
COPS5
HHEX
COMMD1
HBA1
HBA2
MLH3
CERK
CHRND
DNTT
MSRA
MUS81
DTYMK
DYNLL1
E2F2
CALD1
CRTC1
PEX3
PEX5
PADI3
SAA1
SATB1
EMP2
SLC31A1
NUP98
NTSR1
PIGK
TST
KDSR
RAPSN
KPNA1
KIF1C
PYY
INSRR
LGMN
GTF2B
SELPLG
IL3RA
KLK4
TFEB
TPR
XRCC2
VAMP7
VTI1B
FLCN
GCG
CALB1
GNPTAB
CCL19
GIPC1
GJC2
CCNT1
CD164
GNA15
MICB
B3GALNT1
LTK
ARFGEF2
ATP6AP1
FGF13
ASAH2
ALOX15B
ADPGK
AFF4
ANK2
EPB41L3
ANO1
BCOR
FLII
BCAP31
BCL2A1
ABCA2
ADAMTSL1
MFNG
FUT9
HOXD13
CLDN4
CLDN7
GSTM4
HHAT
HHIP
CERS1
CFHR1
MN1
MTFMT
DHH
MYL1
MYL6
EDA
RPL19
MPDU1
MPG
DDB1
NEB
NDN
CREM
HLA-DMB
IL17B
PEX10
IL17RB
PEX26
SFTPA1
SHOC2
SEC61A1
NPC2
ICMT
IGF2BP3
PROKR2
SNRPE
SDHAF2
RPS27
RTN3
NHEJ1
NMNAT2
RPS12
RPL7
SLC7A8
SND1
PLOD1
SLC24A5
SLAMF7
SIL1
SSH1
PIGR
PTPN4
SRF
TNFSF14
TINF2
LAIR1
LGALS8
TWIST2
TRDN
TRPM3
UMOD
ITGB3BP
RAB35
JUNB
RASGRP3
KLK8
KLRD1
TBCD
TBR1
RAB1A
PXDN
KCNH3
SOCS6
SORBS1
SP7
LHX4
TRPV2
TUSC3
POLK
POMP
SULF1
KCNK2
SYCP3
PTPRU
PPIL2
PTPRG
KMT2D
KHDRBS1
KRT6B
ZFPM2
VPS29
XRCC3
VAMP3
CARD10
CALB2
GLRX5
B3GALT5
B3GNT2
APOBEC3A
ARF3
ARF5
ARL1
ARHGAP31
LSR
LTB
LTBP4
ATOX1
EPN1
ANKH
MCF2
MCHR1
BPHL
BIRC7
ABCB10
ABCD2
ADAMTS17
AAGAB
ACSM1
ADARB2
ACSBG1
G3BP1
CXCL16
CXCL5
CYBRD1
HOXC13
CST6
CPSF4
HOXB2
HOXB7
CLDN3
CLDN6
CLIC2
GPR183
HLF
CLCA1
CLDN11
CLDN18
MMP21
CHRDL1
CFHR5
CHRNG
MTDH
DEPDC5
DHX9
DPH1
DMRT1
NAB2
DUSP7
DTX1
NAIP
EEF1G
CD99
CD200R1
CD276
MPP1
DDX4
RNF34
COL27A1
RNF114
EHF
NDUFAF3
HPR
CD72
HLA-DOA
HLA-DOB
SOD3
PEX13
PDLIM7
PDPN
NPSR1
SIGLEC1
SFTPA2
SERPINB7
SGMS1
SKAP2
PLEKHG5
PMS1
PROP1
SNRPA
SOX18
SCN7A
SCRIB
RYBP
NKX2-2
NMT2
SMPD2
PLS1
PLEK
NXF1
NUDT9
NUP153
OBSCN
SLC5A11
SSRP1
SS18
ISG20
TMSB4X
TIMP4
TNNI1
UGT1A6
TRIM63
UBQLN4
KCNV2
KLRC1
TBPL1
RCC1
TEP1
RCN2
RECK
STEAP1
RAB6A
RAB8B
IL32
PRSS21
DOCK6
NPAS2
S100A2
WASF3
UBASH3B
GEN1
GNPTG
GH2
GIP
GOLM1
CCNT2
FAM3B
FAM3C
MAPRE3
FGL2
AUTS2
BAZ2A
EXOSC5
AP4M1
ANXA9
LPO
FEZF1
MAGEA4
MAGED2
LY6E
ALX4
AFAP1
ANKLE2
AGO2
BCL2L13
BFSP2
MATN2
ABCA6
ABCA8
BTNL2
CXCL3
HS3ST3B1
HPS5
HPX
HOXC4
BTLA
CDKAL1
GOLGA5
CCNF
RHOD
HERC5
HESX1
RIOK2
CHAD
HBS1L
HBZ
MKRN1
CES3
MKKS
DOK7
MYL12A
MYL6B
NAPA
CDAN1
CD248
GPR158
CALCOCO2
DAZL
RFNG
NCR2
NES
SON
PEX12
IL17RE
IL20
SH2D3C
SLA2
PAPOLG
OXA1L
IFT81
IFIT1
PCGF2
PCDH8
SAA4
RRAGD
NLRC5
NIPA1
SLC15A4
SMTN
NRBP1
SLC35B2
SLC25A37
SLC25A38
OGN
SLC25A17
NT5C1A
SIGLEC8
PGLS
PTMA
SRSF6
PHF19
PHF2
PIPOX
UGT3A1
ULBP3
LGALS9
TTC37
PVALB
RARRES2
RASGRP4
KPNA5
REEP5
REG3A
KLHL2
STOM
SUPT5H
RAD54L2
TMC1
TMPRSS11D
PSPN
MYLPF
EDARADD
S100A3
P2RX5
RAB3D
STAP1
ITGAE
RCN1
TCERG1
RBM28
TFEC
TGM6
TIMELESS
YBX3
UNC93B1
LMBRD1
AP4E1
FAF2
LRRFIP2
LY75
FBLIM1
LRRC7
ADAMTS16
LYAR
CREB3
CPNE4
GIMAP4
CAMKV
GTPBP1
HNRNPAB
CIRBP
RGMB
RGS1
HBE1
DPH2
MX2
MYL12B
MYL7
RPH3AL
GPR15
DEGS2
PEX16
IK
SERPINB4
SGTA
POU4F1
PPT2
NOLC1
SLC25A28
OSCAR
POFUT2
PLVAP
SLC41A1
NSMF
TNIP2
TOM1L2
LGALS4
USH2A
IRGM
RBFOX2
TDRKH
KARS1
STK19
SUMO4
MYO5C
MRS2
OTULIN
STK40
IL36G
ZDHHC2
VAT1
CAPN12
MIA3
MIB2
GORAB
GLTP
BAIAP2L1
LRP10
APOBEC3F
EYA3
FCHSD1
MAGEA1
MAGEA11
LRRN3
FBXO8
ASZ1
EOGT
ERC2
MEX3C
ADAM29
BRMS1
FCRL4
CREB3L4
CLEC12A
CLEC4D
ERAP2
FAM126A
HIVEP2
RHOF
HLA-DQA2
CHD6
HCFC2
CERS5
CERS6
MRPL28
DHX8
DGKK
DPH5
DNAAF2
NAA50
DUSP14
MYBPH
MYL5
DYNLT1
NANP
NAV1
MPP2
RNF43
CSMD1
NCR1
NECTIN4
IL20RA
SPOCK3
PPFIBP2
IBSP
PARP10
IFI6
PRAME
SNRPB2
SNX18
SDR16C5
RSPO4
NFKBIL1
NMRK2
OGFR
PLXDC2
OLFM4
OMP
NSL1
NUDT15
IL9R
ILVBL
PTER
TNFSF8
TRAPPC1
TRIM39
TRIM68
SYNM
TAF8
RBM38
TBC1D5
STAC
STAU1
TM9SF2
TMPRSS11A
TMPRSS13
TMEM127
INSL5
PRSS23
DNAH8
NAGPA
S100A13
RACK1
SUB1
IL36A
VPREB1
WARS1
LIPI
MEI1
CARD16
GBP7
GARS1
CCNB3
MAPK8IP2
MANEA
ETV7
ANOS1
FCHSD2
MAGEC2
ATF7IP
LXN
LRRC56
ENTPD8
ANKMY1
BCL7B
BLOC1S1
MATN4
ADAM7
AAMP
AARS1
G3BP2
FUT5
CST9L
CLDN9
CD52
CELA1
GXYLT2
CDNF
HIVEP3
CLMN
CITED1
MKX
DHRS11
DMTN
MTUS1
MUC16
MYL10
EFHD2
CDHR3
MON1A
DDIT4L
DAND5
CST2
IL17C
IKZF4
PPFIA4
PAF1
PROK1
SCEL
SART3
NIPA2
SMU1
ORMDL2
HSPBP1
SENP7
SPSB2
SSX1
UBAC1
IRGC
KIR2DL1
TAS2R38
TM9SF4
LAX1
CYP20A1
NCOA5
NECTIN2
SYCP1
STX17
TBCC
KRT24
TIMM13
USE1
ZDHHC19
ZNF426
ZNF384
ZNF652
ZNF750
BAHD1
CAGE1
FAM163A
MAMLD1
APLF
APOBEC3H
FEV
MAGEA10
MAGEA6
MAGEB2
LST1
ART1
AHRR
ERO1A
BCL9L
MBD6
ACKR4
ADAT3
RNASE7
CPQ
GIMAP2
GPR180
GXYLT1
HJV
H2AX
CFHR4
DNAJB13
DNAJB14
DNAJC24
MXRA8
MUC17
NANOS2
GLYATL1
GGN
RNPC3
ELAC1
EMILIN2
NELFCD
SOHLH1
SPATA17
SPCS1
SH2D3A
IFNA21
IFNE
RRP1B
RRP9
NLRP13
SMPDL3B
PNN
PLEKHB2
NUPR1
NT5DC2
PID1
PHRF1
UGT1A8
TUT1
PTPA
STRA8
KCNRG
RASGEF1A
KIAA0753
KLRC3
TBC1D30
RAI2
TMEM184B
INSL6
SRCIN1
MYO7B
S100A7A
SCAF4
OTOR
IFNL1
PILRA
PRDM4
KLHL24
WDFY4
ZC3H10
ZNF451
ZNF563
ZNF347
ZNRF3
WSCD2
VPS16
BLOC1S5
FNDC5
MAGEF1
BATF2
MARVELD3
LYSMD4
MAGEA12
MAGEA8
ARSH
AGBL3
MICALL1
RILPL2
H3-3A
MTUS2
GMCL1
CDHR2
HRNR
PDF
NOP14
IFNA4
PRM2
S100PBP
SCGB2A1
RPP25
NIPAL2
SLFN11
SPZ1
TRMT6
EGR4
S100A5
DENND1C
R3HDM1
ZFP3
VEGFD
LIPK
ZNF577
AKNAD1
MAGEH1
CCDC85B
B3GNT4
LYNX1
MAGEB1
MAGEB4
MAGEC1
FBXO42
ASCL4
AMN1
AGMO
MELTF
ABRA
CXCL17
CTAG2
CTAGE1
CMC2
CERT1
H3-3B
H4-16
DENND6A
MRPL47
DPH7
DMRTC2
RNF103
NECTIN3
CNTD1
SPICE1
SKOR1
SCRT1
SDAD1
SLC35F6
NT5DC3
ISM1
ISM2
TRIM45
JRKL
SYNRG
KNL1
PTRH1
PYDC1
IFNA17
ZG16B
ZNF500
ZNF444
YDJC
VNN3
XXYLT1
UTF1
ALPG
MAGEE2
CAVIN1
CCDC180
LTV1
MAMDC4
FAM71D
ESX1
MAGEA9
MAGEB3
ASB14
BSX
ACTRT1
CWF19L2
CST9
CLEC4C
CMTR2
CGB5
MT-ND2
DPH3
DMBX1
DEFB125
EMC3
DPPA3
CHRFAM7A
SPESP1
PRSS54
PRUNE1
NOMO1
NOMO2
TMEM150A
RAB7B
RABL3
TMEM178A
N4BP3
WFDC12
VSTM4
LIPJ
LIPM
MAGED4B
FAM71E1
MAGEA2
MAGEB10
CRYGN
H2AC20
MVB12A
DYNC2I1
DEFB118
RHNO1
RITA1
PALD1
IGFL3
NOMO3
OR12D3
KPRP
REP15
TMEM80
GYPE
NPB
ARMS2
FAM199X
C12orf40
CDR1
EEF1AKNMT
DEFB127
DEFB4B
CXorf21
PRSS37
C3orf35
MARCHF6
MAGED4
CEMP1
HCP5
H3C14
DUX4
DEFB124
SPINK9
NIBAN2
OR2M2
KRTAP4-4
PLAAT4
XAGE2
VRTN
MAGEA2B
MALRD1
ANKRD36B
ANKRD20A1
DEFB116
DEFB132
SPATA12
NOP53
RTRAF
OR51F1
ONECUT3
TERC
PXT1
TMPRSS11F
SPRR4
DENND2B
SPRR2B
KAAG1
KRTAP10-8
FAM221B
MAGEA5
MAGEA9B
ASAH2B
AADACL3
C1orf141
CRYBG1
LCE3A
RELCH
KRTAP4-11
XAGE1B
CCDC26
C9orf139
DUSP29
RUSC1-AS1
KRTAP12-3
CASC2
MDS2
GPR33
SPATA46
LCE1A
STYXL2
OST4
KRTAP10-7
WT1-AS
C2orf27A
DEFB128
TINCR
KIAA0087
KRTAP9-8
XAGE1A
LINC02693
COPS9
CSKMT
GNAS-AS1
PCA3
OR10G6
TMEM244
DLEU2
MIR16-1
BAGE
CRNDE
RMST
HCG27
PCAT4
MIR433
LINC01554
BAGE2
MIR302A
MEG8
MIR600HG
MIR181C
PWWP3A
MIR135B
MIR190A
MIR19A
MIR32
APELA
MIR128-1
MIR302C
MIR199A2
MIR181B1
MIR181B2
IFNL4
MIR134
CASC15
MIR137
MIR369
MIR186
MIR208A
MIR211
MIR409
MIR24-2
MIR29B2
MIR31HG
MIR331
EWSAT1
BDNF-AS
MIR302D
MIR520A
HNF1A-AS1
MIRLET7F1
MIR484
MIR103A2
ELOA3B
SNHG15
LINC00261
LINC00303
LINC00339
SPATA41
BAGE3
BAGE4
MIR367
MIR376C
MIR377
MIR181D
MIR187
MIR365A
MIR302B
ERVK-6
FENDRR
HOXA-AS2
MIR654
MIR612
MIR638
MIR487B
CYTOR
PCAT1
SNORA30
LINC00032
MIR608
BAGE5
MIR1185-1
MIR412
MIR323A
MIR198
MIR557
MIR575
MIR601
MIR657
MIR614
MIR629
MIR637
MIR642A
MIR379
MIR92A2
MIR92B
MIR769
MIR500A
MIR495
IFNG-AS1
SNHG9
LINC00229
TUSC7
MIR95
LINC01553
LINC00491
MIR3614
FEZF1-AS1
MIR452
MIR583
MIR662
MIR663A
MIR382
MIR744
PAUPAR
LINC00898
LINC00937
GACAT2
MIR1183
MIR362
CCAT1
MIR600
MIR658
MIR611
DRAIC
MT-TK
CD81-AS1
NORAD
PCAT2
PCAT29
LINC00293
TRB
TSIX
TMEM238L
TMEM272
SAMMSON
LINC00707
MIR3945HG
MDC1-AS1
CCAT2
MIR596
MIR602
MIR622
MIR4647
NRIR
SERTM2
SNORD1C
SLURP2
ILF3-DT
LINC00333
LINC00944
LINC01185
ZBTB20-AS4
MIR3689C
BANCR
BISPR
ABALON
HCG15
MIR4451
PANDAR
SCN1A-AS1
IRAIN
WFDC21P
LINC01285
NKILA
LINC01324
MIR3671
GHET1
MIR3975
LOC389641
LOC101927318
PRINS
SNHG31
INSYN1-AS1
LINC01772
GS1-600G8.3
SKAP1-AS1
LOC102724404
LINC00328
ENSG00000250899
LINC02041
LINC02258
MBL3P
MIR6086
IGHV4-38-2
ENSG00000196893
LOC102723692
ENSG00000229962
ENSG00000244953
ENSG00000269604
ENSG00000261211
ENSG00000261220
ABCD1P4
HLA-S
DDX6P1
AZF1
ABCD1P2
ABCD1P3
ENSG00000283849
NUTF2P3
ENSG00000207300
RPL13AP23
ENSG00000260743
LOC105377769
HVBS7
ABCD1P1
LNCRNA-ATB
CMM
CNC2
HVBS8
DDU
SLEN3
SLEH1
SLEN1
SLEN2
LEPQTL1
HLP
CDAGS
LI5
POROK2
POROK6
POROK7
STUT1
STUT2
LOC111365141
LOC107882126
TRPM8
MRGPRX4
LPL
APOC2
NTRK2
FKBP1A
POR
NO-GeName
