# Supplementary material for: Molecular docking, network pharmacology and experimental verification to explore the mechanism of Wulongzhiyangwan in the treatment of pruritus
Source: Sci Rep. 2023 Jan 7;13:361. doi: 10.1038/s41598-023-27593-5 (PMC9825397; doi:10.1038/s41598-023-27593-5)
Supplement: Supplementary file 9 — Supplementary Table 3. [file 41598_2023_27593_MOESM9_ESM.csv]

name	Betweenness	Closeness	Degree	Eigenvector	LAC	Network
MAPK8	311.4842133	0.688311688	87	0.151846707	41.97701149	72.23762256
JUN	762.0190981	0.716216216	96	0.15835683	41.33333333	81.31728689
RB1	41.06102734	0.557894737	38	0.071703576	25.15789474	27.88460777
CDK4	67.71987347	0.567857143	42	0.074896365	26.76190476	31.7020443
TP53	1125.955515	0.757142857	108	0.165875316	40.38888889	96.19216141
MDM2	130.1540748	0.588888889	51	0.090820104	30.50980392	38.84176955
EGFR	677.5487196	0.691304348	88	0.146526515	38.95454545	70.49196726
EGF	835.7960405	0.694323144	89	0.148635849	39.5505618	72.32691482
BCL2L1	112.3778532	0.628458498	65	0.122878097	38.8	51.33503962
CDK2	114.6244656	0.561837456	39	0.071051866	25.48717949	28.72948165
CCND1	243.161223	0.6625	79	0.137626544	39.64556962	65.67543721
XIAP	57.18226937	0.565836299	42	0.078902483	27.80952381	31.80646847
CASP9	45.47244566	0.584558824	49	0.097208485	33.71428571	39.18086843
FOS	720.6363209	0.665271967	79	0.133602127	36.55696203	59.09842436
E2F1	15.3791373	0.519607843	26	0.04707228	19.23076923	20.52415584
CDKN1A	73.34720477	0.595505618	53	0.101769045	34.37735849	41.68180555
CCNA2	15.99358226	0.552083333	34	0.068077773	27.58823529	30.10015861
E2F2	18.33428988	0.474626866	15	0.024402324	11.73333333	12.57142857
SERPINE1	171.7853454	0.602272727	56	0.106687322	35	43.25898815
PLAT	4.038519501	0.503164557	21	0.041663636	17.33333333	18.31470588
CASP3	443.8071979	0.713004484	95	0.159404591	42.44210526	83.10746696
CASP8	131.8386957	0.623529412	64	0.118828528	36.9375	50.04399759
IKBKB	7.64225359	0.514563107	25	0.05314412	18.56	19.52777778
NFKBIA	49.59206653	0.565836299	45	0.087569356	29.06666667	32.42943326
CCNB1	28.60675476	0.569892473	41	0.08211185	31.26829268	34.84455799
VEGFA	975.3555158	0.742990654	104	0.165484458	41.53846154	91.96870954
KDR	60.22118515	0.591078067	49	0.097914375	32.16326531	35.58775506
CASP7	10.1883762	0.523026316	32	0.061406933	25.375	27.03008798
AKT1	1450.662778	0.783251232	115	0.171557084	39.93043478	102.5968127
NOS3	397.9644974	0.61627907	61	0.099483073	27.86885246	39.12346844
PLAU	43.66300148	0.565836299	40	0.08188954	28.35	30.76561241
F7	0.212559663	0.421750663	4	0.006223274	2.5	3.333333333
F3	47.91783028	0.533557047	27	0.051074956	19.11111111	21.33134615
BAX	2.692717576	0.503164557	21	0.044745531	17.80952381	18.7
CHEK2	11.01724776	0.498432602	26	0.045501836	19.84615385	21.30742481
RELA	339.3683732	0.628458498	66	0.117892578	34.39393939	47.85509433
CHUK	8.085044998	0.512903226	19	0.039148398	13.47368421	14.22222222
IL1B	409.4700249	0.6625	79	0.1316607	37.11392405	62.49131227
IL1A	26.80516752	0.538983051	34	0.061465904	23.11764706	25.15919051
RXRA	122.4039227	0.524752475	24	0.031844087	8.666666667	10.3985421
PPARG	184.5992453	0.609195402	59	0.108226374	32.47457627	40.81832607
CASP1	41.88676539	0.565836299	41	0.081995972	28	29.52195921
IGF2	61.5106674	0.563829787	36	0.070867799	24.16666667	26.44658316
IGFBP3	19.47462711	0.555944056	34	0.070722453	24.41176471	25.54431438
MAPK1	377.8282516	0.694323144	89	0.152794898	41.5505618	74.08687964
HIF1A	64.14378564	0.595505618	52	0.104224227	33.19230769	37.72222575
BCL2	20.69697318	0.514563107	26	0.046835747	16	17.1092029
MYC	435.6048018	0.700440529	91	0.150685385	40.13186813	77.08269694
SOD1	90.03504072	0.567857143	41	0.073652245	23.36585366	27.18284595
CAT	575.7147767	0.630952381	67	0.108003221	29.55223881	44.96039445
MCL1	39.99565658	0.580291971	48	0.09553051	33.66666667	38.25691906
BIRC5	3.834196755	0.501577287	23	0.044995598	19.65217391	20.83116883
ERBB2	255.0173448	0.638554217	69	0.11999096	35.27536232	52.97366687
NFE2L2	139.4907067	0.559859155	38	0.067598283	21.21052632	24.38912135
HMOX1	197.4416984	0.611538462	59	0.106654927	32.50847458	40.94050968
MAPK14	134.0677948	0.633466135	68	0.128245667	38.67647059	51.88258896
CAV1	141.047886	0.580291971	46	0.088388123	27.73913043	31.93342369
CD44	233.1475577	0.618677043	61	0.116321631	36.8852459	47.51472329
SPP1	61.38058474	0.588888889	49	0.099239893	33.46938776	37.12198965
CXCL8	639.0338485	0.685344828	86	0.142176509	38.65116279	69.20017663
IL4	262.2576721	0.613899614	61	0.111453369	34.8852459	45.52624339
ERBB3	2.192777054	0.526490066	24	0.055295013	21	21.91304348
ESR1	824.9779255	0.679487179	84	0.135580614	36.88095238	66.63038446
MAP2K4	1.313791559	0.489230769	14	0.033529904	11.28571429	12.15384615
CCL2	235.7885674	0.643724696	72	0.126957119	38.52777778	58.37847821
PARP1	34.09739392	0.557894737	38	0.073750876	26.36842105	28.46540082
HSPB1	24.23407459	0.555944056	36	0.076333053	26.22222222	28.33946054
STAT1	200.4615851	0.611538462	59	0.110199325	33.42372881	42.18632133
IFNG	58.98636744	0.591078067	53	0.105342522	36.37735849	42.46327746
SELE	20.41669883	0.555944056	38	0.074862041	28.52631579	30.77197644
MMP9	691.9002059	0.679487179	85	0.146459609	40.72941176	71.09490976
CXCL11	33.95294332	0.504761905	24	0.036630645	14.41666667	15.90730321
CXCL10	129.4564267	0.578181818	48	0.085686699	29.33333333	35.84017208
FN1	192.3626334	0.643724696	71	0.131436914	39.71830986	55.89472607
ACOX1	18.67029504	0.469026549	11	0.013103744	5.818181818	7.133333333
AR	443.3883187	0.623529412	64	0.109602854	31.9375	45.29246081
NR3C1	109.7581664	0.569892473	41	0.079810515	24.68292683	26.86056653
APP	667.947362	0.593283582	52	0.08919619	24.61538462	32.56151314
CXCL2	61.37459213	0.546391753	35	0.061623514	22.85714286	25.61922663
EHHADH	7.861719811	0.458213256	8	0.010223139	4.75	5.619047619
IRF1	25.51859334	0.540816327	33	0.067467734	23.63636364	24.84118357
MMP2	131.8227766	0.630952381	67	0.127546772	39.52238806	52.219123
RAF1	13.1331073	0.546391753	31	0.066266596	23.5483871	24.52811594
ALOX5	29.13180612	0.523026316	23	0.04929328	17.04347826	18.60227273
LTA4H	1.746672236	0.43442623	5	0.007731846	2.4	3
PPARA	57.7808478	0.533557047	26	0.042182051	12.15384615	13.73388199
HADHB	3.585054066	0.436813187	4	0.005598564	1	1.333333333
PTGS2	533.4979991	0.682403433	85	0.14606674	40.35294118	68.22116513
UGT1A1	41.68962884	0.481818182	20	0.016400564	10.2	12.49291829
CYP3A4	257.6420662	0.546391753	33	0.031167451	11.33333333	17.43378928
PTGS1	25.14159209	0.496875	17	0.028989542	10.23529412	11.375
SLC2A4	74.10315086	0.528239203	25	0.041496608	12.4	14.07408871
RUNX2	6.121309758	0.55017301	32	0.073318362	26.75	27.81238413
MMP3	70.25025999	0.571942446	43	0.088984042	31.11627907	34.01084822
COL1A1	9.413320999	0.526490066	25	0.051239163	18.4	19.17210145
TOP1	12.24936305	0.509615385	20	0.040598806	15.8	16.63157895
ESR2	97.48876299	0.542662116	28	0.055594798	17.14285714	18.49809269
NR1I3	4.336508359	0.415143603	10	0.005961548	6.4	7.111111111
CYP1A2	60.3246807	0.483282675	21	0.012923121	10	12.81158997
RASSF1	1.768607088	0.490740741	16	0.036174837	13	13.86666667
VCAM1	65.85960908	0.591078067	53	0.100058563	34.26415094	41.58311988
PGR	84.843318	0.582417582	46	0.088796332	28.91304348	32.51317313
CYP1A1	143.4115126	0.540816327	31	0.033623647	13.03225806	18.51568488
GSTM1	23.73660761	0.501577287	18	0.019885236	9.111111111	9.709803922
NR1I2	49.83658792	0.514563107	17	0.019499239	7.294117647	8.151785714
MMP1	83.19187965	0.582417582	47	0.096800596	33.57446809	37.12113795
IL10RA	0	0.464912281	11	0.020747099	10	11
PRKCA	166.44795	0.540816327	31	0.044523932	10.77419355	13.28264846
CTSD	76.04604815	0.537162162	27	0.050720423	16.59259259	18.33495726
NOS2	104.1654238	0.569892473	44	0.080187604	26.68181818	31.06025307
G6PD	70.16325855	0.535353535	25	0.035882253	11.36	12.77372357
HK2	1.010084034	0.486238532	10	0.021999484	7.4	8.222222222
PPARD	2.931394197	0.460869565	7	0.010117626	2.857142857	3.333333333
ICAM1	102.6707847	0.609195402	61	0.114831105	37.57377049	48.60444411
IL6R	5.825460822	0.514563107	21	0.044071011	17.33333333	18.7
NQO1	57.99876222	0.548275862	32	0.05593431	18.8125	21.32861957
CYP2B6	104.3345489	0.531772575	28	0.028252251	11.5	14.50305806
CD40LG	48.37491935	0.555944056	40	0.07904537	27.55	31.11798149
MPO	114.1172767	0.578181818	48	0.086179286	29.16666667	34.83334746
SULT1E1	0.522893773	0.435616438	8	0.005263177	6.5	7.428571429
IL2RA	11.47632284	0.512903226	22	0.045561828	17.09090909	18.46666667
NCF1	4.259174461	0.524752475	23	0.049369514	18.69565217	19.54545455
PPP3CA	13.12163161	0.501577287	17	0.03351314	9.529411765	10.125
TEP1	0.071428571	0.458213256	3	0.007000658	1.333333333	2
HSD3B1	20.41941954	0.474626866	14	0.012754478	7.285714286	8.578296703
HSD3B2	3.436067519	0.421750663	9	0.005755931	5.555555556	6.25
ADRB2	67.0049626	0.511254019	19	0.026939401	8.105263158	9.415349928
CYP1B1	81.98655613	0.511254019	24	0.025444165	10.91666667	14.18111139
MAOA	37.40867991	0.464912281	15	0.009441716	6.4	7.417207792
ADRB1	22.97030025	0.489230769	12	0.011287315	5.833333333	6.363636364
MET	35.8446888	0.546391753	32	0.068985097	25.125	26.58415147
ADCY2	11.56769031	0.489230769	13	0.013687128	7.384615385	8.022727273
ODC1	3.659114515	0.524752475	17	0.038462728	12.82352941	13.625
ADRA2B	18.0910975	0.480362538	16	0.015146904	9.125	10.08160173
OPRM1	130.8098105	0.53	26	0.030687831	10.38461538	13.7629763
ADRA2A	28.5440558	0.483282675	18	0.015500234	9.666666667	11.80489559
ADRA2C	23.14700476	0.481818182	17	0.015297061	9.411764706	11.01060606
GJA1	55.25513816	0.546391753	30	0.065280952	22.46666667	23.94683908
PRSS1	0.259823679	0.42287234	4	0.007733154	2	2.666666667
SLPI	9.597502583	0.478915663	10	0.019026784	5.4	6.222222222
CHRM1	21.34176212	0.460869565	6	0.007732413	2	3.2
CHRM3	0	0.375	2	0.00177936	1	2
GSTP1	42.87655124	0.528239203	27	0.043854307	15.7037037	17.40120646
HPSE	0.926234813	0.456896552	4	0.007352647	1.5	2
POR	51.21021598	0.484756098	17	0.016581517	7.764705882	8.979166667
SLC6A4	39.56213119	0.492260062	16	0.014625944	7.625	8.568831169
HSPA5	36.64686832	0.552083333	34	0.0679866	23.35294118	24.68641721
THBD	15.95862524	0.489230769	18	0.032974843	14.33333333	15.7254902
SCN5A	0.338333333	0.411917098	4	0.006256818	1.5	2
ACHE	148.440262	0.533557047	26	0.027361928	9.076923077	12.95059099
ABCG2	149.1596387	0.559859155	37	0.061440177	19.13513514	22.54388336
SLC6A3	6.512659737	0.471810089	9	0.008326322	5.777777778	6.5
HTR3A	10.28407493	0.447887324	12	0.00622177	7.666666667	8.568181818
PON1	22.50579708	0.495327103	16	0.019764109	7.375	7.866666667
DPP4	14.22586546	0.523026316	19	0.03548504	12.10526316	12.77777778
INSRR	2.621697768	0.450424929	5	0.007575867	2	2.5
ECE1	2.856544481	0.455587393	4	0.006943705	1	1.333333333
CLDN4	0	0.436813187	4	0.009742785	3	4
TYR	4.42968366	0.492260062	9	0.01860651	4.888888889	5.5
CA2	0	0.428571429	2	0.004695522	1	2
