# Supplementary material for: Molecular docking, network pharmacology and experimental verification to explore the mechanism of Wulongzhiyangwan in the treatment of pruritus
Source: Sci Rep. 2023 Jan 7;13:361. doi: 10.1038/s41598-023-27593-5 (PMC9825397; doi:10.1038/s41598-023-27593-5)
Supplement: Supplementary file 10 — Supplementary Table 4. [file 41598_2023_27593_MOESM10_ESM.csv]

name	Betweenness	Closeness	Degree	Eigenvector	LAC	Network
NFKBIA	5.409974514	0.67816092	31	0.097193077	26.12903226	27.36006997
CASP8	15.17304637	0.776315789	42	0.127804786	33.0952381	36.74250373
MMP9	41.09498264	0.951612903	56	0.162235335	39.67857143	54.26344448
CASP3	45.87147483	0.983333333	58	0.166567326	40.34482759	57.47173359
SERPINE1	12.60865618	0.786666667	43	0.132092431	34.60465116	38.02494395
IFNG	12.78504229	0.786666667	43	0.131990239	34.79069767	38.37625382
STAT1	15.97550499	0.776315789	42	0.128194019	32.80952381	36.05167162
MMP3	3.964779145	0.702380952	34	0.109975696	30	31.14624506
CDKN1A	8.769977156	0.719512195	36	0.110303037	29.66666667	32.10479091
ICAM1	13.59623353	0.808219178	45	0.138030022	36.31111111	40.80493316
FOS	29.85667715	0.880597015	51	0.1506107	37.52941176	46.77340676
XIAP	1.906271882	0.627659574	24	0.07617674	21.25	22.2055336
CCL2	22.81318244	0.867647059	50	0.149346367	38.16	46.63953348
CCND1	20.99824961	0.830985915	47	0.140222341	35.82978723	42.25171318
CDK2	1.260353783	0.621052632	23	0.071856588	20.60869565	21.54545455
BCL2L1	18.64216712	0.808219178	45	0.135062575	34.75555556	39.95212243
EGF	41.22234539	0.951612903	56	0.1621207	39.64285714	54.26752737
ESR1	20.9465363	0.819444444	46	0.136358231	34.91304348	41.11670363
EGFR	23.27942016	0.867647059	50	0.149692312	37.96	46.02648583
MDM2	4.447631849	0.670454545	30	0.091856167	25.46666667	26.87309186
TP53	45.87147483	0.983333333	58	0.16656734	40.34482759	57.47173359
CDK4	1.723210198	0.634408602	25	0.076432712	22.24	23.27322134
JUN	48.1388258	0.983333333	58	0.165975362	40.06896552	57.30856482
PTGS2	37.80517065	0.951612903	56	0.163040832	40.07142857	54.53090302
MAPK8	36.06218724	0.936507937	55	0.160473317	39.52727273	52.89141858
IL4	11.53738753	0.786666667	43	0.13334085	35.1627907	38.35713379
NOS2	5.130839326	0.67816092	31	0.09560255	26.12903226	27.30927536
CXCL8	29.12558038	0.907692308	53	0.156915426	39.32075472	50.35499965
SPP1	5.435813543	0.728395062	37	0.118057594	31.94594595	33.25801486
CD44	15.90257529	0.808219178	45	0.137117594	35.6	40.16544393
CAV1	5.178815909	0.686046512	32	0.101593375	26.75	27.6311828
MAPK14	23.4018811	0.855072464	49	0.146461859	36.85714286	44.18390263
MMP1	8.191790022	0.746835443	39	0.122844674	32.87179487	34.79920175
HMOX1	11.24056176	0.766233766	41	0.126247928	33.12195122	35.93387486
NFE2L2	1.796152785	0.627659574	24	0.077959336	21.08333333	22
ERBB2	14.01808867	0.766233766	41	0.123971999	32.24390244	35.49056836
MMP2	20.48725963	0.842857143	48	0.14532955	37.20833333	43.49469779
CAT	6.453853827	0.728395062	37	0.117336676	31.45945946	33.22507641
SOD1	3.096388965	0.641304348	26	0.081790291	22.07692308	23.01913043
MYC	34.00603862	0.907692308	53	0.154586896	38.22641509	49.74331725
MPO	6.516007695	0.702380952	34	0.104660057	28.82352941	30.51950025
HIF1A	16.19786846	0.776315789	42	0.126965955	32.38095238	35.94465229
MAPK1	38.21596634	0.951612903	56	0.162970856	40	54.42757989
PGR	5.855030101	0.694117647	33	0.102177784	27.81818182	29.44233581
IGF2	2.493778048	0.648351648	27	0.085631862	23.40740741	24.30769231
PPARG	14.51331646	0.786666667	43	0.131044909	33.90697674	37.61114845
VCAM1	9.620917166	0.746835443	39	0.11946021	31.8974359	34.31226324
IL1B	24.33804356	0.867647059	50	0.148498699	37.64	46.25075273
CXCL2	2.016768018	0.627659574	24	0.074725866	20.75	21.65217391
CD40LG	3.17404422	0.670454545	30	0.096255004	26.26666667	27.17241379
RELA	19.49714131	0.797297297	44	0.132082328	33.5	38.08785832
APP	8.521799159	0.710843373	35	0.109959133	28.28571429	29.74591908
NR3C1	6.310762836	0.686046512	32	0.100105323	26.25	27.29917002
AR	10.37817459	0.728395062	37	0.112298213	29.78378378	32.19840801
NOS3	7.59968851	0.719512195	36	0.112143524	29.77777778	31.47853045
AKT1	50.68492208	1	59	0.168232262	40.44067797	59
KDR	7.481064378	0.728395062	37	0.115612619	30.64864865	32.19426643
VEGFA	50.68492208	1	59	0.168232262	40.44067797	59
FN1	21.43566771	0.867647059	50	0.151070267	38.64	46.37653765
CXCL10	5.237713871	0.702380952	34	0.10580913	29.05882353	30.46707555
