# Supplementary material for: Molecular docking, network pharmacology and experimental verification to explore the mechanism of Wulongzhiyangwan in the treatment of pruritus
Source: Sci Rep. 2023 Jan 7;13:361. doi: 10.1038/s41598-023-27593-5 (PMC9825397; doi:10.1038/s41598-023-27593-5)
Supplement: Supplementary file 11 — Supplementary Table 5. [file 41598_2023_27593_MOESM11_ESM.csv]

name	Betweenness	Closeness	Degree	Eigenvector	LAC	Network
AKT1	50.68492208	1	59	0.168232262	40.44067797	59
VEGFA	50.68492208	1	59	0.168232262	40.44067797	59
CASP3	45.87147483	0.983333333	58	0.166567326	40.34482759	57.47173359
TP53	45.87147483	0.983333333	58	0.16656734	40.34482759	57.47173359
JUN	48.1388258	0.983333333	58	0.165975362	40.06896552	57.30856482
MMP9	41.09498264	0.951612903	56	0.162235335	39.67857143	54.26344448
EGF	41.22234539	0.951612903	56	0.1621207	39.64285714	54.26752737
PTGS2	37.80517065	0.951612903	56	0.163040832	40.07142857	54.53090302
MAPK1	38.21596634	0.951612903	56	0.162970856	40	54.42757989
MAPK8	36.06218724	0.936507937	55	0.160473317	39.52727273	52.89141858
CXCL8	29.12558038	0.907692308	53	0.156915426	39.32075472	50.35499965
MYC	34.00603862	0.907692308	53	0.154586896	38.22641509	49.74331725
FOS	29.85667715	0.880597015	51	0.1506107	37.52941176	46.77340676
CCL2	22.81318244	0.867647059	50	0.149346367	38.16	46.63953348
EGFR	23.27942016	0.867647059	50	0.149692312	37.96	46.02648583
IL1B	24.33804356	0.867647059	50	0.148498699	37.64	46.25075273
FN1	21.43566771	0.867647059	50	0.151070267	38.64	46.37653765
MAPK14	23.4018811	0.855072464	49	0.146461859	36.85714286	44.18390263
MMP2	20.48725963	0.842857143	48	0.14532955	37.20833333	43.49469779
CCND1	20.99824961	0.830985915	47	0.140222341	35.82978723	42.25171318
ESR1	20.9465363	0.819444444	46	0.136358231	34.91304348	41.11670363
ICAM1	13.59623353	0.808219178	45	0.138030022	36.31111111	40.80493316
BCL2L1	18.64216712	0.808219178	45	0.135062575	34.75555556	39.95212243
CD44	15.90257529	0.808219178	45	0.137117594	35.6	40.16544393
RELA	19.49714131	0.797297297	44	0.132082328	33.5	38.08785832
PPARG	14.51331646	0.786666667	43	0.131044909	33.90697674	37.61114845
