# Supplementary material for: Molecular docking, network pharmacology and experimental verification to explore the mechanism of Wulongzhiyangwan in the treatment of pruritus
Source: Sci Rep. 2023 Jan 7;13:361. doi: 10.1038/s41598-023-27593-5 (PMC9825397; doi:10.1038/s41598-023-27593-5)
Supplement: Supplementary file 12 — Supplementary Table 6. [file 41598_2023_27593_MOESM12_ESM.csv]

ONTOLOGY	ID	Description	GeneRatio	BgRatio	pvalue	p.adjust	qvalue	geneID	Count
BP	GO:0032496	response to lipopolysaccharide	39/160	330/18670	1.98E-33	7.92E-30	3.71E-30	NOS2/PTGS2/MAPK14/RELA/AKT1/CASP9/JUN/CASP3/CCL2/CXCL8/OPRM1/CASP8/PRKCA/CYP1A2/FOS/MAPK1/IL10RA/NFKBIA/GJA1/CYP1A1/ICAM1/IL1B/SELE/VCAM1/NOS3/THBD/SERPINE1/MPO/GSTP1/CXCL11/CXCL2/PPARD/CXCL10/CHUK/CDK4/UGT1A1/MAPK8/SLPI/CASP1	39
BP	GO:0002237	response to molecule of bacterial origin	39/160	343/18670	9.00E-33	1.80E-29	8.45E-30	NOS2/PTGS2/MAPK14/RELA/AKT1/CASP9/JUN/CASP3/CCL2/CXCL8/OPRM1/CASP8/PRKCA/CYP1A2/FOS/MAPK1/IL10RA/NFKBIA/GJA1/CYP1A1/ICAM1/IL1B/SELE/VCAM1/NOS3/THBD/SERPINE1/MPO/GSTP1/CXCL11/CXCL2/PPARD/CXCL10/CHUK/CDK4/UGT1A1/MAPK8/SLPI/CASP1	39
BP	GO:0062197	cellular response to chemical stress	37/160	350/18670	6.67E-30	8.90E-27	4.17E-27	PPARG/PTGS2/CDK2/RELA/AKT1/BCL2/JUN/CASP3/TP53/MCL1/CCNA2/MMP2/MMP9/MMP3/EGFR/FOS/MAPK1/SOD1/HIF1A/HMOX1/CAV1/NOS3/HSPB1/CYP1B1/MPO/NCF1/GSTP1/NFE2L2/NQO1/PARP1/SLC2A4/CHUK/MDM2/MET/G6PD/MAPK8/CAT	37
BP	GO:0010038	response to metal ion	37/160	362/18670	2.30E-29	2.30E-26	1.08E-26	SCN5A/PTGS2/AKT1/CCND1/BCL2/CASP9/JUN/CASP3/SLC6A3/CASP8/CA2/MMP9/CYP1A2/EGFR/FOS/MAPK1/SOD1/HIF1A/HSPA5/HMOX1/CAV1/CYP1A1/ICAM1/VCAM1/CCNB1/IL1A/NCF1/NQO1/PARP1/CHUK/CDK4/MDM2/APP/G6PD/MAPK8/PPP3CA/CAT	37
BP	GO:0031667	response to nutrient levels	41/160	499/18670	8.61E-29	6.89E-26	3.23E-26	PPARG/PTGS2/ADRB2/RELA/AKT1/CCND1/BCL2/CDKN1A/JUN/TP53/SLC6A4/OPRM1/PON1/ADRB1/F7/EGFR/MAPK1/POR/SOD1/STAT1/HSPA5/HMOX1/CYP1A1/ICAM1/IL1B/VCAM1/COL1A1/MPO/GSTP1/NFE2L2/NQO1/PPARA/PPARD/CXCL10/SPP1/MDM2/TYR/G6PD/UGT1A1/MAPK8/CAT	41
BP	GO:0006979	response to oxidative stress	38/160	451/18670	4.74E-27	3.16E-24	1.48E-24	PTGS1/PTGS2/CDK2/RELA/AKT1/BCL2/JUN/CASP3/TP53/MCL1/CCNA2/MMP2/MMP9/MMP3/EGFR/FOS/MAPK1/SOD1/HIF1A/STAT1/HMOX1/NOS3/HSPB1/CYP1B1/COL1A1/MPO/NCF1/GSTP1/NFE2L2/NQO1/PARP1/CHUK/MDM2/APP/MET/G6PD/MAPK8/CAT	38
BP	GO:0034599	cellular response to oxidative stress	32/160	302/18670	6.83E-26	3.91E-23	1.83E-23	CDK2/RELA/AKT1/BCL2/JUN/TP53/MCL1/CCNA2/MMP2/MMP9/MMP3/EGFR/FOS/MAPK1/SOD1/HIF1A/HMOX1/NOS3/HSPB1/CYP1B1/MPO/NCF1/GSTP1/NFE2L2/NQO1/PARP1/CHUK/MDM2/MET/G6PD/MAPK8/CAT	32
BP	GO:0070482	response to oxygen levels	35/160	394/18670	1.11E-25	5.56E-23	2.61E-23	NOS2/PPARG/PTGS2/DPP4/AKT1/BCL2/CDKN1A/CASP3/TP53/SLC6A4/PLAU/F7/CCNA2/MMP2/VEGFA/RAF1/HIF1A/HMOX1/CAV1/MYC/CYP1A1/ICAM1/VCAM1/CCNB1/PLAT/COL1A1/NFE2L2/SLC2A4/PPARA/PPARD/E2F1/HK2/CDK4/MDM2/CAT	35
BP	GO:0000302	response to reactive oxygen species	29/160	232/18670	1.40E-25	6.25E-23	2.93E-23	CDK2/RELA/AKT1/BCL2/JUN/CASP3/CCNA2/MMP2/MMP9/MMP3/EGFR/FOS/MAPK1/SOD1/STAT1/HMOX1/NOS3/CYP1B1/COL1A1/MPO/NCF1/GSTP1/NFE2L2/NQO1/CHUK/MDM2/MET/MAPK8/CAT	29
BP	GO:0046677	response to antibiotic	32/160	327/18670	8.41E-25	3.37E-22	1.58E-22	RELA/CCND1/BCL2/CASP9/JUN/CASP3/TP53/SLC6A3/OPRM1/CASP8/HTR3A/BCL2L1/SOD1/STAT1/HSPA5/HMOX1/CYP1A1/ICAM1/VCAM1/CYP1B1/COL1A1/GSTP1/NFE2L2/NQO1/SLC2A4/CHUK/MDM2/ADCY2/MET/G6PD/UGT1A1/CAT	32
BP	GO:0009410	response to xenobiotic stimulus	30/160	292/18670	6.78E-24	2.47E-21	1.16E-21	PTGS1/PPARG/RELA/CASP9/SLC6A3/OPRM1/F7/CCNA2/HTR3A/CYP3A4/CYP1A2/CYP2B6/EGFR/RB1/POR/SOD1/HSPA5/CYP1A1/ICAM1/NR1I2/CYP1B1/GSTP1/NQO1/CHEK2/E2F1/GSTM1/NR3C1/MDM2/UGT1A1/PPP3CA	30
BP	GO:0048545	response to steroid hormone	33/160	383/18670	8.56E-24	2.86E-21	1.34E-21	ESR1/AR/PPARG/PTGS2/RXRA/RELA/CCND1/BCL2/CDKN1A/CASP9/CASP3/PGR/ESR2/CA2/EGFR/FOS/RB1/CAV1/ICAM1/NR1I2/COL1A1/GSTP1/PARP1/NR1I3/CLDN4/PPARA/PPARD/SPP1/NR3C1/HSD3B2/HSD3B1/MDM2/UGT1A1	33
BP	GO:0001666	response to hypoxia	31/160	359/18670	2.14E-22	6.59E-20	3.09E-20	NOS2/PTGS2/DPP4/AKT1/BCL2/CASP3/TP53/SLC6A4/PLAU/F7/CCNA2/MMP2/VEGFA/RAF1/HIF1A/HMOX1/CAV1/MYC/CYP1A1/ICAM1/VCAM1/CCNB1/PLAT/NFE2L2/SLC2A4/PPARA/PPARD/E2F1/HK2/MDM2/CAT	31
BP	GO:0036293	response to decreased oxygen levels	31/160	370/18670	5.27E-22	1.51E-19	7.06E-20	NOS2/PTGS2/DPP4/AKT1/BCL2/CASP3/TP53/SLC6A4/PLAU/F7/CCNA2/MMP2/VEGFA/RAF1/HIF1A/HMOX1/CAV1/MYC/CYP1A1/ICAM1/VCAM1/CCNB1/PLAT/NFE2L2/SLC2A4/PPARA/PPARD/E2F1/HK2/MDM2/CAT	31
BP	GO:0072593	reactive oxygen species metabolic process	28/160	284/18670	7.69E-22	2.05E-19	9.61E-20	NOS2/PTGS2/MAPK14/AKT1/BCL2/CDKN1A/TP53/CYP1A2/MMP3/EGFR/POR/SOD1/HIF1A/CAV1/CYP1A1/ICAM1/IL1B/NOS3/CYP1B1/IFNG/MPO/NCF1/GSTP1/NFE2L2/NQO1/HK2/G6PD/CAT	28
BP	GO:0035690	cellular response to drug	32/160	433/18670	4.84E-21	1.21E-18	5.68E-19	NOS2/PTGS2/CDK2/RELA/CASP9/KDR/TP53/CHRM3/CHRM1/OPRM1/CCNA2/HTR3A/MMP3/EGFR/MAPK1/SOD1/HSPA5/HMOX1/MYC/ICAM1/IL1B/CYP1B1/NFE2L2/NQO1/CHEK2/NR3C1/CDK4/MDM2/ADCY2/MET/UGT1A1/PPP3CA	32
BP	GO:0097305	response to alcohol	25/160	233/18670	1.78E-20	4.20E-18	1.97E-18	PPARG/AKT1/CCND1/CDKN1A/SLC6A3/OPRM1/CASP8/F7/HTR3A/BCL2L1/FOS/SOD1/ICAM1/VCAM1/GSTP1/NQO1/PARP1/SLC2A4/HSD3B2/HSD3B1/CDK4/ADCY2/G6PD/UGT1A1/CAT	25
BP	GO:0034614	cellular response to reactive oxygen species	22/160	168/18670	5.05E-20	1.12E-17	5.27E-18	CDK2/RELA/AKT1/JUN/CCNA2/MMP2/MMP9/MMP3/EGFR/FOS/MAPK1/SOD1/NOS3/CYP1B1/MPO/NCF1/NFE2L2/NQO1/CHUK/MDM2/MET/MAPK8	22
BP	GO:0007584	response to nutrient	24/160	219/18670	6.63E-20	1.40E-17	6.55E-18	PPARG/PTGS2/RELA/CCND1/SLC6A4/F7/EGFR/POR/SOD1/STAT1/HMOX1/CYP1A1/IL1B/VCAM1/COL1A1/GSTP1/NQO1/PPARD/CXCL10/SPP1/MDM2/TYR/UGT1A1/CAT	24
BP	GO:2001233	regulation of apoptotic signaling pathway	30/160	406/18670	9.52E-20	1.90E-17	8.93E-18	AR/PTGS2/RELA/AKT1/BCL2/BAX/TP53/MCL1/CASP8/MMP9/BCL2L1/RB1/RAF1/SOD1/HIF1A/HMOX1/CAV1/ICAM1/IL1B/NOS3/HSPB1/SERPINE1/IL1A/GSTP1/NFE2L2/PARP1/E2F1/CD44/MDM2/MAPK8	30
BP	GO:2001234	negative regulation of apoptotic signaling pathway	24/160	230/18670	2.12E-19	4.04E-17	1.90E-17	AR/PTGS2/RELA/AKT1/BCL2/BAX/MCL1/CASP8/MMP9/BCL2L1/RB1/RAF1/HIF1A/HMOX1/ICAM1/IL1B/NOS3/HSPB1/SERPINE1/IL1A/GSTP1/NFE2L2/CD44/MDM2	24
BP	GO:0071241	cellular response to inorganic substance	23/160	215/18670	7.17E-19	1.30E-16	6.11E-17	SCN5A/PTGS2/CDK2/AKT1/JUN/CCNA2/MMP9/CYP1A2/MMP3/EGFR/FOS/MAPK1/SOD1/HSPA5/HMOX1/CYP1A1/CCNB1/NCF1/NQO1/PARP1/CHUK/APP/MAPK8	23
BP	GO:0009314	response to radiation	30/160	448/18670	1.52E-18	2.64E-16	1.24E-16	PTGS2/MAPK14/RELA/AKT1/CCND1/BCL2/CDKN1A/BAX/CASP9/JUN/CASP3/TP53/OPRM1/EGFR/BCL2L1/FOS/HIF1A/HSPA5/MYC/ICAM1/VCAM1/THBD/PARP1/CHEK2/CXCL10/MDM2/APP/TYR/MAPK8/CAT	30
BP	GO:0071466	cellular response to xenobiotic stimulus	21/160	180/18670	4.29E-18	7.15E-16	3.35E-16	PTGS1/CASP9/OPRM1/CCNA2/CYP3A4/CYP1A2/CYP2B6/EGFR/RB1/POR/CYP1A1/ICAM1/NR1I2/CYP1B1/GSTP1/NQO1/CHEK2/E2F1/GSTM1/NR3C1/UGT1A1	21
BP	GO:0071216	cellular response to biotic stimulus	23/160	236/18670	5.89E-18	9.43E-16	4.42E-16	NOS2/MAPK14/RELA/AKT1/TP53/CCL2/CXCL8/PRKCA/MAPK1/NFKBIA/HSPA5/ICAM1/IL1B/NOS3/SERPINE1/GSTP1/CXCL11/CXCL2/PPARD/CXCL10/CDK4/MAPK8/CASP1	23
BP	GO:0009612	response to mechanical stimulus	22/160	210/18670	6.84E-18	1.05E-15	4.93E-16	PPARG/PTGS2/MAPK14/RELA/AKT1/JUN/CASP8/EGFR/FOS/NFKBIA/RAF1/STAT1/GJA1/IL1B/CCNB1/COL1A1/MPO/CXCL10/IRF1/MAPK8/CASP1/MAP2K4	22
BP	GO:0071496	cellular response to external stimulus	26/160	339/18670	1.36E-17	2.02E-15	9.46E-16	PPARG/PTGS2/AKT1/BCL2/CDKN1A/JUN/TP53/CASP8/EGFR/FOS/MAPK1/SOD1/HSPA5/HMOX1/GJA1/ICAM1/IL1B/VCAM1/COL1A1/GSTP1/NFE2L2/IRF1/MDM2/MAPK8/CASP1/MAP2K4	26
BP	GO:1901654	response to ketone	21/160	193/18670	1.84E-17	2.63E-15	1.23E-15	AR/PPARG/RELA/AKT1/CCND1/CDKN1A/CASP9/F7/EGFR/BCL2L1/FOS/CAV1/ICAM1/PARP1/CLDN4/SPP1/NR3C1/HSD3B2/HSD3B1/CDK4/ADCY2	21
BP	GO:0044706	multi-multicellular organism process	22/160	222/18670	2.27E-17	3.13E-15	1.47E-15	ESR1/AR/PTGS2/RXRA/AKT1/BCL2/PGR/SLC6A4/MMP2/MMP9/ADRA2C/ADRA2B/FOS/MAPK1/SOD1/GJA1/CYP1A1/IL1B/THBD/CLDN4/PPARD/SPP1	22
BP	GO:0097191	extrinsic apoptotic signaling pathway	22/160	224/18670	2.75E-17	3.67E-15	1.72E-15	AR/RELA/AKT1/BCL2/BAX/CASP9/IL6R/CASP3/MCL1/CASP8/BCL2L1/RAF1/HMOX1/CAV1/ICAM1/IL1B/NOS3/SERPINE1/IFNG/IL1A/GSTP1/ERBB3	22
BP	GO:0097193	intrinsic apoptotic signaling pathway	24/160	289/18670	4.35E-17	5.62E-15	2.63E-15	PTGS2/AKT1/BCL2/CDKN1A/BAX/CASP9/CASP3/TP53/MCL1/MMP9/BCL2L1/SOD1/HIF1A/HMOX1/CAV1/HSPB1/CYP1B1/NFE2L2/PARP1/CHEK2/E2F1/E2F2/CD44/MDM2	24
BP	GO:0071222	cellular response to lipopolysaccharide	21/160	205/18670	6.41E-17	8.02E-15	3.76E-15	NOS2/MAPK14/RELA/AKT1/CCL2/CXCL8/PRKCA/MAPK1/NFKBIA/ICAM1/IL1B/NOS3/SERPINE1/GSTP1/CXCL11/CXCL2/PPARD/CXCL10/CDK4/MAPK8/CASP1	21
BP	GO:0071214	cellular response to abiotic stimulus	25/160	331/18670	8.69E-17	1.02E-14	4.79E-15	PTGS2/MAPK14/AKT1/CDKN1A/BAX/CASP9/CASP3/TP53/CASP8/EGFR/BCL2L1/HSPA5/MYC/GJA1/IL1B/COL1A1/PARP1/SLC2A4/CHEK2/INSRR/IRF1/MDM2/MAPK8/CASP1/MAP2K4	25
BP	GO:0104004	cellular response to environmental stimulus	25/160	331/18670	8.69E-17	1.02E-14	4.79E-15	PTGS2/MAPK14/AKT1/CDKN1A/BAX/CASP9/CASP3/TP53/CASP8/EGFR/BCL2L1/HSPA5/MYC/GJA1/IL1B/COL1A1/PARP1/SLC2A4/CHEK2/INSRR/IRF1/MDM2/MAPK8/CASP1/MAP2K4	25
BP	GO:0071219	cellular response to molecule of bacterial origin	21/160	212/18670	1.28E-16	1.46E-14	6.86E-15	NOS2/MAPK14/RELA/AKT1/CCL2/CXCL8/PRKCA/MAPK1/NFKBIA/ICAM1/IL1B/NOS3/SERPINE1/GSTP1/CXCL11/CXCL2/PPARD/CXCL10/CDK4/MAPK8/CASP1	21
BP	GO:0071276	cellular response to cadmium ion	12/160	37/18670	1.59E-16	1.77E-14	8.29E-15	AKT1/JUN/MMP9/CYP1A2/EGFR/FOS/MAPK1/SOD1/HMOX1/NCF1/CHUK/MAPK8	12
BP	GO:0071248	cellular response to metal ion	20/160	188/18670	1.75E-16	1.89E-14	8.87E-15	SCN5A/PTGS2/AKT1/JUN/MMP9/CYP1A2/EGFR/FOS/MAPK1/SOD1/HSPA5/HMOX1/CYP1A1/CCNB1/NCF1/NQO1/PARP1/CHUK/APP/MAPK8	20
BP	GO:0007565	female pregnancy	20/160	192/18670	2.65E-16	2.79E-14	1.31E-14	ESR1/AR/PTGS2/RXRA/AKT1/BCL2/PGR/MMP2/MMP9/ADRA2C/ADRA2B/FOS/MAPK1/SOD1/GJA1/IL1B/THBD/CLDN4/PPARD/SPP1	20
BP	GO:0070997	neuron death	25/160	348/18670	2.82E-16	2.90E-14	1.36E-14	AKT1/BCL2/BAX/CASP9/JUN/CASP3/TP53/CCL2/MCL1/CASP8/BCL2L1/FOS/RB1/SOD1/HIF1A/HSPA5/HMOX1/IFNG/NQO1/PARP1/PPARA/ERBB3/APP/G6PD/MAP2K4	25
BP	GO:0035296	regulation of tube diameter	18/160	143/18670	3.00E-16	2.93E-14	1.37E-14	PTGS2/ADRB2/AKT1/CHRM3/SLC6A4/ADRA2A/ADRB1/ADRA2C/ADRA2B/EGFR/SOD1/HMOX1/CAV1/GJA1/ICAM1/NOS3/PPARD/ECE1	18
BP	GO:0097746	regulation of blood vessel diameter	18/160	143/18670	3.00E-16	2.93E-14	1.37E-14	PTGS2/ADRB2/AKT1/CHRM3/SLC6A4/ADRA2A/ADRB1/ADRA2C/ADRA2B/EGFR/SOD1/HMOX1/CAV1/GJA1/ICAM1/NOS3/PPARD/ECE1	18
BP	GO:0035150	regulation of tube size	18/160	144/18670	3.40E-16	3.24E-14	1.52E-14	PTGS2/ADRB2/AKT1/CHRM3/SLC6A4/ADRA2A/ADRB1/ADRA2C/ADRA2B/EGFR/SOD1/HMOX1/CAV1/GJA1/ICAM1/NOS3/PPARD/ECE1	18
BP	GO:0007568	aging	24/160	321/18670	4.76E-16	4.43E-14	2.08E-14	PTGS2/MAPK14/RELA/AKT1/BCL2/CDKN1A/CASP9/JUN/TP53/SLC6A3/FOS/MAPK1/SOD1/CYP1A1/ICAM1/VCAM1/SERPINE1/MPO/NFE2L2/NQO1/CHEK2/APP/PPP3CA/CAT	24
BP	GO:0048732	gland development	27/160	434/18670	5.95E-16	5.41E-14	2.53E-14	ESR1/AR/RXRA/RELA/AKT1/CCND1/BCL2/BAX/JUN/PGR/SLC6A3/EGFR/VEGFA/MAPK1/EGF/RAF1/SOD1/HIF1A/HMOX1/CAV1/GJA1/CYP1A1/IGF2/HK2/TYR/MET/UGT1A1	27
BP	GO:0003018	vascular process in circulatory system	19/160	175/18670	7.08E-16	6.30E-14	2.95E-14	PTGS2/ADRB2/AKT1/CHRM3/SLC6A4/ADRA2A/ADRB1/ADRA2C/ADRA2B/EGFR/VEGFA/SOD1/HMOX1/CAV1/GJA1/ICAM1/NOS3/PPARD/ECE1	19
BP	GO:0033002	muscle cell proliferation	21/160	239/18670	1.47E-15	1.28E-13	6.00E-14	PPARG/PTGS2/RXRA/MAPK14/AKT1/CDKN1A/JUN/IL6R/MMP2/MMP9/EGFR/MAPK1/STAT1/HMOX1/GJA1/CCNB1/IFNG/GSTP1/PPARD/IGFBP3/MDM2	21
BP	GO:0032355	response to estradiol	17/160	134/18670	1.82E-15	1.55E-13	7.28E-14	ESR1/PTGS2/CCND1/CASP9/CASP3/SLC6A4/CASP8/F7/CCNA2/CYP1A2/EGFR/GJA1/COL1A1/GSTP1/NQO1/UGT1A1/CAT	17
BP	GO:0001101	response to acid chemical	24/160	343/18670	2.12E-15	1.77E-13	8.28E-14	PPARG/PTGS2/RXRA/RELA/AKT1/KDR/CASP3/SLC6A4/PON1/F7/MMP2/EGFR/VEGFA/BCL2L1/GJA1/ICAM1/CCNB1/COL1A1/GSTP1/NQO1/CHUK/E2F1/CDK4/CAT	24
BP	GO:0033273	response to vitamin	15/160	93/18670	2.23E-15	1.82E-13	8.53E-14	PPARG/PTGS2/RELA/CCND1/F7/EGFR/CYP1A1/COL1A1/GSTP1/PPARD/CXCL10/SPP1/MDM2/TYR/CAT	15
BP	GO:0006367	transcription initiation from RNA polymerase II promoter	19/160	188/18670	2.70E-15	2.17E-13	1.01E-13	ESR1/AR/PPARG/RXRA/CCND1/CDKN1A/BAX/TP53/PGR/ESR2/NR1I2/CCNB1/NR1I3/PPARA/PPARD/RUNX2/E2F2/NR3C1/CDK4	19
BP	GO:0009411	response to UV	17/160	141/18670	4.35E-15	3.42E-13	1.60E-13	PTGS2/RELA/AKT1/CCND1/BCL2/CDKN1A/BAX/CASP9/CASP3/TP53/EGFR/MYC/PARP1/MDM2/TYR/MAPK8/CAT	17
BP	GO:0048608	reproductive structure development	26/160	431/18670	4.53E-15	3.49E-13	1.64E-13	ESR1/AR/PPARG/PTGS2/RXRA/MAPK14/AKT1/CCND1/BCL2/BAX/CASP3/PGR/CASP8/EGFR/VEGFA/BCL2L1/MAPK1/SOD1/HIF1A/HSPA5/GJA1/ICAM1/NOS3/PPARD/SPP1/IGF2	26
BP	GO:2000377	regulation of reactive oxygen species metabolic process	19/160	195/18670	5.33E-15	3.89E-13	1.82E-13	PTGS2/MAPK14/AKT1/BCL2/CDKN1A/TP53/MMP3/EGFR/SOD1/HIF1A/CAV1/ICAM1/IL1B/CYP1B1/IFNG/GSTP1/NFE2L2/HK2/G6PD	19
BP	GO:0050673	epithelial cell proliferation	26/160	434/18670	5.35E-15	3.89E-13	1.82E-13	ESR1/AR/SCN5A/PPARG/AKT1/CCND1/BAX/KDR/JUN/CCL2/PGR/PRKCA/EGFR/VEGFA/MAPK1/RB1/HIF1A/STAT1/ERBB2/HMOX1/CAV1/MYC/F3/GJA1/PPARD/IGFBP3	26
BP	GO:0061458	reproductive system development	26/160	434/18670	5.35E-15	3.89E-13	1.82E-13	ESR1/AR/PPARG/PTGS2/RXRA/MAPK14/AKT1/CCND1/BCL2/BAX/CASP3/PGR/CASP8/EGFR/VEGFA/BCL2L1/MAPK1/SOD1/HIF1A/HSPA5/GJA1/ICAM1/NOS3/PPARD/SPP1/IGF2	26
BP	GO:0046686	response to cadmium ion	13/160	63/18670	5.94E-15	4.19E-13	1.96E-13	AKT1/JUN/MMP9/CYP1A2/EGFR/FOS/MAPK1/SOD1/HMOX1/NCF1/CHUK/MAPK8/CAT	13
BP	GO:0043434	response to peptide hormone	26/160	436/18670	5.96E-15	4.19E-13	1.96E-13	PPARG/PTGS2/RELA/AKT1/F7/CCNA2/CA2/POR/STAT1/CAV1/GJA1/ICAM1/IL1B/COL1A1/GSTP1/NFE2L2/PARP1/SLC2A4/INSRR/PPARA/CHUK/IGF2/CDK4/MDM2/ADCY2/CAT	26
BP	GO:0010212	response to ionizing radiation	17/160	147/18670	8.83E-15	6.09E-13	2.85E-13	MAPK14/CCND1/BCL2/CDKN1A/BAX/CASP3/TP53/BCL2L1/HSPA5/MYC/ICAM1/VCAM1/THBD/PARP1/CHEK2/CXCL10/MDM2	17
BP	GO:0008202	steroid metabolic process	23/160	331/18670	9.91E-15	6.72E-13	3.15E-13	ESR1/RXRA/PON1/CYP3A4/CYP1A2/IL4/CYP2B6/POR/SOD1/CYP1A1/IL1B/SULT1E1/NR1I2/CYP1B1/IFNG/PPARD/SPP1/HSD3B2/HSD3B1/APP/G6PD/UGT1A1/CAT	23
BP	GO:0048145	regulation of fibroblast proliferation	14/160	83/18670	1.03E-14	6.86E-13	3.21E-13	ESR1/PPARG/CDKN1A/BAX/JUN/TP53/FN1/CCNA2/EGFR/MYC/CCNB1/GSTP1/E2F1/CDK4	14
BP	GO:0048144	fibroblast proliferation	14/160	84/18670	1.22E-14	8.04E-13	3.77E-13	ESR1/PPARG/CDKN1A/BAX/JUN/TP53/FN1/CCNA2/EGFR/MYC/CCNB1/GSTP1/E2F1/CDK4	14
BP	GO:2001237	negative regulation of extrinsic apoptotic signaling pathway	15/160	104/18670	1.26E-14	8.10E-13	3.80E-13	AR/RELA/AKT1/BCL2/MCL1/CASP8/BCL2L1/RAF1/HMOX1/ICAM1/IL1B/NOS3/SERPINE1/IL1A/GSTP1	15
BP	GO:0051402	neuron apoptotic process	20/160	239/18670	1.85E-14	1.18E-12	5.52E-13	BCL2/BAX/CASP9/JUN/CASP3/TP53/CCL2/MCL1/BCL2L1/RB1/SOD1/HIF1A/HSPA5/HMOX1/NQO1/PARP1/ERBB3/APP/G6PD/MAP2K4	20
BP	GO:0048638	regulation of developmental growth	23/160	347/18670	2.72E-14	1.70E-12	7.96E-13	AR/MAPK14/ADRB2/AKT1/BCL2/CDKN1A/FN1/SLC6A3/SLC6A4/ADRB1/VEGFA/MAPK1/POR/SOD1/GJA1/CCNB1/PPARA/PPARD/SPP1/IGF2/CDK4/APP/G6PD	23
BP	GO:0034612	response to tumor necrosis factor	22/160	312/18670	2.92E-14	1.80E-12	8.43E-13	PTGS2/MAPK14/RELA/AKT1/CASP3/CCL2/CXCL8/CASP8/MAPK1/NFKBIA/STAT1/ICAM1/SELE/VCAM1/COL1A1/GSTP1/NFE2L2/SLC2A4/CHUK/CD40LG/IKBKB/CASP1	22
BP	GO:1901214	regulation of neuron death	22/160	313/18670	3.12E-14	1.89E-12	8.87E-13	AKT1/BCL2/BAX/CASP9/JUN/CASP3/TP53/CCL2/MCL1/CASP8/BCL2L1/FOS/SOD1/HIF1A/HMOX1/IFNG/NQO1/PARP1/PPARA/ERBB3/G6PD/MAP2K4	22
BP	GO:0006352	DNA-templated transcription, initiation	20/160	249/18670	4.05E-14	2.42E-12	1.13E-12	ESR1/AR/PPARG/RXRA/CCND1/CDKN1A/BAX/JUN/TP53/PGR/ESR2/NR1I2/CCNB1/NR1I3/PPARA/PPARD/RUNX2/E2F2/NR3C1/CDK4	20
BP	GO:0051090	regulation of DNA-binding transcription factor activity	25/160	432/18670	4.13E-14	2.43E-12	1.14E-12	ESR1/AR/PPARG/MAPK14/RELA/AKT1/JUN/ESR2/VEGFA/FOS/MAPK1/RB1/NFKBIA/HMOX1/CAV1/ICAM1/IL1B/CYP1B1/CHUK/CD40LG/APP/IKBKB/MAPK8/PPP3CA/CAT	25
BP	GO:0018209	peptidyl-serine modification	22/160	322/18670	5.58E-14	3.23E-12	1.52E-12	PTGS2/MAPK14/CDK2/AKT1/BCL2/BAX/PRKCA/EGFR/VEGFA/MAPK1/TOP1/RAF1/CAV1/CCNB1/IFNG/PARP1/CHEK2/CHUK/CD44/APP/IKBKB/MAPK8	22
BP	GO:0051098	regulation of binding	23/160	373/18670	1.25E-13	7.16E-12	3.35E-12	PPARG/ADRB2/AKT1/BCL2/BAX/JUN/PON1/MMP9/EGF/RB1/NFKBIA/HSPA5/HMOX1/CAV1/IFNG/PARP1/PPARA/E2F1/APP/MET/MAPK8/PPP3CA/SLPI	23
BP	GO:0018105	peptidyl-serine phosphorylation	21/160	299/18670	1.27E-13	7.16E-12	3.35E-12	PTGS2/MAPK14/CDK2/AKT1/BCL2/BAX/PRKCA/EGFR/VEGFA/MAPK1/TOP1/RAF1/CAV1/CCNB1/IFNG/CHEK2/CHUK/CD44/APP/IKBKB/MAPK8	21
BP	GO:0050678	regulation of epithelial cell proliferation	23/160	378/18670	1.66E-13	9.21E-12	4.32E-12	AR/SCN5A/PPARG/AKT1/CCND1/BAX/KDR/JUN/CCL2/PGR/PRKCA/EGFR/VEGFA/RB1/HIF1A/STAT1/ERBB2/HMOX1/CAV1/MYC/F3/GJA1/PPARD	23
BP	GO:0042110	T cell activation	25/160	464/18670	2.06E-13	1.13E-11	5.30E-12	DPP4/AKT1/BCL2/BAX/IL6R/CASP3/TP53/CCL2/CASP8/IL4/SOD1/ERBB2/CAV1/GJA1/ICAM1/IL1B/VCAM1/IL2RA/IFNG/RUNX2/IGF2/CD40LG/IRF1/CD44/PPP3CA	25
BP	GO:1901653	cellular response to peptide	23/160	385/18670	2.43E-13	1.32E-11	6.17E-12	PPARG/ADRB2/RELA/AKT1/TP53/CCNA2/CA2/POR/STAT1/CAV1/ICAM1/IL1B/VCAM1/GSTP1/NFE2L2/PARP1/SLC2A4/INSRR/IGF2/CDK4/MDM2/APP/ADCY2	23
BP	GO:2001236	regulation of extrinsic apoptotic signaling pathway	16/160	155/18670	3.38E-13	1.81E-11	8.46E-12	AR/RELA/AKT1/BCL2/MCL1/CASP8/BCL2L1/RAF1/HMOX1/CAV1/ICAM1/IL1B/NOS3/SERPINE1/IL1A/GSTP1	16
BP	GO:0043281	regulation of cysteine-type endopeptidase activity involved in apoptotic process	18/160	215/18670	4.02E-13	2.12E-11	9.93E-12	PPARG/PTGS2/AKT1/BAX/CASP9/CASP8/MMP9/VEGFA/POR/RAF1/MYC/F3/BIRC5/CTSD/CD44/MDM2/XIAP/CASP1	18
BP	GO:0031960	response to corticosteroid	16/160	162/18670	6.75E-13	3.51E-11	1.65E-11	PTGS2/CCND1/BCL2/CDKN1A/CASP9/CASP3/EGFR/FOS/ICAM1/COL1A1/GSTP1/PARP1/NR3C1/HSD3B2/HSD3B1/UGT1A1	16
BP	GO:0052547	regulation of peptidase activity	24/160	452/18670	8.97E-13	4.56E-11	2.13E-11	PPARG/PTGS2/MAPK14/AKT1/BAX/CASP9/FN1/CASP8/MMP9/VEGFA/POR/RAF1/CAV1/MYC/F3/BIRC5/SERPINE1/CTSD/CD44/MDM2/APP/XIAP/SLPI/CASP1	24
BP	GO:2001242	regulation of intrinsic apoptotic signaling pathway	16/160	165/18670	8.99E-13	4.56E-11	2.13E-11	PTGS2/AKT1/BCL2/BAX/TP53/MCL1/MMP9/BCL2L1/SOD1/HIF1A/CAV1/HSPB1/NFE2L2/PARP1/CD44/MDM2	16
BP	GO:0031099	regeneration	17/160	198/18670	1.24E-12	6.21E-11	2.91E-11	PPARG/CCND1/BCL2/CDKN1A/JUN/F7/CCNA2/EGFR/HMOX1/GJA1/CCNB1/GSTP1/PPARD/SPP1/CDK4/UGT1A1/PPP3CA	17
BP	GO:0048660	regulation of smooth muscle cell proliferation	16/160	169/18670	1.30E-12	6.45E-11	3.02E-11	PPARG/PTGS2/AKT1/CDKN1A/JUN/IL6R/MMP2/MMP9/EGFR/STAT1/HMOX1/IFNG/GSTP1/PPARD/IGFBP3/MDM2	16
BP	GO:0010332	response to gamma radiation	11/160	56/18670	1.38E-12	6.75E-11	3.16E-11	BCL2/CDKN1A/BAX/TP53/BCL2L1/HSPA5/MYC/PARP1/CHEK2/CXCL10/MDM2	11
BP	GO:0048659	smooth muscle cell proliferation	16/160	171/18670	1.57E-12	7.55E-11	3.54E-11	PPARG/PTGS2/AKT1/CDKN1A/JUN/IL6R/MMP2/MMP9/EGFR/STAT1/HMOX1/IFNG/GSTP1/PPARD/IGFBP3/MDM2	16
BP	GO:0071453	cellular response to oxygen levels	18/160	234/18670	1.71E-12	8.15E-11	3.82E-11	PPARG/PTGS2/AKT1/BCL2/TP53/CCNA2/VEGFA/HIF1A/HMOX1/CAV1/MYC/ICAM1/CCNB1/NFE2L2/SLC2A4/PPARD/E2F1/MDM2	18
BP	GO:0006631	fatty acid metabolic process	22/160	383/18670	1.84E-12	8.67E-11	4.06E-11	PTGS1/PPARG/PTGS2/MAPK14/AKT1/PON1/LTA4H/CYP3A4/CYP1A2/CYP2B6/POR/CAV1/CYP1A1/IL1B/CYP1B1/ALOX5/GSTP1/PPARA/PPARD/ACOX1/EHHADH/HADHB	22
BP	GO:0042310	vasoconstriction	12/160	76/18670	2.00E-12	9.31E-11	4.36E-11	PTGS2/AKT1/CHRM3/SLC6A4/ADRA2A/ADRA2C/ADRA2B/EGFR/CAV1/GJA1/ICAM1/ECE1	12
BP	GO:0019229	regulation of vasoconstriction	11/160	58/18670	2.08E-12	9.59E-11	4.49E-11	PTGS2/AKT1/CHRM3/ADRA2A/ADRA2C/ADRA2B/EGFR/CAV1/GJA1/ICAM1/ECE1	11
BP	GO:2000116	regulation of cysteine-type endopeptidase activity	18/160	239/18670	2.45E-12	1.11E-10	5.21E-11	PPARG/PTGS2/AKT1/BAX/CASP9/CASP8/MMP9/VEGFA/POR/RAF1/MYC/F3/BIRC5/CTSD/CD44/MDM2/XIAP/CASP1	18
BP	GO:1903409	reactive oxygen species biosynthetic process	14/160	122/18670	2.50E-12	1.11E-10	5.22E-11	NOS2/PTGS2/AKT1/CYP1A2/SOD1/CAV1/CYP1A1/ICAM1/IL1B/NOS3/CYP1B1/IFNG/MPO/NQO1	14
BP	GO:0061041	regulation of wound healing	15/160	148/18670	2.50E-12	1.11E-10	5.22E-11	CDKN1A/PRKCA/ADRA2A/PLAU/F7/CAV1/F3/GJA1/NOS3/PLAT/THBD/SERPINE1/NFE2L2/PPARD/HPSE	15
BP	GO:0014074	response to purine-containing compound	15/160	149/18670	2.76E-12	1.22E-10	5.70E-11	PPARG/PTGS2/RELA/JUN/SLC6A3/SLC6A4/FOS/SOD1/STAT1/HSPA5/IL1B/THBD/COL1A1/APP/TYR	15
BP	GO:0009416	response to light stimulus	20/160	314/18670	3.09E-12	1.34E-10	6.29E-11	PTGS2/RELA/AKT1/CCND1/BCL2/CDKN1A/BAX/CASP9/CASP3/TP53/EGFR/FOS/HIF1A/MYC/PARP1/MDM2/APP/TYR/MAPK8/CAT	20
BP	GO:1903034	regulation of response to wounding	16/160	179/18670	3.17E-12	1.37E-10	6.40E-11	CDKN1A/PRKCA/ADRA2A/PLAU/F7/CAV1/F3/GJA1/NOS3/PLAT/THBD/SERPINE1/NFE2L2/PPARD/SPP1/HPSE	16
BP	GO:0043523	regulation of neuron apoptotic process	17/160	210/18670	3.22E-12	1.37E-10	6.43E-11	BCL2/BAX/CASP9/JUN/CASP3/TP53/CCL2/MCL1/BCL2L1/SOD1/HIF1A/HMOX1/NQO1/PARP1/ERBB3/G6PD/MAP2K4	17
BP	GO:0045471	response to ethanol	14/160	125/18670	3.50E-12	1.47E-10	6.91E-11	CCND1/SLC6A3/OPRM1/CASP8/HTR3A/SOD1/ICAM1/VCAM1/GSTP1/NQO1/SLC2A4/G6PD/UGT1A1/CAT	14
BP	GO:0042133	neurotransmitter metabolic process	15/160	153/18670	4.07E-12	1.70E-10	7.96E-11	NOS2/PTGS2/AKT1/ACHE/SLC6A3/SLC6A4/MAOA/POR/CAV1/ICAM1/IL1B/NOS3/CYP1B1/IFNG/NQO1	15
BP	GO:0097237	cellular response to toxic substance	18/160	247/18670	4.27E-12	1.76E-10	8.25E-11	PTGS1/PTGS2/RELA/KDR/SOD1/HMOX1/NOS3/CYP1B1/MPO/ABCG2/GSTP1/NFE2L2/NQO1/GSTM1/MDM2/MET/UGT1A1/CAT	18
BP	GO:0071383	cellular response to steroid hormone stimulus	18/160	248/18670	4.57E-12	1.87E-10	8.74E-11	ESR1/AR/PPARG/RXRA/CASP9/PGR/ESR2/EGFR/RB1/ICAM1/NR1I2/GSTP1/PARP1/NR1I3/PPARA/PPARD/NR3C1/UGT1A1	18
BP	GO:0022407	regulation of cell-cell adhesion	22/160	402/18670	4.80E-12	1.94E-10	9.09E-11	DPP4/MAPK14/RELA/AKT1/IL6R/CASP3/CCL2/PRKCA/IL4/VEGFA/ERBB2/CAV1/ICAM1/IL1B/VCAM1/IL2RA/IFNG/PPARA/IGF2/CD40LG/IRF1/CD44	22
BP	GO:2000045	regulation of G1/S transition of mitotic cell cycle	16/160	184/18670	4.85E-12	1.94E-10	9.09E-11	CDK2/AKT1/CCND1/BCL2/CDKN1A/BAX/TP53/CCL2/EGFR/RB1/CYP1A1/CCNB1/CHEK2/E2F1/CDK4/MDM2	16
BP	GO:0010039	response to iron ion	9/160	33/18670	6.43E-12	2.55E-10	1.19E-10	CCND1/BCL2/SLC6A3/HIF1A/HMOX1/CYP1A1/CCNB1/MDM2/G6PD	9
BP	GO:0042136	neurotransmitter biosynthetic process	13/160	106/18670	6.58E-12	2.58E-10	1.21E-10	NOS2/PTGS2/AKT1/ACHE/SLC6A3/SLC6A4/CAV1/ICAM1/IL1B/NOS3/CYP1B1/IFNG/NQO1	13
BP	GO:0097756	negative regulation of blood vessel diameter	12/160	84/18670	6.87E-12	2.67E-10	1.25E-10	PTGS2/AKT1/CHRM3/SLC6A4/ADRA2A/ADRA2C/ADRA2B/EGFR/CAV1/GJA1/ICAM1/ECE1	12
BP	GO:0071356	cellular response to tumor necrosis factor	19/160	291/18670	7.25E-12	2.79E-10	1.31E-10	MAPK14/RELA/AKT1/CCL2/CXCL8/CASP8/MAPK1/NFKBIA/STAT1/ICAM1/VCAM1/COL1A1/GSTP1/NFE2L2/SLC2A4/CHUK/CD40LG/IKBKB/CASP1	19
BP	GO:0046683	response to organophosphorus	14/160	134/18670	9.14E-12	3.48E-10	1.63E-10	PTGS2/RELA/JUN/SLC6A3/SLC6A4/FOS/SOD1/STAT1/HSPA5/IL1B/THBD/COL1A1/APP/TYR	14
BP	GO:0048511	rhythmic process	19/160	295/18670	9.20E-12	3.48E-10	1.63E-10	NOS2/ESR1/PPARG/JUN/CASP3/TP53/PGR/SLC6A4/OPRM1/F7/EGFR/TOP1/HSPA5/NOS3/SERPINE1/CLDN4/PPARA/CDK4/MAPK8	19
BP	GO:0050727	regulation of inflammatory response	21/160	374/18670	9.41E-12	3.52E-10	1.65E-10	NOS2/ESR1/PPARG/PTGS2/MAPK14/RELA/MMP9/IL4/MMP3/EGFR/RB1/NFKBIA/SOD1/IL1B/SELE/IL2RA/SERPINE1/GSTP1/PPARA/PPARD/XIAP	21
BP	GO:0007596	blood coagulation	20/160	336/18670	1.06E-11	3.94E-10	1.84E-10	PRKCA/ADRA2A/PLAU/F7/ADRA2C/ADRA2B/MAPK1/RAF1/CAV1/F3/NOS3/HSPB1/PLAT/THBD/SERPINE1/COL1A1/NFE2L2/CD40LG/IRF1/HPSE	20
BP	GO:0044843	cell cycle G1/S phase transition	19/160	298/18670	1.10E-11	4.00E-10	1.87E-10	CDK2/AKT1/CCND1/BCL2/CDKN1A/BAX/TP53/CCL2/CCNA2/EGFR/RB1/MYC/CYP1A1/CCNB1/CHEK2/E2F1/CDK4/MDM2/PPP3CA	19
BP	GO:0090068	positive regulation of cell cycle process	19/160	298/18670	1.10E-11	4.00E-10	1.87E-10	CDK2/AKT1/CCND1/CDKN1A/BAX/TP53/EGFR/EGF/RB1/CYP1A1/IL1B/CCNB1/IL1A/CHEK2/E2F1/IGF2/CDK4/MDM2/APP	19
BP	GO:0007159	leukocyte cell-cell adhesion	20/160	337/18670	1.12E-11	4.04E-10	1.89E-10	DPP4/RELA/AKT1/IL6R/CASP3/CCL2/IL4/ERBB2/CAV1/ICAM1/IL1B/SELE/VCAM1/IL2RA/IFNG/PPARA/IGF2/CD40LG/IRF1/CD44	20
BP	GO:0001819	positive regulation of cytokine production	23/160	464/18670	1.13E-11	4.06E-10	1.90E-10	PTGS2/MAPK14/RELA/IL6R/CASP8/ADRA2A/IL4/SOD1/HIF1A/STAT1/HMOX1/IL1B/HSPB1/CYP1B1/SERPINE1/IFNG/IL1A/CHUK/CD40LG/IRF1/HPSE/APP/CASP1	23
BP	GO:1901342	regulation of vasculature development	22/160	422/18670	1.24E-11	4.41E-10	2.06E-10	PPARG/PTGS2/KDR/IL6R/CXCL8/PRKCA/VEGFA/HIF1A/STAT1/ERBB2/HMOX1/F3/IL1B/NOS3/HSPB1/CYP1B1/SERPINE1/IL1A/NFE2L2/CXCL10/E2F2/HK2	22
BP	GO:1904018	positive regulation of vasculature development	17/160	230/18670	1.39E-11	4.83E-10	2.26E-10	PTGS2/KDR/IL6R/CXCL8/PRKCA/VEGFA/HIF1A/HMOX1/F3/IL1B/NOS3/HSPB1/CYP1B1/SERPINE1/IL1A/NFE2L2/HK2	17
BP	GO:0007599	hemostasis	20/160	341/18670	1.39E-11	4.83E-10	2.26E-10	PRKCA/ADRA2A/PLAU/F7/ADRA2C/ADRA2B/MAPK1/RAF1/CAV1/F3/NOS3/HSPB1/PLAT/THBD/SERPINE1/COL1A1/NFE2L2/CD40LG/IRF1/HPSE	20
BP	GO:0050817	coagulation	20/160	342/18670	1.46E-11	5.04E-10	2.36E-10	PRKCA/ADRA2A/PLAU/F7/ADRA2C/ADRA2B/MAPK1/RAF1/CAV1/F3/NOS3/HSPB1/PLAT/THBD/SERPINE1/COL1A1/NFE2L2/CD40LG/IRF1/HPSE	20
BP	GO:0045765	regulation of angiogenesis	21/160	383/18670	1.47E-11	5.04E-10	2.36E-10	PPARG/PTGS2/KDR/CXCL8/PRKCA/VEGFA/HIF1A/STAT1/ERBB2/HMOX1/F3/IL1B/NOS3/HSPB1/CYP1B1/SERPINE1/IL1A/NFE2L2/CXCL10/E2F2/HK2	21
BP	GO:0048146	positive regulation of fibroblast proliferation	10/160	51/18670	1.52E-11	5.16E-10	2.42E-10	ESR1/CDKN1A/JUN/FN1/CCNA2/EGFR/MYC/CCNB1/E2F1/CDK4	10
BP	GO:1903037	regulation of leukocyte cell-cell adhesion	19/160	304/18670	1.55E-11	5.23E-10	2.45E-10	DPP4/RELA/AKT1/IL6R/CASP3/CCL2/IL4/ERBB2/CAV1/ICAM1/IL1B/VCAM1/IL2RA/IFNG/PPARA/IGF2/CD40LG/IRF1/CD44	19
BP	GO:0031668	cellular response to extracellular stimulus	18/160	268/18670	1.67E-11	5.58E-10	2.62E-10	PPARG/PTGS2/BCL2/CDKN1A/JUN/TP53/FOS/MAPK1/SOD1/HSPA5/HMOX1/ICAM1/VCAM1/COL1A1/GSTP1/NFE2L2/MDM2/MAPK8	18
BP	GO:0062013	positive regulation of small molecule metabolic process	14/160	141/18670	1.84E-11	6.07E-10	2.85E-10	NOS2/PPARG/PTGS2/AKT1/IL4/EGF/POR/HIF1A/IL1B/NOS3/IFNG/PPARA/IGF2/APP	14
BP	GO:0045787	positive regulation of cell cycle	21/160	389/18670	1.97E-11	6.47E-10	3.03E-10	CDK2/AKT1/CCND1/CDKN1A/BAX/TP53/SLC6A4/PRKCA/EGFR/EGF/RB1/CYP1A1/IL1B/CCNB1/IL1A/CHEK2/E2F1/IGF2/CDK4/MDM2/APP	21
BP	GO:1902806	regulation of cell cycle G1/S phase transition	16/160	202/18670	2.01E-11	6.54E-10	3.07E-10	CDK2/AKT1/CCND1/BCL2/CDKN1A/BAX/TP53/CCL2/EGFR/RB1/CYP1A1/CCNB1/CHEK2/E2F1/CDK4/MDM2	16
BP	GO:0030879	mammary gland development	14/160	143/18670	2.22E-11	7.18E-10	3.36E-10	ESR1/AR/AKT1/CCND1/BAX/PGR/SLC6A3/VEGFA/MAPK1/EGF/HIF1A/CAV1/GJA1/HK2	14
BP	GO:0045766	positive regulation of angiogenesis	16/160	204/18670	2.33E-11	7.48E-10	3.50E-10	PTGS2/KDR/CXCL8/PRKCA/VEGFA/HIF1A/HMOX1/F3/IL1B/NOS3/HSPB1/CYP1B1/SERPINE1/IL1A/NFE2L2/HK2	16
BP	GO:1901216	positive regulation of neuron death	12/160	94/18670	2.70E-11	8.57E-10	4.02E-10	BAX/CASP9/JUN/CASP3/TP53/MCL1/CASP8/FOS/IFNG/NQO1/PARP1/MAP2K4	12
BP	GO:0048871	multicellular organismal homeostasis	23/160	486/18670	2.88E-11	9.09E-10	4.26E-10	PTGS2/ADRB2/BCL2/BAX/ACHE/PRKCA/ADRB1/CA2/IL4/EGFR/VEGFA/RB1/SOD1/CAV1/GJA1/IL1B/NOS3/HSPB1/IL1A/CLDN4/SPP1/ADCY2/MET	23
BP	GO:0071456	cellular response to hypoxia	16/160	207/18670	2.91E-11	9.09E-10	4.26E-10	PTGS2/AKT1/BCL2/TP53/CCNA2/VEGFA/HIF1A/HMOX1/MYC/ICAM1/CCNB1/NFE2L2/SLC2A4/PPARD/E2F1/MDM2	16
BP	GO:0042542	response to hydrogen peroxide	14/160	146/18670	2.95E-11	9.09E-10	4.26E-10	RELA/BCL2/JUN/CASP3/SOD1/STAT1/HMOX1/CYP1B1/COL1A1/NFE2L2/NQO1/MDM2/MET/CAT	14
BP	GO:0051384	response to glucocorticoid	14/160	146/18670	2.95E-11	9.09E-10	4.26E-10	PTGS2/CCND1/BCL2/CDKN1A/CASP9/CASP3/EGFR/FOS/ICAM1/GSTP1/NR3C1/HSD3B2/HSD3B1/UGT1A1	14
BP	GO:0000082	G1/S transition of mitotic cell cycle	18/160	279/18670	3.26E-11	9.97E-10	4.67E-10	CDK2/AKT1/CCND1/BCL2/CDKN1A/BAX/TP53/CCL2/EGFR/RB1/MYC/CYP1A1/CCNB1/CHEK2/E2F1/CDK4/MDM2/PPP3CA	18
BP	GO:0045785	positive regulation of cell adhesion	21/160	403/18670	3.82E-11	1.16E-09	5.42E-10	DPP4/RELA/AKT1/KDR/IL6R/CCL2/FN1/PRKCA/IL4/VEGFA/ERBB2/CAV1/ICAM1/IL1B/VCAM1/IL2RA/IFNG/IGF2/CD40LG/CD44/PPP3CA	21
BP	GO:0048771	tissue remodeling	15/160	179/18670	3.94E-11	1.19E-09	5.56E-10	ADRB2/BAX/TP53/PRKCA/CA2/MMP2/EGFR/HIF1A/CAV1/GJA1/NOS3/IL1A/SPP1/MDM2/PPP3CA	15
BP	GO:0018108	peptidyl-tyrosine phosphorylation	20/160	363/18670	4.28E-11	1.28E-09	5.99E-10	KDR/IL6R/TP53/ADRA2A/IL4/EGFR/VEGFA/EGF/ERBB2/CAV1/ICAM1/IFNG/NCF1/INSRR/IGF2/ERBB3/CD44/APP/MET/MAP2K4	20
BP	GO:0050900	leukocyte migration	23/160	499/18670	4.89E-11	1.45E-09	6.79E-10	MAPK14/AKT1/IL6R/MMP1/CCL2/FN1/CXCL8/F7/VEGFA/HMOX1/CAV1/ICAM1/IL1B/SELE/VCAM1/THBD/SERPINE1/COL1A1/CXCL11/CXCL2/CXCL10/CD44/APP	23
BP	GO:0018212	peptidyl-tyrosine modification	20/160	366/18670	4.96E-11	1.46E-09	6.84E-10	KDR/IL6R/TP53/ADRA2A/IL4/EGFR/VEGFA/EGF/ERBB2/CAV1/ICAM1/IFNG/NCF1/INSRR/IGF2/ERBB3/CD44/APP/MET/MAP2K4	20
BP	GO:0001890	placenta development	14/160	152/18670	5.09E-11	1.49E-09	6.97E-10	PPARG/PTGS2/RXRA/MAPK14/AKT1/CASP8/EGFR/MAPK1/SOD1/HIF1A/GJA1/PPARD/SPP1/IGF2	14
BP	GO:2000134	negative regulation of G1/S transition of mitotic cell cycle	13/160	125/18670	5.50E-11	1.60E-09	7.48E-10	CDK2/CCND1/BCL2/CDKN1A/BAX/TP53/CCL2/RB1/CCNB1/CHEK2/E2F1/CDK4/MDM2	13
BP	GO:0036294	cellular response to decreased oxygen levels	16/160	217/18670	5.92E-11	1.70E-09	7.99E-10	PTGS2/AKT1/BCL2/TP53/CCNA2/VEGFA/HIF1A/HMOX1/MYC/ICAM1/CCNB1/NFE2L2/SLC2A4/PPARD/E2F1/MDM2	16
BP	GO:0030099	myeloid cell differentiation	21/160	416/18670	6.88E-11	1.97E-09	9.22E-10	PPARG/MAPK14/CASP9/JUN/CASP3/CASP8/PRKCA/CA2/MMP9/IL4/VEGFA/FOS/RB1/NFKBIA/HIF1A/STAT1/MYC/IFNG/PARP1/APP/G6PD	21
BP	GO:0030193	regulation of blood coagulation	11/160	79/18670	7.09E-11	2.00E-09	9.36E-10	PRKCA/PLAU/F7/CAV1/F3/NOS3/PLAT/THBD/SERPINE1/NFE2L2/HPSE	11
BP	GO:0071260	cellular response to mechanical stimulus	11/160	79/18670	7.09E-11	2.00E-09	9.36E-10	PTGS2/AKT1/CASP8/EGFR/GJA1/IL1B/COL1A1/IRF1/MAPK8/CASP1/MAP2K4	11
BP	GO:2000379	positive regulation of reactive oxygen species metabolic process	12/160	102/18670	7.19E-11	2.01E-09	9.44E-10	PTGS2/MAPK14/AKT1/CDKN1A/TP53/EGFR/SOD1/ICAM1/IL1B/IFNG/GSTP1/NFE2L2	12
BP	GO:0071902	positive regulation of protein serine/threonine kinase activity	19/160	334/18670	7.87E-11	2.19E-09	1.03E-09	MAPK14/ADRB2/AKT1/CCND1/ADRA2A/ADRA2B/EGFR/VEGFA/MAPK1/EGF/RAF1/SOD1/ERBB2/IL1B/CCNB1/IFNG/IGF2/CD40LG/MAP2K4	19
BP	GO:1900046	regulation of hemostasis	11/160	80/18670	8.16E-11	2.25E-09	1.06E-09	PRKCA/PLAU/F7/CAV1/F3/NOS3/PLAT/THBD/SERPINE1/NFE2L2/HPSE	11
BP	GO:0008631	intrinsic apoptotic signaling pathway in response to oxidative stress	9/160	43/18670	8.74E-11	2.40E-09	1.12E-09	AKT1/BCL2/MCL1/SOD1/HIF1A/HSPB1/CYP1B1/NFE2L2/PARP1	9
BP	GO:1902807	negative regulation of cell cycle G1/S phase transition	13/160	131/18670	9.99E-11	2.72E-09	1.27E-09	CDK2/CCND1/BCL2/CDKN1A/BAX/TP53/CCL2/RB1/CCNB1/CHEK2/E2F1/CDK4/MDM2	13
BP	GO:0052548	regulation of endopeptidase activity	21/160	425/18670	1.02E-10	2.76E-09	1.29E-09	PPARG/PTGS2/AKT1/BAX/CASP9/CASP8/MMP9/VEGFA/POR/RAF1/MYC/F3/BIRC5/SERPINE1/CTSD/CD44/MDM2/APP/XIAP/SLPI/CASP1	21
BP	GO:0046209	nitric oxide metabolic process	11/160	82/18670	1.07E-10	2.89E-09	1.35E-09	NOS2/PTGS2/AKT1/POR/CAV1/ICAM1/IL1B/NOS3/CYP1B1/IFNG/NQO1	11
BP	GO:0062012	regulation of small molecule metabolic process	21/160	429/18670	1.21E-10	3.24E-09	1.52E-09	NOS2/PPARG/PTGS2/AKT1/TP53/IL4/EGF/POR/ODC1/SOD1/HIF1A/CAV1/IL1B/NOS3/IFNG/NQO1/PARP1/PPARA/IGFBP3/IGF2/APP	21
BP	GO:0045931	positive regulation of mitotic cell cycle	14/160	163/18670	1.30E-10	3.46E-09	1.62E-09	AKT1/CCND1/PRKCA/EGFR/EGF/RB1/CYP1A1/IL1B/CCNB1/IL1A/IGF2/CDK4/MDM2/APP	14
BP	GO:0050818	regulation of coagulation	11/160	84/18670	1.40E-10	3.70E-09	1.73E-09	PRKCA/PLAU/F7/CAV1/F3/NOS3/PLAT/THBD/SERPINE1/NFE2L2/HPSE	11
BP	GO:0002526	acute inflammatory response	12/160	108/18670	1.42E-10	3.72E-09	1.74E-09	PPARG/PTGS2/IL6R/FN1/OPRM1/F3/ICAM1/IL1B/VCAM1/IL1A/GSTP1/UGT1A1	12
BP	GO:2001057	reactive nitrogen species metabolic process	11/160	85/18670	1.60E-10	4.16E-09	1.95E-09	NOS2/PTGS2/AKT1/POR/CAV1/ICAM1/IL1B/NOS3/CYP1B1/IFNG/NQO1	11
BP	GO:0060135	maternal process involved in female pregnancy	10/160	64/18670	1.64E-10	4.23E-09	1.98E-09	ESR1/AR/PTGS2/RXRA/AKT1/PGR/MAPK1/GJA1/PPARD/SPP1	10
BP	GO:0042445	hormone metabolic process	16/160	233/18670	1.71E-10	4.39E-09	2.06E-09	ESR1/ACHE/CYP3A4/CYP1A2/POR/HIF1A/CYP1A1/IL1B/SULT1E1/CYP1B1/IFNG/SPP1/HSD3B2/HSD3B1/ECE1/UGT1A1	16
BP	GO:0010631	epithelial cell migration	19/160	352/18670	1.92E-10	4.90E-09	2.29E-09	PPARG/PTGS2/DPP4/AKT1/KDR/JUN/PRKCA/MMP9/IL4/VEGFA/HIF1A/HMOX1/NOS3/HSPB1/CYP1B1/IFNG/NFE2L2/PPARD/MET	19
BP	GO:0051222	positive regulation of protein transport	21/160	440/18670	1.93E-10	4.90E-09	2.29E-09	PTGS2/MAPK14/BCL2/TP53/CHRM1/ACHE/CASP8/EGFR/MAPK1/HIF1A/ERBB2/GJA1/IL1B/IFNG/IL1A/PPARD/CHUK/E2F1/MDM2/MAPK8/CASP1	21
BP	GO:1904019	epithelial cell apoptotic process	12/160	111/18670	1.97E-10	4.95E-09	2.32E-09	KDR/CCL2/IL4/BCL2L1/RB1/HMOX1/ICAM1/SERPINE1/NFE2L2/E2F1/E2F2/CD40LG	12
BP	GO:0061614	pri-miRNA transcription by RNA polymerase II	9/160	47/18670	2.05E-10	5.13E-09	2.40E-09	PPARG/RELA/JUN/TP53/FOS/HIF1A/PPARA/PPARD/NR3C1	9
BP	GO:0051100	negative regulation of binding	14/160	169/18670	2.11E-10	5.26E-09	2.46E-09	ADRB2/AKT1/BAX/JUN/NFKBIA/HSPA5/HMOX1/CAV1/PPARA/E2F1/MET/MAPK8/PPP3CA/SLPI	14
BP	GO:0045907	positive regulation of vasoconstriction	8/160	32/18670	2.16E-10	5.33E-09	2.50E-09	PTGS2/AKT1/CHRM3/ADRA2C/EGFR/CAV1/GJA1/ICAM1	8
BP	GO:0043279	response to alkaloid	12/160	112/18670	2.19E-10	5.37E-09	2.51E-09	PPARG/RELA/CASP3/SLC6A3/OPRM1/CCNA2/HTR3A/BCL2L1/HSPA5/ICAM1/MDM2/CASP7	12
BP	GO:0007050	cell cycle arrest	16/160	237/18670	2.20E-10	5.37E-09	2.52E-09	CDK2/CCND1/CDKN1A/BAX/TP53/CXCL8/RB1/MYC/CCNB1/IFNG/CHEK2/RASSF1/E2F1/IRF1/CDK4/MDM2	16
BP	GO:0090132	epithelium migration	19/160	355/18670	2.22E-10	5.39E-09	2.52E-09	PPARG/PTGS2/DPP4/AKT1/KDR/JUN/PRKCA/MMP9/IL4/VEGFA/HIF1A/HMOX1/NOS3/HSPB1/CYP1B1/IFNG/NFE2L2/PPARD/MET	19
BP	GO:0010634	positive regulation of epithelial cell migration	14/160	171/18670	2.47E-10	5.96E-09	2.79E-09	PTGS2/AKT1/KDR/JUN/PRKCA/MMP9/VEGFA/HIF1A/HMOX1/NOS3/HSPB1/IFNG/NFE2L2/MET	14
BP	GO:0002573	myeloid leukocyte differentiation	15/160	204/18670	2.51E-10	5.99E-09	2.81E-09	PPARG/MAPK14/JUN/CASP8/PRKCA/CA2/MMP9/IL4/VEGFA/FOS/RB1/MYC/IFNG/PARP1/APP	15
BP	GO:0035265	organ growth	15/160	204/18670	2.51E-10	5.99E-09	2.81E-09	ESR1/AR/RXRA/MAPK14/AKT1/BCL2/SLC6A4/MAPK1/POR/SOD1/GJA1/CCNB1/PPARA/G6PD/MAP2K4	15
BP	GO:0045862	positive regulation of proteolysis	19/160	358/18670	2.56E-10	6.06E-09	2.84E-09	PPARG/MAPK14/AKT1/BAX/CASP9/FN1/CASP8/ADRA2A/EGF/CAV1/MYC/F3/IL1B/IFNG/NFE2L2/CTSD/MDM2/APP/CASP1	19
BP	GO:0030522	intracellular receptor signaling pathway	17/160	278/18670	2.73E-10	6.42E-09	3.01E-09	ESR1/AR/PPARG/RXRA/RELA/PGR/CASP8/ESR2/RB1/NFKBIA/NR1I2/PARP1/NR1I3/PPARA/PPARD/NR3C1/XIAP	17
BP	GO:0090130	tissue migration	19/160	361/18670	2.95E-10	6.90E-09	3.23E-09	PPARG/PTGS2/DPP4/AKT1/KDR/JUN/PRKCA/MMP9/IL4/VEGFA/HIF1A/HMOX1/NOS3/HSPB1/CYP1B1/IFNG/NFE2L2/PPARD/MET	19
BP	GO:0055093	response to hyperoxia	7/160	21/18670	3.13E-10	7.28E-09	3.41E-09	PPARG/CDKN1A/CAV1/CYP1A1/COL1A1/CDK4/CAT	7
BP	GO:0009266	response to temperature stimulus	16/160	243/18670	3.18E-10	7.36E-09	3.45E-09	PPARG/PTGS2/ADRB2/AKT1/CDKN1A/CASP8/ADRB1/FOS/MAPK1/NFKBIA/SOD1/HSPA5/HMOX1/NOS3/IL1A/CXCL10	16
BP	GO:0071375	cellular response to peptide hormone stimulus	18/160	321/18670	3.23E-10	7.43E-09	3.48E-09	PPARG/RELA/AKT1/CCNA2/CA2/POR/STAT1/CAV1/IL1B/GSTP1/NFE2L2/PARP1/SLC2A4/INSRR/IGF2/CDK4/MDM2/ADCY2	18
BP	GO:2000273	positive regulation of signaling receptor activity	8/160	34/18670	3.67E-10	8.39E-09	3.93E-09	ADRB2/CCL2/ADRA2A/ADRA2C/ADRA2B/EGF/IFNG/NCF1	8
BP	GO:1904951	positive regulation of establishment of protein localization	21/160	456/18670	3.71E-10	8.43E-09	3.95E-09	PTGS2/MAPK14/BCL2/TP53/CHRM1/ACHE/CASP8/EGFR/MAPK1/HIF1A/ERBB2/GJA1/IL1B/IFNG/IL1A/PPARD/CHUK/E2F1/MDM2/MAPK8/CASP1	21
BP	GO:0036473	cell death in response to oxidative stress	11/160	93/18670	4.31E-10	9.75E-09	4.57E-09	AKT1/BCL2/MCL1/MMP3/SOD1/HIF1A/HSPB1/CYP1B1/NFE2L2/PARP1/MET	11
BP	GO:0038034	signal transduction in absence of ligand	10/160	72/18670	5.47E-10	1.22E-08	5.73E-09	AKT1/BCL2/BAX/CASP9/CASP3/MCL1/BCL2L1/IL1B/IL1A/ERBB3	10
BP	GO:0097192	extrinsic apoptotic signaling pathway in absence of ligand	10/160	72/18670	5.47E-10	1.22E-08	5.73E-09	AKT1/BCL2/BAX/CASP9/CASP3/MCL1/BCL2L1/IL1B/IL1A/ERBB3	10
BP	GO:0008217	regulation of blood pressure	14/160	182/18670	5.65E-10	1.26E-08	5.88E-09	NOS2/PTGS1/AR/PPARG/PTGS2/ADRB2/ADRB1/ADRA2B/SOD1/HMOX1/GJA1/NOS3/PPARA/ECE1	14
BP	GO:0032147	activation of protein kinase activity	18/160	333/18670	5.83E-10	1.29E-08	6.04E-09	MAPK14/ADRB2/AKT1/IL6R/ADRA2A/IL4/ADRA2C/ADRA2B/EGFR/VEGFA/MAPK1/EGF/RAF1/SOD1/IL1B/CD40LG/ADCY2/MAP2K4	18
BP	GO:0008585	female gonad development	11/160	96/18670	6.10E-10	1.34E-08	6.29E-09	ESR1/BCL2/BAX/CASP3/PGR/VEGFA/BCL2L1/SOD1/HSPA5/ICAM1/NOS3	11
BP	GO:0031100	animal organ regeneration	10/160	73/18670	6.29E-10	1.38E-08	6.45E-09	PPARG/CCND1/CDKN1A/F7/CCNA2/EGFR/HMOX1/GSTP1/CDK4/UGT1A1	10
BP	GO:1903039	positive regulation of leukocyte cell-cell adhesion	15/160	218/18670	6.36E-10	1.38E-08	6.48E-09	DPP4/RELA/AKT1/IL6R/CCL2/IL4/CAV1/ICAM1/IL1B/VCAM1/IL2RA/IFNG/IGF2/CD40LG/CD44	15
BP	GO:2001243	negative regulation of intrinsic apoptotic signaling pathway	11/160	98/18670	7.64E-10	1.65E-08	7.75E-09	PTGS2/AKT1/BCL2/MCL1/MMP9/BCL2L1/HIF1A/HSPB1/NFE2L2/CD44/MDM2	11
BP	GO:0006805	xenobiotic metabolic process	12/160	125/18670	7.92E-10	1.70E-08	7.99E-09	PTGS1/CYP3A4/CYP1A2/CYP2B6/POR/CYP1A1/NR1I2/CYP1B1/GSTP1/NQO1/GSTM1/UGT1A1	12
BP	GO:0051091	positive regulation of DNA-binding transcription factor activity	16/160	261/18670	9.07E-10	1.94E-08	9.09E-09	ESR1/AR/PPARG/RELA/AKT1/ESR2/VEGFA/CAV1/ICAM1/IL1B/CHUK/CD40LG/APP/IKBKB/PPP3CA/CAT	16
BP	GO:0046545	development of primary female sexual characteristics	11/160	101/18670	1.06E-09	2.26E-08	1.06E-08	ESR1/BCL2/BAX/CASP3/PGR/VEGFA/BCL2L1/SOD1/HSPA5/ICAM1/NOS3	11
BP	GO:0006809	nitric oxide biosynthetic process	10/160	77/18670	1.08E-09	2.29E-08	1.07E-08	NOS2/PTGS2/AKT1/CAV1/ICAM1/IL1B/NOS3/CYP1B1/IFNG/NQO1	10
BP	GO:0019932	second-messenger-mediated signaling	20/160	439/18670	1.21E-09	2.55E-08	1.20E-08	NOS2/ADRB2/KDR/CXCL8/OPRM1/PRKCA/ADRA2A/ADRB1/ADRA2C/ADRA2B/EGFR/VEGFA/SELE/VCAM1/NOS3/CXCL11/CXCL10/ERBB3/ADCY2/PPP3CA	20
BP	GO:0043536	positive regulation of blood vessel endothelial cell migration	10/160	79/18670	1.40E-09	2.93E-08	1.37E-08	PTGS2/AKT1/KDR/PRKCA/VEGFA/HIF1A/HMOX1/NOS3/HSPB1/NFE2L2	10
BP	GO:0008630	intrinsic apoptotic signaling pathway in response to DNA damage	11/160	104/18670	1.46E-09	3.03E-08	1.42E-08	BCL2/CDKN1A/BAX/CASP9/TP53/MCL1/BCL2L1/HMOX1/CHEK2/E2F1/CD44	11
BP	GO:0034349	glial cell apoptotic process	6/160	15/18670	1.69E-09	3.51E-08	1.65E-08	CASP9/CASP3/TP53/CCL2/PRKCA/RB1	6
BP	GO:1902893	regulation of pri-miRNA transcription by RNA polymerase II	8/160	41/18670	1.83E-09	3.78E-08	1.77E-08	RELA/JUN/TP53/FOS/HIF1A/PPARA/PPARD/NR3C1	8
BP	GO:0031669	cellular response to nutrient levels	15/160	237/18670	2.02E-09	4.14E-08	1.94E-08	PPARG/PTGS2/BCL2/CDKN1A/JUN/TP53/MAPK1/SOD1/HSPA5/HMOX1/ICAM1/COL1A1/NFE2L2/MDM2/MAPK8	15
BP	GO:1902175	regulation of oxidative stress-induced intrinsic apoptotic signaling pathway	7/160	27/18670	2.29E-09	4.67E-08	2.19E-08	AKT1/MCL1/SOD1/HIF1A/HSPB1/NFE2L2/PARP1	7
BP	GO:0010469	regulation of signaling receptor activity	13/160	169/18670	2.39E-09	4.85E-08	2.27E-08	ADRB2/CCL2/OPRM1/ADRA2A/PLAU/ESR2/ADRA2C/ADRA2B/EGF/SERPINE1/IFNG/NCF1/APP	13
BP	GO:0001676	long-chain fatty acid metabolic process	11/160	109/18670	2.41E-09	4.88E-08	2.29E-08	PTGS1/PTGS2/LTA4H/CYP3A4/CYP1A2/CYP2B6/CYP1A1/CYP1B1/ALOX5/GSTP1/ACOX1	11
BP	GO:0043154	negative regulation of cysteine-type endopeptidase activity involved in apoptotic process	10/160	84/18670	2.58E-09	5.19E-08	2.43E-08	PTGS2/AKT1/MMP9/VEGFA/POR/RAF1/BIRC5/CD44/MDM2/XIAP	10
BP	GO:1903829	positive regulation of cellular protein localization	17/160	324/18670	2.83E-09	5.66E-08	2.65E-08	PTGS2/MAPK14/AKT1/BCL2/TP53/CHRM1/CASP8/EGFR/MAPK1/EGF/ERBB2/IL1B/IFNG/PARP1/E2F1/MDM2/MAPK8	17
BP	GO:0050679	positive regulation of epithelial cell proliferation	14/160	206/18670	2.85E-09	5.68E-08	2.66E-08	AR/SCN5A/AKT1/CCND1/KDR/JUN/PRKCA/EGFR/VEGFA/HIF1A/ERBB2/HMOX1/MYC/F3	14
BP	GO:0001667	ameboidal-type cell migration	20/160	462/18670	2.91E-09	5.77E-08	2.70E-08	PPARG/PTGS2/DPP4/AKT1/KDR/JUN/FN1/PRKCA/MMP9/IL4/VEGFA/HIF1A/HMOX1/NOS3/HSPB1/CYP1B1/IFNG/NFE2L2/PPARD/MET	20
BP	GO:0042737	drug catabolic process	12/160	140/18670	2.94E-09	5.79E-08	2.71E-08	ACHE/SLC6A3/MAOA/CYP3A4/CYP1A2/CYP2B6/POR/SULT1E1/NR1I2/MPO/ECE1/CAT	12
BP	GO:0036296	response to increased oxygen levels	7/160	28/18670	3.03E-09	5.94E-08	2.79E-08	PPARG/CDKN1A/CAV1/CYP1A1/COL1A1/CDK4/CAT	7
BP	GO:0031571	mitotic G1 DNA damage checkpoint	9/160	63/18670	3.17E-09	6.16E-08	2.89E-08	CDK2/CCND1/CDKN1A/BAX/TP53/CCNB1/CHEK2/E2F1/MDM2	9
BP	GO:0044819	mitotic G1/S transition checkpoint	9/160	63/18670	3.17E-09	6.16E-08	2.89E-08	CDK2/CCND1/CDKN1A/BAX/TP53/CCNB1/CHEK2/E2F1/MDM2	9
BP	GO:1990748	cellular detoxification	11/160	112/18670	3.23E-09	6.25E-08	2.93E-08	PTGS1/PTGS2/SOD1/NOS3/MPO/ABCG2/GSTP1/NFE2L2/NQO1/GSTM1/CAT	11
BP	GO:0044783	G1 DNA damage checkpoint	9/160	64/18670	3.66E-09	7.05E-08	3.30E-08	CDK2/CCND1/CDKN1A/BAX/TP53/CCNB1/CHEK2/E2F1/MDM2	9
BP	GO:0006690	icosanoid metabolic process	11/160	114/18670	3.90E-09	7.43E-08	3.48E-08	PTGS1/PTGS2/PON1/LTA4H/CYP1A2/CYP2B6/CYP1A1/IL1B/CYP1B1/ALOX5/ACOX1	11
BP	GO:0001936	regulation of endothelial cell proliferation	13/160	176/18670	3.92E-09	7.43E-08	3.48E-08	PPARG/AKT1/KDR/JUN/CCL2/PRKCA/VEGFA/HIF1A/STAT1/HMOX1/CAV1/F3/GJA1	13
BP	GO:0090316	positive regulation of intracellular protein transport	13/160	176/18670	3.92E-09	7.43E-08	3.48E-08	PTGS2/MAPK14/BCL2/TP53/CHRM1/CASP8/MAPK1/ERBB2/IL1B/IFNG/E2F1/MDM2/MAPK8	13
BP	GO:0003012	muscle system process	20/160	472/18670	4.19E-09	7.88E-08	3.69E-08	SCN5A/PTGS2/ADRB2/CHRM3/PRKCA/ADRA2A/ADRA2C/ADRA2B/SOD1/HMOX1/CAV1/GJA1/IL1B/NOS3/PARP1/PPARA/CHUK/G6PD/PPP3CA/MAP2K4	20
BP	GO:0050708	regulation of protein secretion	20/160	472/18670	4.19E-09	7.88E-08	3.69E-08	NOS2/DPP4/MAPK14/FN1/ACHE/OPRM1/PRKCA/ADRA2A/ADRA2C/EGFR/HIF1A/GJA1/IL1B/IFNG/IL1A/PPARD/CHUK/CD40LG/PPP3CA/CASP1	20
BP	GO:0046660	female sex differentiation	11/160	115/18670	4.28E-09	8.01E-08	3.75E-08	ESR1/BCL2/BAX/CASP3/PGR/VEGFA/BCL2L1/SOD1/HSPA5/ICAM1/NOS3	11
BP	GO:0010632	regulation of epithelial cell migration	16/160	291/18670	4.36E-09	8.11E-08	3.80E-08	PPARG/PTGS2/AKT1/KDR/JUN/PRKCA/MMP9/IL4/VEGFA/HIF1A/HMOX1/NOS3/HSPB1/IFNG/NFE2L2/MET	16
BP	GO:0022409	positive regulation of cell-cell adhesion	15/160	255/18670	5.47E-09	1.01E-07	4.75E-08	DPP4/RELA/AKT1/IL6R/CCL2/IL4/CAV1/ICAM1/IL1B/VCAM1/IL2RA/IFNG/IGF2/CD40LG/CD44	15
BP	GO:0008406	gonad development	14/160	217/18670	5.57E-09	1.03E-07	4.82E-08	ESR1/AR/CCND1/BCL2/BAX/CASP3/PGR/VEGFA/BCL2L1/SOD1/HSPA5/GJA1/ICAM1/NOS3	14
BP	GO:0045639	positive regulation of myeloid cell differentiation	10/160	91/18670	5.71E-09	1.05E-07	4.91E-08	MAPK14/JUN/CASP8/PRKCA/CA2/FOS/RB1/HIF1A/STAT1/IFNG	10
BP	GO:0050730	regulation of peptidyl-tyrosine phosphorylation	15/160	256/18670	5.77E-09	1.05E-07	4.94E-08	IL6R/TP53/ADRA2A/IL4/EGFR/VEGFA/EGF/CAV1/ICAM1/IFNG/NCF1/IGF2/ERBB3/CD44/APP	15
BP	GO:0043401	steroid hormone mediated signaling pathway	13/160	182/18670	5.88E-09	1.07E-07	5.02E-08	ESR1/AR/PPARG/RXRA/PGR/ESR2/RB1/NR1I2/PARP1/NR1I3/PPARA/PPARD/NR3C1	13
BP	GO:0070661	leukocyte proliferation	16/160	298/18670	6.12E-09	1.10E-07	5.15E-08	BCL2/CDKN1A/BAX/IL6R/CASP3/TP53/IL4/ERBB2/GJA1/IL1B/VCAM1/IL2RA/GSTP1/IGF2/CD40LG/IRF1	16
BP	GO:0035994	response to muscle stretch	6/160	18/18670	6.15E-09	1.10E-07	5.15E-08	MAPK14/RELA/JUN/FOS/NFKBIA/RAF1	6
BP	GO:0060749	mammary gland alveolus development	6/160	18/18670	6.15E-09	1.10E-07	5.15E-08	ESR1/AR/CCND1/VEGFA/EGF/HIF1A	6
BP	GO:0061377	mammary gland lobule development	6/160	18/18670	6.15E-09	1.10E-07	5.15E-08	ESR1/AR/CCND1/VEGFA/EGF/HIF1A	6
BP	GO:2000117	negative regulation of cysteine-type endopeptidase activity	10/160	92/18670	6.35E-09	1.13E-07	5.30E-08	PTGS2/AKT1/MMP9/VEGFA/POR/RAF1/BIRC5/CD44/MDM2/XIAP	10
BP	GO:0042098	T cell proliferation	13/160	184/18670	6.72E-09	1.19E-07	5.58E-08	BAX/IL6R/CASP3/TP53/IL4/ERBB2/GJA1/IL1B/VCAM1/IL2RA/IGF2/CD40LG/IRF1	13
BP	GO:0090257	regulation of muscle system process	15/160	259/18670	6.76E-09	1.19E-07	5.58E-08	SCN5A/PTGS2/ADRB2/CHRM3/PRKCA/ADRA2A/ADRA2C/ADRA2B/SOD1/CAV1/NOS3/PARP1/PPARA/G6PD/PPP3CA	15
BP	GO:1901655	cellular response to ketone	10/160	93/18670	7.07E-09	1.24E-07	5.82E-08	AR/PPARG/AKT1/CASP9/EGFR/ICAM1/SPP1/NR3C1/CDK4/ADCY2	10
BP	GO:0045137	development of primary sexual characteristics	14/160	223/18670	7.91E-09	1.38E-07	6.48E-08	ESR1/AR/CCND1/BCL2/BAX/CASP3/PGR/VEGFA/BCL2L1/SOD1/HSPA5/GJA1/ICAM1/NOS3	14
BP	GO:0060326	cell chemotaxis	16/160	304/18670	8.12E-09	1.41E-07	6.62E-08	MAPK14/KDR/IL6R/CCL2/CXCL8/F7/VEGFA/IL1B/VCAM1/HSPB1/SERPINE1/GSTP1/CXCL11/CXCL2/CXCL10/MET	16
BP	GO:0035094	response to nicotine	8/160	49/18670	8.17E-09	1.42E-07	6.63E-08	RELA/BCL2/CASP3/SLC6A3/MAPK1/HMOX1/VCAM1/PPARA	8
BP	GO:0008210	estrogen metabolic process	7/160	32/18670	8.37E-09	1.44E-07	6.76E-08	CYP3A4/CYP1A2/CYP1A1/SULT1E1/CYP1B1/HSD3B1/UGT1A1	7
BP	GO:0008637	apoptotic mitochondrial changes	11/160	124/18670	9.53E-09	1.63E-07	7.64E-08	AKT1/BCL2/BAX/JUN/TP53/CASP8/MMP9/BCL2L1/E2F1/HK2/MAPK8	11
BP	GO:0051101	regulation of DNA binding	11/160	124/18670	9.53E-09	1.63E-07	7.64E-08	PPARG/JUN/MMP9/EGF/RB1/NFKBIA/HMOX1/IFNG/PARP1/E2F1/MAPK8	11
BP	GO:0001503	ossification	18/160	398/18670	9.70E-09	1.65E-07	7.74E-08	PTGS2/MAPK14/ADRB2/AKT1/BCL2/IL6R/ACHE/MMP2/EGFR/MAPK1/HIF1A/GJA1/COL1A1/SPP1/RUNX2/IGFBP3/IGF2/CAT	18
BP	GO:0032102	negative regulation of response to external stimulus	18/160	400/18670	1.05E-08	1.78E-07	8.33E-08	PPARG/CDKN1A/CCL2/SLC6A3/PLAU/IL4/RB1/SOD1/GJA1/NOS3/IL2RA/PLAT/THBD/SERPINE1/GSTP1/PPARA/PPARD/SPP1	18
BP	GO:0001935	endothelial cell proliferation	13/160	191/18670	1.05E-08	1.78E-07	8.34E-08	PPARG/AKT1/KDR/JUN/CCL2/PRKCA/VEGFA/HIF1A/STAT1/HMOX1/CAV1/F3/GJA1	13
BP	GO:0051591	response to cAMP	10/160	97/18670	1.07E-08	1.80E-07	8.42E-08	RELA/JUN/SLC6A3/FOS/STAT1/HSPA5/THBD/COL1A1/APP/TYR	10
BP	GO:0002791	regulation of peptide secretion	20/160	500/18670	1.11E-08	1.86E-07	8.69E-08	NOS2/DPP4/MAPK14/FN1/ACHE/OPRM1/PRKCA/ADRA2A/ADRA2C/EGFR/HIF1A/GJA1/IL1B/IFNG/IL1A/PPARD/CHUK/CD40LG/PPP3CA/CASP1	20
BP	GO:0007566	embryo implantation	8/160	51/18670	1.14E-08	1.90E-07	8.88E-08	PTGS2/RXRA/MMP2/MMP9/SOD1/IL1B/PPARD/SPP1	8
BP	GO:0006801	superoxide metabolic process	9/160	73/18670	1.21E-08	1.99E-07	9.33E-08	NOS2/EGFR/SOD1/NOS3/MPO/NCF1/GSTP1/NFE2L2/NQO1	9
BP	GO:0043627	response to estrogen	9/160	73/18670	1.21E-08	1.99E-07	9.33E-08	ESR1/PPARG/CCND1/F7/CA2/MAPK1/HMOX1/CAV1/MDM2	9
BP	GO:1903524	positive regulation of blood circulation	9/160	73/18670	1.21E-08	1.99E-07	9.33E-08	PTGS2/AKT1/CHRM3/ADRB1/ADRA2C/EGFR/CAV1/GJA1/ICAM1	9
BP	GO:0051767	nitric-oxide synthase biosynthetic process	6/160	20/18670	1.27E-08	2.07E-07	9.69E-08	KDR/CCL2/STAT1/IFNG/GSTP1/MAP2K4	6
BP	GO:0051769	regulation of nitric-oxide synthase biosynthetic process	6/160	20/18670	1.27E-08	2.07E-07	9.69E-08	KDR/CCL2/STAT1/IFNG/GSTP1/MAP2K4	6
BP	GO:0050863	regulation of T cell activation	16/160	314/18670	1.28E-08	2.09E-07	9.78E-08	DPP4/AKT1/IL6R/CASP3/CCL2/IL4/SOD1/ERBB2/CAV1/IL1B/VCAM1/IL2RA/IFNG/IGF2/CD40LG/IRF1	16
BP	GO:0046651	lymphocyte proliferation	15/160	272/18670	1.31E-08	2.12E-07	9.92E-08	BCL2/CDKN1A/BAX/IL6R/CASP3/TP53/IL4/ERBB2/GJA1/IL1B/VCAM1/IL2RA/IGF2/CD40LG/IRF1	15
BP	GO:0010595	positive regulation of endothelial cell migration	11/160	128/18670	1.33E-08	2.15E-07	1.01E-07	PTGS2/AKT1/KDR/PRKCA/VEGFA/HIF1A/HMOX1/NOS3/HSPB1/NFE2L2/MET	11
BP	GO:0032943	mononuclear cell proliferation	15/160	274/18670	1.44E-08	2.31E-07	1.08E-07	BCL2/CDKN1A/BAX/IL6R/CASP3/TP53/IL4/ERBB2/GJA1/IL1B/VCAM1/IL2RA/IGF2/CD40LG/IRF1	15
BP	GO:0034754	cellular hormone metabolic process	11/160	129/18670	1.45E-08	2.31E-07	1.08E-07	ESR1/CYP3A4/CYP1A2/CYP1A1/SULT1E1/CYP1B1/SPP1/HSD3B2/HSD3B1/ECE1/UGT1A1	11
BP	GO:0070371	ERK1 and ERK2 cascade	16/160	317/18670	1.47E-08	2.34E-07	1.10E-07	KDR/JUN/CCL2/FN1/OPRM1/PRKCA/EGFR/MAPK1/EGF/ERBB2/MYC/ICAM1/IL1B/GSTP1/CD44/APP	16
BP	GO:0031331	positive regulation of cellular catabolic process	17/160	362/18670	1.48E-08	2.34E-07	1.10E-07	ADRB2/AKT1/BAX/KDR/ADRA2A/IL4/EGF/HIF1A/HMOX1/CAV1/IL1B/IFNG/NFE2L2/PPARA/HK2/MDM2/APP	17
BP	GO:0043270	positive regulation of ion transport	15/160	275/18670	1.51E-08	2.39E-07	1.12E-07	SCN5A/ADRB2/AKT1/BAX/CCL2/CHRM1/SLC6A4/ADRA2A/HTR3A/CAV1/IL1B/IFNG/CXCL11/CXCL10/G6PD	15
BP	GO:0150076	neuroinflammatory response	9/160	75/18670	1.54E-08	2.42E-07	1.13E-07	PTGS2/JUN/MMP9/IL4/MMP3/EGFR/IL1B/IFNG/APP	9
BP	GO:1903201	regulation of oxidative stress-induced cell death	9/160	75/18670	1.54E-08	2.42E-07	1.13E-07	AKT1/MCL1/MMP3/SOD1/HIF1A/HSPB1/NFE2L2/PARP1/MET	9
BP	GO:0048661	positive regulation of smooth muscle cell proliferation	10/160	101/18670	1.59E-08	2.48E-07	1.16E-07	PTGS2/AKT1/JUN/IL6R/MMP2/MMP9/EGFR/STAT1/HMOX1/MDM2	10
BP	GO:0001893	maternal placenta development	7/160	35/18670	1.64E-08	2.54E-07	1.19E-07	PTGS2/RXRA/AKT1/MAPK1/GJA1/PPARD/SPP1	7
BP	GO:0071312	cellular response to alkaloid	7/160	35/18670	1.64E-08	2.54E-07	1.19E-07	CASP3/OPRM1/CCNA2/BCL2L1/ICAM1/MDM2/CASP7	7
BP	GO:1904645	response to amyloid-beta	8/160	54/18670	1.82E-08	2.81E-07	1.32E-07	ADRB2/MMP2/MMP9/MMP3/ICAM1/VCAM1/PARP1/APP	8
BP	GO:0030198	extracellular matrix organization	17/160	368/18670	1.88E-08	2.89E-07	1.36E-07	DPP4/PRSS1/KDR/MMP1/FN1/MMP2/MMP9/MMP3/RB1/ICAM1/VCAM1/CYP1B1/SERPINE1/COL1A1/SPP1/CD44/APP	17
BP	GO:0043062	extracellular structure organization	17/160	369/18670	1.95E-08	3.00E-07	1.40E-07	DPP4/PRSS1/KDR/MMP1/FN1/MMP2/MMP9/MMP3/RB1/ICAM1/VCAM1/CYP1B1/SERPINE1/COL1A1/SPP1/CD44/APP	17
BP	GO:0042770	signal transduction in response to DNA damage	11/160	133/18670	1.99E-08	3.04E-07	1.42E-07	MAPK14/CDK2/CDKN1A/BAX/CASP9/TP53/CCNB1/CHEK2/E2F1/CD44/MDM2	11
BP	GO:0072332	intrinsic apoptotic signaling pathway by p53 class mediator	9/160	78/18670	2.19E-08	3.33E-07	1.56E-07	BCL2/CDKN1A/BAX/TP53/CHEK2/E2F1/E2F2/CD44/MDM2	9
BP	GO:0033138	positive regulation of peptidyl-serine phosphorylation	10/160	105/18670	2.31E-08	3.50E-07	1.64E-07	PTGS2/AKT1/BCL2/EGFR/VEGFA/RAF1/CAV1/IFNG/CD44/APP	10
BP	GO:0050921	positive regulation of chemotaxis	11/160	135/18670	2.33E-08	3.51E-07	1.65E-07	MAPK14/KDR/IL6R/CXCL8/F7/VEGFA/F3/HSPB1/SERPINE1/CXCL10/MET	11
BP	GO:0010506	regulation of autophagy	16/160	328/18670	2.37E-08	3.56E-07	1.67E-07	ADRB2/AKT1/BCL2/KDR/CASP3/TP53/MCL1/IL4/IL10RA/HIF1A/HMOX1/HSPB1/IFNG/HK2/MET/MAPK8	16
BP	GO:1901522	positive regulation of transcription from RNA polymerase II promoter involved in cellular response to chemical stimulus	6/160	22/18670	2.40E-08	3.60E-07	1.69E-07	RELA/TP53/VEGFA/HIF1A/NFE2L2/RUNX2	6
BP	GO:0006977	DNA damage response, signal transduction by p53 class mediator resulting in cell cycle arrest	8/160	56/18670	2.45E-08	3.65E-07	1.71E-07	CDK2/CDKN1A/BAX/TP53/CCNB1/CHEK2/E2F1/MDM2	8
BP	GO:0051403	stress-activated MAPK cascade	15/160	286/18670	2.55E-08	3.80E-07	1.78E-07	MAPK14/AKT1/EGFR/VEGFA/MAPK1/MYC/IL1B/NCF1/GSTP1/CHUK/CD40LG/APP/IKBKB/MAPK8/MAP2K4	15
BP	GO:0009896	positive regulation of catabolic process	18/160	425/18670	2.66E-08	3.94E-07	1.85E-07	ADRB2/AKT1/BAX/KDR/ADRA2A/IL4/EGF/HIF1A/HMOX1/CAV1/GJA1/IL1B/IFNG/NFE2L2/PPARA/HK2/MDM2/APP	18
BP	GO:0098754	detoxification	11/160	137/18670	2.71E-08	4.01E-07	1.88E-07	PTGS1/PTGS2/SOD1/NOS3/MPO/ABCG2/GSTP1/NFE2L2/NQO1/GSTM1/CAT	11
BP	GO:0048872	homeostasis of number of cells	14/160	246/18670	2.75E-08	4.04E-07	1.89E-07	MAPK14/AKT1/BCL2/BAX/CASP3/VEGFA/RB1/SOD1/HIF1A/STAT1/HMOX1/NOS3/IL2RA/G6PD	14
BP	GO:0070555	response to interleukin-1	13/160	207/18670	2.75E-08	4.04E-07	1.89E-07	RELA/CCL2/CXCL8/PRKCA/NFKBIA/HIF1A/ICAM1/IL1B/SELE/IL1A/CHUK/APP/IKBKB	13
BP	GO:0043525	positive regulation of neuron apoptotic process	8/160	57/18670	2.82E-08	4.10E-07	1.92E-07	BAX/CASP9/JUN/CASP3/TP53/MCL1/NQO1/MAP2K4	8
BP	GO:0072431	signal transduction involved in mitotic G1 DNA damage checkpoint	8/160	57/18670	2.82E-08	4.10E-07	1.92E-07	CDK2/CDKN1A/BAX/TP53/CCNB1/CHEK2/E2F1/MDM2	8
BP	GO:1902400	intracellular signal transduction involved in G1 DNA damage checkpoint	8/160	57/18670	2.82E-08	4.10E-07	1.92E-07	CDK2/CDKN1A/BAX/TP53/CCNB1/CHEK2/E2F1/MDM2	8
BP	GO:0007623	circadian rhythm	13/160	208/18670	2.92E-08	4.22E-07	1.98E-07	NOS2/PPARG/JUN/TP53/SLC6A4/F7/EGFR/TOP1/SERPINE1/CLDN4/PPARA/CDK4/MAPK8	13
BP	GO:0071156	regulation of cell cycle arrest	10/160	108/18670	3.04E-08	4.37E-07	2.05E-07	CDK2/CCND1/CDKN1A/BAX/TP53/CCNB1/CHEK2/E2F1/CDK4/MDM2	10
BP	GO:0042063	gliogenesis	15/160	290/18670	3.07E-08	4.40E-07	2.06E-07	PPARG/RELA/AKT1/CCL2/CHRM1/EGFR/MAPK1/SOD1/ERBB2/IL1B/IFNG/GSTP1/E2F1/ERBB3/APP	15
BP	GO:0033135	regulation of peptidyl-serine phosphorylation	11/160	139/18670	3.15E-08	4.51E-07	2.11E-07	PTGS2/AKT1/BCL2/BAX/EGFR/VEGFA/RAF1/CAV1/IFNG/CD44/APP	11
BP	GO:0045926	negative regulation of growth	14/160	249/18670	3.20E-08	4.55E-07	2.13E-07	PPARG/ADRB2/BCL2/CDKN1A/TP53/SLC6A4/ADRB1/ESR2/HIF1A/GJA1/PPARA/PPARD/SPP1/G6PD	14
BP	GO:0031663	lipopolysaccharide-mediated signaling pathway	8/160	58/18670	3.25E-08	4.62E-07	2.16E-07	MAPK14/AKT1/CCL2/PRKCA/MAPK1/NFKBIA/IL1B/NOS3	8
BP	GO:0051146	striated muscle cell differentiation	15/160	293/18670	3.52E-08	4.97E-07	2.33E-07	RXRA/MAPK14/AKT1/BCL2/CASP3/VEGFA/RB1/CCNB1/PPARA/CXCL10/CHUK/IGF2/G6PD/PPP3CA/MAP2K4	15
BP	GO:0016049	cell growth	19/160	484/18670	3.57E-08	5.03E-07	2.36E-07	PPARG/AKT1/BCL2/CDKN1A/TP53/FN1/ESR2/EGFR/VEGFA/RB1/ERBB2/GJA1/PPARA/PPARD/SPP1/IGFBP3/APP/G6PD/MAP2K4	19
BP	GO:0033559	unsaturated fatty acid metabolic process	10/160	110/18670	3.62E-08	5.09E-07	2.38E-07	PTGS1/PTGS2/CYP1A2/CYP2B6/CYP1A1/IL1B/CYP1B1/ALOX5/GSTP1/ACOX1	10
BP	GO:1902042	negative regulation of extrinsic apoptotic signaling pathway via death domain receptors	7/160	39/18670	3.64E-08	5.09E-07	2.38E-07	CASP8/BCL2L1/RAF1/HMOX1/ICAM1/NOS3/SERPINE1	7
BP	GO:0042391	regulation of membrane potential	18/160	434/18670	3.66E-08	5.11E-07	2.39E-07	SCN5A/ADRB2/AKT1/BCL2/BAX/KDR/JUN/CHRM1/OPRM1/ADRB1/HTR3A/BCL2L1/SOD1/CAV1/GJA1/PARP1/APP/PPP3CA	18
BP	GO:0072413	signal transduction involved in mitotic cell cycle checkpoint	8/160	59/18670	3.74E-08	5.14E-07	2.41E-07	CDK2/CDKN1A/BAX/TP53/CCNB1/CHEK2/E2F1/MDM2	8
BP	GO:0097755	positive regulation of blood vessel diameter	8/160	59/18670	3.74E-08	5.14E-07	2.41E-07	ADRB2/ADRB1/EGFR/SOD1/HMOX1/GJA1/NOS3/PPARD	8
BP	GO:1902402	signal transduction involved in mitotic DNA damage checkpoint	8/160	59/18670	3.74E-08	5.14E-07	2.41E-07	CDK2/CDKN1A/BAX/TP53/CCNB1/CHEK2/E2F1/MDM2	8
BP	GO:1902403	signal transduction involved in mitotic DNA integrity checkpoint	8/160	59/18670	3.74E-08	5.14E-07	2.41E-07	CDK2/CDKN1A/BAX/TP53/CCNB1/CHEK2/E2F1/MDM2	8
BP	GO:0038127	ERBB signaling pathway	11/160	142/18670	3.94E-08	5.40E-07	2.53E-07	AKT1/PRKCA/ADRA2A/MMP9/EGFR/MAPK1/EGF/ERBB2/NCF1/ERBB3/APP	11
BP	GO:0048469	cell maturation	12/160	177/18670	4.14E-08	5.65E-07	2.65E-07	PPARG/BCL2/CDKN1A/PGR/VEGFA/RB1/HIF1A/GJA1/CCNB1/RUNX2/APP/G6PD	12
BP	GO:1903522	regulation of blood circulation	15/160	297/18670	4.20E-08	5.72E-07	2.68E-07	SCN5A/PTGS2/AKT1/CHRM3/ADRA2A/ADRB1/ADRA2C/ADRA2B/EGFR/CAV1/GJA1/ICAM1/NOS3/MDM2/ECE1	15
BP	GO:0060249	anatomical structure homeostasis	18/160	439/18670	4.35E-08	5.91E-07	2.77E-07	PTGS2/ADRB2/BCL2/BAX/TEP1/PRKCA/CA2/EGFR/VEGFA/MAPK1/RB1/SOD1/HIF1A/MYC/NOS3/HSPB1/PARP1/SPP1	18
BP	GO:0010821	regulation of mitochondrion organization	12/160	179/18670	4.69E-08	6.30E-07	2.95E-07	AKT1/BCL2/BAX/KDR/TP53/CASP8/MMP9/BCL2L1/HIF1A/E2F1/HK2/MAPK8	12
BP	GO:0043200	response to amino acid	10/160	113/18670	4.69E-08	6.30E-07	2.95E-07	RELA/CASP3/F7/MMP2/EGFR/BCL2L1/ICAM1/COL1A1/GSTP1/CHUK	10
BP	GO:0046620	regulation of organ growth	10/160	113/18670	4.69E-08	6.30E-07	2.95E-07	MAPK14/AKT1/SLC6A4/MAPK1/POR/SOD1/GJA1/CCNB1/PPARA/G6PD	10
BP	GO:0050920	regulation of chemotaxis	13/160	217/18670	4.81E-08	6.44E-07	3.02E-07	MAPK14/KDR/IL6R/CCL2/CXCL8/F7/VEGFA/F3/HSPB1/SERPINE1/GSTP1/CXCL10/MET	13
BP	GO:0090303	positive regulation of wound healing	8/160	61/18670	4.89E-08	6.52E-07	3.06E-07	ADRA2A/F7/F3/THBD/SERPINE1/NFE2L2/PPARD/HPSE	8
BP	GO:0010959	regulation of metal ion transport	17/160	394/18670	5.08E-08	6.76E-07	3.17E-07	SCN5A/PTGS2/ADRB2/AKT1/BCL2/BAX/CCL2/ADRA2A/EGF/CAV1/GJA1/ICAM1/NOS3/IFNG/CXCL11/CXCL10/G6PD	17
BP	GO:0008625	extrinsic apoptotic signaling pathway via death domain receptors	9/160	86/18670	5.21E-08	6.90E-07	3.23E-07	BCL2/BAX/CASP8/BCL2L1/RAF1/HMOX1/ICAM1/NOS3/SERPINE1	9
BP	GO:0010822	positive regulation of mitochondrion organization	10/160	116/18670	6.03E-08	7.97E-07	3.73E-07	BCL2/BAX/KDR/TP53/CASP8/MMP9/HIF1A/E2F1/HK2/MAPK8	10
BP	GO:0070663	regulation of leukocyte proliferation	13/160	222/18670	6.29E-08	8.28E-07	3.88E-07	BCL2/CDKN1A/IL6R/CASP3/IL4/ERBB2/IL1B/VCAM1/IL2RA/GSTP1/IGF2/CD40LG/IRF1	13
BP	GO:1900407	regulation of cellular response to oxidative stress	9/160	88/18670	6.38E-08	8.37E-07	3.92E-07	AKT1/MCL1/MMP3/SOD1/HIF1A/HSPB1/NFE2L2/PARP1/MET	9
BP	GO:1903708	positive regulation of hemopoiesis	12/160	185/18670	6.74E-08	8.82E-07	4.13E-07	MAPK14/JUN/CASP8/PRKCA/CA2/IL4/FOS/RB1/HIF1A/STAT1/IL2RA/IFNG	12
BP	GO:0009895	negative regulation of catabolic process	15/160	308/18670	6.78E-08	8.84E-07	4.14E-07	NOS2/MAPK14/RELA/AKT1/BCL2/TP53/MCL1/ADRA2A/EGFR/IL10RA/HMOX1/IL1B/PPARA/E2F1/MET	15
BP	GO:0030194	positive regulation of blood coagulation	6/160	26/18670	7.20E-08	9.33E-07	4.37E-07	F7/F3/THBD/SERPINE1/NFE2L2/HPSE	6
BP	GO:1900048	positive regulation of hemostasis	6/160	26/18670	7.20E-08	9.33E-07	4.37E-07	F7/F3/THBD/SERPINE1/NFE2L2/HPSE	6
BP	GO:0006940	regulation of smooth muscle contraction	8/160	65/18670	8.14E-08	1.05E-06	4.91E-07	PTGS2/ADRB2/CHRM3/ADRA2A/ADRA2C/ADRA2B/SOD1/CAV1	8
BP	GO:0032768	regulation of monooxygenase activity	8/160	65/18670	8.14E-08	1.05E-06	4.91E-07	AKT1/EGFR/POR/HIF1A/CAV1/IL1B/NOS3/IFNG	8
BP	GO:0007249	I-kappaB kinase/NF-kappaB signaling	14/160	269/18670	8.37E-08	1.07E-06	5.02E-07	ESR1/RELA/AKT1/CASP8/NFKBIA/STAT1/HMOX1/GJA1/IL1B/HSPB1/GSTP1/CHUK/IKBKB/CASP1	14
BP	GO:0043491	protein kinase B signaling	14/160	269/18670	8.37E-08	1.07E-06	5.02E-07	ESR1/AKT1/KDR/CCL2/F7/EGFR/EGF/ERBB2/F3/IL1B/IGF2/ERBB3/HPSE/MET	14
BP	GO:0030168	platelet activation	11/160	153/18670	8.49E-08	1.08E-06	5.07E-07	PRKCA/ADRA2A/ADRA2C/ADRA2B/MAPK1/RAF1/NOS3/HSPB1/THBD/COL1A1/CD40LG	11
BP	GO:0014909	smooth muscle cell migration	9/160	91/18670	8.56E-08	1.08E-06	5.08E-07	BCL2/PLAU/PLAT/SERPINE1/GSTP1/NFE2L2/PPARD/IGFBP3/MDM2	9
BP	GO:1901992	positive regulation of mitotic cell cycle phase transition	9/160	91/18670	8.56E-08	1.08E-06	5.08E-07	AKT1/CCND1/EGFR/RB1/CYP1A1/CCNB1/CDK4/MDM2/APP	9
BP	GO:0030225	macrophage differentiation	7/160	44/18670	8.74E-08	1.10E-06	5.17E-07	CASP8/PRKCA/MMP9/VEGFA/RB1/PARP1/APP	7
BP	GO:0007548	sex differentiation	14/160	270/18670	8.77E-08	1.10E-06	5.17E-07	ESR1/AR/CCND1/BCL2/BAX/CASP3/PGR/VEGFA/BCL2L1/SOD1/HSPA5/GJA1/ICAM1/NOS3	14
BP	GO:0019216	regulation of lipid metabolic process	17/160	410/18670	9.01E-08	1.13E-06	5.29E-07	PPARG/PTGS2/RXRA/AKT1/ADRA2A/RB1/POR/SOD1/CAV1/CYP1A1/IL1B/IFNG/PPARA/PPARD/CDK4/UGT1A1/ACOX1	17
BP	GO:0001894	tissue homeostasis	13/160	229/18670	9.04E-08	1.13E-06	5.29E-07	PTGS2/ADRB2/BCL2/BAX/PRKCA/CA2/EGFR/VEGFA/RB1/SOD1/NOS3/HSPB1/SPP1	13
BP	GO:0032388	positive regulation of intracellular transport	13/160	229/18670	9.04E-08	1.13E-06	5.29E-07	PTGS2/MAPK14/BCL2/TP53/CHRM1/CASP8/MAPK1/ERBB2/IL1B/IFNG/E2F1/MDM2/MAPK8	13
BP	GO:0031098	stress-activated protein kinase signaling cascade	15/160	315/18670	9.09E-08	1.13E-06	5.30E-07	MAPK14/AKT1/EGFR/VEGFA/MAPK1/MYC/IL1B/NCF1/GSTP1/CHUK/CD40LG/APP/IKBKB/MAPK8/MAP2K4	15
BP	GO:0040014	regulation of multicellular organism growth	8/160	66/18670	9.20E-08	1.14E-06	5.32E-07	ADRB2/BCL2/SLC6A3/ADRB1/SOD1/IGF2/CDK4/APP	8
BP	GO:0050820	positive regulation of coagulation	6/160	27/18670	9.20E-08	1.14E-06	5.32E-07	F7/F3/THBD/SERPINE1/NFE2L2/HPSE	6
BP	GO:0009743	response to carbohydrate	13/160	230/18670	9.52E-08	1.17E-06	5.49E-07	PTGS2/CASP3/ADRA2A/RAF1/HIF1A/GJA1/ICAM1/IL1B/GSTP1/PPARD/PPP3CA/CAT/MAP2K4	13
BP	GO:0071478	cellular response to radiation	12/160	191/18670	9.57E-08	1.18E-06	5.51E-07	PTGS2/MAPK14/CDKN1A/BAX/CASP9/TP53/BCL2L1/HSPA5/MYC/PARP1/CHEK2/MDM2	12
BP	GO:0032868	response to insulin	14/160	272/18670	9.60E-08	1.18E-06	5.51E-07	PPARG/RELA/AKT1/STAT1/ICAM1/IL1B/GSTP1/PARP1/SLC2A4/INSRR/PPARA/IGF2/CDK4/CAT	14
BP	GO:0050731	positive regulation of peptidyl-tyrosine phosphorylation	12/160	192/18670	1.01E-07	1.24E-06	5.80E-07	IL6R/TP53/ADRA2A/IL4/VEGFA/EGF/ICAM1/IFNG/NCF1/IGF2/ERBB3/CD44	12
BP	GO:0007589	body fluid secretion	9/160	93/18670	1.03E-07	1.25E-06	5.88E-07	CCND1/CHRM3/CHRM1/SLC6A3/VEGFA/HIF1A/CAV1/GJA1/HK2	9
BP	GO:0043535	regulation of blood vessel endothelial cell migration	11/160	156/18670	1.04E-07	1.25E-06	5.88E-07	PPARG/PTGS2/AKT1/KDR/PRKCA/VEGFA/HIF1A/HMOX1/NOS3/HSPB1/NFE2L2	11
BP	GO:0042108	positive regulation of cytokine biosynthetic process	8/160	67/18670	1.04E-07	1.25E-06	5.88E-07	RELA/HMOX1/IL1B/HSPB1/IFNG/IL1A/IRF1/APP	8
BP	GO:0043542	endothelial cell migration	14/160	274/18670	1.05E-07	1.27E-06	5.93E-07	PPARG/PTGS2/DPP4/AKT1/KDR/PRKCA/VEGFA/HIF1A/HMOX1/NOS3/HSPB1/CYP1B1/NFE2L2/MET	14
BP	GO:0071695	anatomical structure maturation	13/160	232/18670	1.05E-07	1.27E-06	5.93E-07	PPARG/BCL2/CDKN1A/PGR/MMP2/VEGFA/RB1/HIF1A/GJA1/CCNB1/RUNX2/APP/G6PD	13
BP	GO:0009755	hormone-mediated signaling pathway	13/160	233/18670	1.11E-07	1.33E-06	6.21E-07	ESR1/AR/PPARG/RXRA/PGR/ESR2/RB1/NR1I2/PARP1/NR1I3/PPARA/PPARD/NR3C1	13
BP	GO:0001558	regulation of cell growth	17/160	416/18670	1.11E-07	1.33E-06	6.21E-07	PPARG/AKT1/BCL2/CDKN1A/TP53/FN1/ESR2/EGFR/VEGFA/RB1/ERBB2/GJA1/PPARA/PPARD/SPP1/IGFBP3/G6PD	17
BP	GO:0051770	positive regulation of nitric-oxide synthase biosynthetic process	5/160	15/18670	1.22E-07	1.45E-06	6.79E-07	KDR/CCL2/STAT1/IFNG/MAP2K4	5
BP	GO:0006066	alcohol metabolic process	16/160	370/18670	1.25E-07	1.48E-06	6.94E-07	RXRA/PON1/CYP3A4/CYP1A2/IL4/POR/SOD1/CYP1A1/IL1B/SULT1E1/CYP1B1/IFNG/PPARD/APP/G6PD/CAT	16
BP	GO:0002685	regulation of leukocyte migration	12/160	196/18670	1.27E-07	1.50E-06	7.05E-07	MAPK14/AKT1/IL6R/CCL2/CXCL8/F7/VEGFA/HMOX1/ICAM1/SERPINE1/CXCL10/APP	12
BP	GO:0010952	positive regulation of peptidase activity	12/160	197/18670	1.34E-07	1.59E-06	7.43E-07	PPARG/MAPK14/BAX/CASP9/FN1/CASP8/CAV1/MYC/F3/CTSD/APP/CASP1	12
BP	GO:0043122	regulation of I-kappaB kinase/NF-kappaB signaling	13/160	237/18670	1.35E-07	1.59E-06	7.44E-07	ESR1/RELA/AKT1/CASP8/STAT1/HMOX1/GJA1/IL1B/HSPB1/GSTP1/CHUK/IKBKB/CASP1	13
BP	GO:1903706	regulation of hemopoiesis	18/160	475/18670	1.42E-07	1.67E-06	7.81E-07	MAPK14/JUN/CASP8/PRKCA/CA2/IL4/FOS/RB1/NFKBIA/SOD1/HIF1A/STAT1/ERBB2/MYC/IL2RA/IFNG/NFE2L2/IRF1	18
BP	GO:0010575	positive regulation of vascular endothelial growth factor production	6/160	29/18670	1.46E-07	1.70E-06	7.98E-07	PTGS2/HIF1A/IL1B/CYP1B1/IL1A/HPSE	6
BP	GO:0044773	mitotic DNA damage checkpoint	9/160	97/18670	1.49E-07	1.74E-06	8.14E-07	CDK2/CCND1/CDKN1A/BAX/TP53/CCNB1/CHEK2/E2F1/MDM2	9
BP	GO:1902882	regulation of response to oxidative stress	9/160	97/18670	1.49E-07	1.74E-06	8.14E-07	AKT1/MCL1/MMP3/SOD1/HIF1A/HSPB1/NFE2L2/PARP1/MET	9
BP	GO:0007595	lactation	7/160	48/18670	1.63E-07	1.89E-06	8.87E-07	CCND1/SLC6A3/VEGFA/HIF1A/CAV1/GJA1/HK2	7
BP	GO:0050870	positive regulation of T cell activation	12/160	202/18670	1.76E-07	2.04E-06	9.56E-07	DPP4/AKT1/IL6R/CCL2/IL4/CAV1/IL1B/VCAM1/IL2RA/IFNG/IGF2/CD40LG	12
BP	GO:0019395	fatty acid oxidation	9/160	99/18670	1.78E-07	2.06E-06	9.64E-07	PPARG/MAPK14/AKT1/POR/PPARA/PPARD/ACOX1/EHHADH/HADHB	9
BP	GO:0001844	protein insertion into mitochondrial membrane involved in apoptotic signaling pathway	6/160	30/18670	1.81E-07	2.07E-06	9.68E-07	BCL2/BAX/TP53/CASP8/E2F1/MAPK8	6
BP	GO:0042759	long-chain fatty acid biosynthetic process	6/160	30/18670	1.81E-07	2.07E-06	9.68E-07	PTGS2/LTA4H/CYP3A4/CYP1A2/CYP1A1/ALOX5	6
BP	GO:0071480	cellular response to gamma radiation	6/160	30/18670	1.81E-07	2.07E-06	9.68E-07	CDKN1A/TP53/BCL2L1/HSPA5/CHEK2/MDM2	6
BP	GO:0007093	mitotic cell cycle checkpoint	11/160	165/18670	1.83E-07	2.09E-06	9.78E-07	CDK2/CCND1/CDKN1A/BAX/TP53/BCL2L1/RB1/CCNB1/CHEK2/E2F1/MDM2	11
BP	GO:0061180	mammary gland epithelium development	8/160	72/18670	1.83E-07	2.09E-06	9.78E-07	ESR1/AR/AKT1/CCND1/BAX/PGR/MAPK1/HIF1A	8
BP	GO:0051249	regulation of lymphocyte activation	18/160	485/18670	1.93E-07	2.19E-06	1.03E-06	DPP4/AKT1/BCL2/CDKN1A/IL6R/CASP3/CCL2/IL4/SOD1/ERBB2/CAV1/IL1B/VCAM1/IL2RA/IFNG/IGF2/CD40LG/IRF1	18
BP	GO:0034764	positive regulation of transmembrane transport	12/160	204/18670	1.96E-07	2.22E-06	1.04E-06	MAPK14/ADRB2/AKT1/BAX/CCL2/CA2/HTR3A/IFNG/NFE2L2/CXCL11/CXCL10/G6PD	12
BP	GO:0072401	signal transduction involved in DNA integrity checkpoint	8/160	73/18670	2.05E-07	2.30E-06	1.08E-06	CDK2/CDKN1A/BAX/TP53/CCNB1/CHEK2/E2F1/MDM2	8
BP	GO:0072422	signal transduction involved in DNA damage checkpoint	8/160	73/18670	2.05E-07	2.30E-06	1.08E-06	CDK2/CDKN1A/BAX/TP53/CCNB1/CHEK2/E2F1/MDM2	8
BP	GO:1901568	fatty acid derivative metabolic process	11/160	167/18670	2.07E-07	2.32E-06	1.09E-06	PTGS1/PTGS2/PON1/LTA4H/CYP1A2/CYP2B6/CYP1A1/IL1B/CYP1B1/ALOX5/ACOX1	11
BP	GO:0034440	lipid oxidation	9/160	101/18670	2.12E-07	2.37E-06	1.11E-06	PPARG/MAPK14/AKT1/POR/PPARA/PPARD/ACOX1/EHHADH/HADHB	9
BP	GO:0043405	regulation of MAP kinase activity	15/160	337/18670	2.18E-07	2.43E-06	1.14E-06	MAPK14/ADRA2A/ADRA2B/EGFR/VEGFA/MAPK1/EGF/RAF1/SOD1/ERBB2/CAV1/IL1B/GSTP1/CD40LG/MAP2K4	15
BP	GO:0009409	response to cold	7/160	50/18670	2.18E-07	2.43E-06	1.14E-06	PPARG/ADRB2/CASP8/ADRB1/FOS/NFKBIA/CXCL10	7
BP	GO:1902895	positive regulation of pri-miRNA transcription by RNA polymerase II	6/160	31/18670	2.22E-07	2.47E-06	1.16E-06	RELA/JUN/TP53/FOS/HIF1A/NR3C1	6
BP	GO:0045930	negative regulation of mitotic cell cycle	15/160	338/18670	2.26E-07	2.50E-06	1.17E-06	CDK2/CCND1/BCL2/CDKN1A/BAX/TP53/CCL2/EGFR/BCL2L1/RB1/CCNB1/CHEK2/E2F1/CDK4/MDM2	15
BP	GO:0072395	signal transduction involved in cell cycle checkpoint	8/160	74/18670	2.28E-07	2.50E-06	1.17E-06	CDK2/CDKN1A/BAX/TP53/CCNB1/CHEK2/E2F1/MDM2	8
BP	GO:1903036	positive regulation of response to wounding	8/160	74/18670	2.28E-07	2.50E-06	1.17E-06	ADRA2A/F7/F3/THBD/SERPINE1/NFE2L2/PPARD/HPSE	8
BP	GO:1901991	negative regulation of mitotic cell cycle phase transition	13/160	248/18670	2.28E-07	2.50E-06	1.17E-06	CDK2/CCND1/BCL2/CDKN1A/BAX/TP53/CCL2/RB1/CCNB1/CHEK2/E2F1/CDK4/MDM2	13
BP	GO:0002064	epithelial cell development	12/160	207/18670	2.30E-07	2.51E-06	1.17E-06	ESR1/AR/CDKN1A/PGR/VEGFA/SOD1/HIF1A/GJA1/ICAM1/IL1B/MET/IKBKB	12
BP	GO:0030073	insulin secretion	12/160	207/18670	2.30E-07	2.51E-06	1.17E-06	NOS2/DPP4/PRKCA/ADRA2A/ADRA2C/RAF1/HIF1A/GJA1/IL1B/IFNG/PPARD/PPP3CA	12
BP	GO:0098869	cellular oxidant detoxification	9/160	102/18670	2.31E-07	2.51E-06	1.18E-06	PTGS1/PTGS2/SOD1/NOS3/MPO/GSTP1/NFE2L2/NQO1/CAT	9
BP	GO:0050670	regulation of lymphocyte proliferation	12/160	208/18670	2.42E-07	2.61E-06	1.22E-06	BCL2/CDKN1A/IL6R/CASP3/IL4/ERBB2/IL1B/VCAM1/IL2RA/IGF2/CD40LG/IRF1	12
BP	GO:0090276	regulation of peptide hormone secretion	12/160	208/18670	2.42E-07	2.61E-06	1.22E-06	NOS2/DPP4/PRKCA/ADRA2A/ADRA2C/EGFR/HIF1A/GJA1/IL1B/IFNG/PPARD/PPP3CA	12
BP	GO:1901215	negative regulation of neuron death	12/160	208/18670	2.42E-07	2.61E-06	1.22E-06	AKT1/BCL2/BAX/JUN/CCL2/BCL2L1/SOD1/HIF1A/HMOX1/PPARA/ERBB3/MAP2K4	12
BP	GO:0031649	heat generation	5/160	17/18670	2.47E-07	2.66E-06	1.25E-06	PTGS2/ADRB2/ADRB1/IL1B/IL1A	5
BP	GO:0010951	negative regulation of endopeptidase activity	13/160	250/18670	2.50E-07	2.67E-06	1.25E-06	PTGS2/AKT1/MMP9/VEGFA/POR/RAF1/BIRC5/SERPINE1/CD44/MDM2/APP/XIAP/SLPI	13
BP	GO:0030072	peptide hormone secretion	13/160	250/18670	2.50E-07	2.67E-06	1.25E-06	NOS2/DPP4/PRKCA/ADRA2A/ADRA2C/EGFR/RAF1/HIF1A/GJA1/IL1B/IFNG/PPARD/PPP3CA	13
BP	GO:0033157	regulation of intracellular protein transport	13/160	250/18670	2.50E-07	2.67E-06	1.25E-06	PTGS2/MAPK14/BCL2/TP53/CHRM1/CASP8/MAPK1/ERBB2/IL1B/IFNG/E2F1/MDM2/MAPK8	13
BP	GO:0032091	negative regulation of protein binding	9/160	103/18670	2.51E-07	2.67E-06	1.25E-06	ADRB2/AKT1/BAX/HSPA5/CAV1/PPARA/MET/MAPK8/SLPI	9
BP	GO:0032944	regulation of mononuclear cell proliferation	12/160	209/18670	2.55E-07	2.70E-06	1.27E-06	BCL2/CDKN1A/IL6R/CASP3/IL4/ERBB2/IL1B/VCAM1/IL2RA/IGF2/CD40LG/IRF1	12
BP	GO:0071229	cellular response to acid chemical	12/160	209/18670	2.55E-07	2.70E-06	1.27E-06	PPARG/AKT1/KDR/SLC6A4/MMP2/EGFR/VEGFA/BCL2L1/CCNB1/COL1A1/E2F1/CDK4	12
BP	GO:0045637	regulation of myeloid cell differentiation	13/160	251/18670	2.61E-07	2.76E-06	1.29E-06	MAPK14/JUN/CASP8/PRKCA/CA2/IL4/FOS/RB1/NFKBIA/HIF1A/STAT1/MYC/IFNG	13
BP	GO:0051385	response to mineralocorticoid	6/160	32/18670	2.72E-07	2.86E-06	1.34E-06	CCND1/CDKN1A/FOS/PARP1/HSD3B2/HSD3B1	6
BP	GO:0014812	muscle cell migration	9/160	104/18670	2.73E-07	2.87E-06	1.34E-06	BCL2/PLAU/PLAT/SERPINE1/GSTP1/NFE2L2/PPARD/IGFBP3/MDM2	9
BP	GO:1901990	regulation of mitotic cell cycle phase transition	17/160	444/18670	2.79E-07	2.93E-06	1.37E-06	CDK2/AKT1/CCND1/BCL2/CDKN1A/BAX/TP53/CCL2/EGFR/RB1/CYP1A1/CCNB1/CHEK2/E2F1/CDK4/MDM2/APP	17
BP	GO:0046902	regulation of mitochondrial membrane permeability	8/160	76/18670	2.81E-07	2.94E-06	1.38E-06	BCL2/BAX/TP53/CASP8/BCL2L1/E2F1/HK2/MAPK8	8
BP	GO:0001659	temperature homeostasis	11/160	173/18670	2.96E-07	3.08E-06	1.45E-06	PTGS2/ADRB2/ACHE/ADRB1/IL4/VEGFA/RB1/CAV1/GJA1/IL1B/IL1A	11
BP	GO:0051924	regulation of calcium ion transport	13/160	254/18670	3.00E-07	3.12E-06	1.46E-06	PTGS2/BCL2/BAX/CCL2/ADRA2A/EGF/CAV1/GJA1/ICAM1/NOS3/CXCL11/CXCL10/G6PD	13
BP	GO:0044774	mitotic DNA integrity checkpoint	9/160	106/18670	3.21E-07	3.32E-06	1.56E-06	CDK2/CCND1/CDKN1A/BAX/TP53/CCNB1/CHEK2/E2F1/MDM2	9
BP	GO:1901989	positive regulation of cell cycle phase transition	9/160	106/18670	3.21E-07	3.32E-06	1.56E-06	AKT1/CCND1/EGFR/RB1/CYP1A1/CCNB1/CDK4/MDM2/APP	9
BP	GO:0051186	cofactor metabolic process	17/160	449/18670	3.27E-07	3.37E-06	1.58E-06	PTGS2/PRSS1/AKT1/CYP1A2/MMP3/EGFR/SOD1/HMOX1/CYP1A1/NOS3/MPO/GSTP1/NFE2L2/GSTM1/G6PD/UGT1A1/CAT	17
BP	GO:0007187	G protein-coupled receptor signaling pathway, coupled to cyclic nucleotide second messenger	13/160	256/18670	3.28E-07	3.37E-06	1.58E-06	ADRB2/CCL2/CHRM3/CHRM1/OPRM1/PRKCA/ADRA2A/ADRB1/ADRA2C/ADRA2B/CXCL11/CXCL10/ADCY2	13
BP	GO:0007189	adenylate cyclase-activating G protein-coupled receptor signaling pathway	10/160	139/18670	3.33E-07	3.42E-06	1.60E-06	ADRB2/OPRM1/PRKCA/ADRA2A/ADRB1/ADRA2C/ADRA2B/CXCL11/CXCL10/ADCY2	10
BP	GO:0072347	response to anesthetic	8/160	78/18670	3.44E-07	3.52E-06	1.65E-06	RELA/SLC6A3/OPRM1/F7/CCNA2/HTR3A/HSPA5/MDM2	8
BP	GO:0030330	DNA damage response, signal transduction by p53 class mediator	9/160	107/18670	3.48E-07	3.56E-06	1.67E-06	CDK2/CDKN1A/BAX/TP53/CCNB1/CHEK2/E2F1/CD44/MDM2	9
BP	GO:0050796	regulation of insulin secretion	11/160	176/18670	3.52E-07	3.58E-06	1.68E-06	NOS2/DPP4/PRKCA/ADRA2A/ADRA2C/HIF1A/GJA1/IL1B/IFNG/PPARD/PPP3CA	11
BP	GO:0043406	positive regulation of MAP kinase activity	13/160	258/18670	3.58E-07	3.64E-06	1.71E-06	MAPK14/ADRA2A/ADRA2B/EGFR/VEGFA/MAPK1/EGF/RAF1/SOD1/ERBB2/IL1B/CD40LG/MAP2K4	13
BP	GO:0000075	cell cycle checkpoint	12/160	216/18670	3.63E-07	3.68E-06	1.73E-06	MAPK14/CDK2/CCND1/CDKN1A/BAX/TP53/BCL2L1/RB1/CCNB1/CHEK2/E2F1/MDM2	12
BP	GO:0002763	positive regulation of myeloid leukocyte differentiation	7/160	54/18670	3.76E-07	3.80E-06	1.78E-06	JUN/CASP8/PRKCA/CA2/FOS/RB1/IFNG	7
BP	GO:0016485	protein processing	12/160	217/18670	3.82E-07	3.84E-06	1.80E-06	CASP3/CASP8/PLAU/F7/F3/PLAT/SERPINE1/PARP1/MDM2/XIAP/ECE1/CASP1	12
BP	GO:0043393	regulation of protein binding	12/160	217/18670	3.82E-07	3.84E-06	1.80E-06	ADRB2/AKT1/BCL2/BAX/MMP9/HSPA5/CAV1/PPARA/APP/MET/MAPK8/SLPI	12
BP	GO:0010574	regulation of vascular endothelial growth factor production	6/160	34/18670	3.98E-07	3.98E-06	1.86E-06	PTGS2/HIF1A/IL1B/CYP1B1/IL1A/HPSE	6
BP	GO:0043276	anoikis	6/160	34/18670	3.98E-07	3.98E-06	1.86E-06	AKT1/BCL2/MCL1/CAV1/CHEK2/E2F1	6
BP	GO:0010001	glial cell differentiation	12/160	218/18670	4.01E-07	4.00E-06	1.88E-06	PPARG/RELA/AKT1/EGFR/MAPK1/SOD1/ERBB2/IL1B/IFNG/GSTP1/ERBB3/APP	12
BP	GO:2001235	positive regulation of apoptotic signaling pathway	11/160	179/18670	4.17E-07	4.15E-06	1.94E-06	BCL2/BAX/TP53/MCL1/CASP8/MMP9/BCL2L1/SOD1/CAV1/E2F1/MAPK8	11
BP	GO:0001505	regulation of neurotransmitter levels	15/160	355/18670	4.23E-07	4.20E-06	1.97E-06	NOS2/PTGS2/AKT1/ACHE/SLC6A3/SLC6A4/MAOA/POR/CAV1/ICAM1/IL1B/NOS3/CYP1B1/IFNG/NQO1	15
BP	GO:0010466	negative regulation of peptidase activity	13/160	262/18670	4.27E-07	4.22E-06	1.98E-06	PTGS2/AKT1/MMP9/VEGFA/POR/RAF1/BIRC5/SERPINE1/CD44/MDM2/APP/XIAP/SLPI	13
BP	GO:0046883	regulation of hormone secretion	13/160	262/18670	4.27E-07	4.22E-06	1.98E-06	NOS2/DPP4/PRKCA/ADRA2A/ADRA2C/EGFR/HIF1A/GJA1/IL1B/IFNG/PPARD/SPP1/PPP3CA	13
BP	GO:0001541	ovarian follicle development	7/160	55/18670	4.28E-07	4.22E-06	1.98E-06	ESR1/BCL2/BAX/VEGFA/BCL2L1/SOD1/ICAM1	7
BP	GO:0046879	hormone secretion	14/160	308/18670	4.37E-07	4.30E-06	2.01E-06	NOS2/DPP4/PRKCA/ADRA2A/ADRA2C/EGFR/RAF1/HIF1A/GJA1/IL1B/IFNG/PPARD/SPP1/PPP3CA	14
BP	GO:0043534	blood vessel endothelial cell migration	11/160	180/18670	4.40E-07	4.31E-06	2.02E-06	PPARG/PTGS2/AKT1/KDR/PRKCA/VEGFA/HIF1A/HMOX1/NOS3/HSPB1/NFE2L2	11
BP	GO:0071346	cellular response to interferon-gamma	11/160	180/18670	4.40E-07	4.31E-06	2.02E-06	NOS2/PPARG/TP53/CCL2/STAT1/ICAM1/VCAM1/IFNG/IRF1/CD44/CASP1	11
BP	GO:0007188	adenylate cyclase-modulating G protein-coupled receptor signaling pathway	12/160	221/18670	4.64E-07	4.53E-06	2.12E-06	ADRB2/CHRM3/CHRM1/OPRM1/PRKCA/ADRA2A/ADRB1/ADRA2C/ADRA2B/CXCL11/CXCL10/ADCY2	12
BP	GO:0045861	negative regulation of proteolysis	15/160	358/18670	4.71E-07	4.58E-06	2.15E-06	PTGS2/AKT1/TP53/MMP9/VEGFA/POR/RAF1/BIRC5/PLAT/SERPINE1/CD44/MDM2/APP/XIAP/SLPI	15
BP	GO:1901030	positive regulation of mitochondrial outer membrane permeabilization involved in apoptotic signaling pathway	6/160	35/18670	4.77E-07	4.63E-06	2.17E-06	BCL2/BAX/TP53/CASP8/E2F1/MAPK8	6
BP	GO:0000077	DNA damage checkpoint	10/160	145/18670	4.93E-07	4.78E-06	2.24E-06	MAPK14/CDK2/CCND1/CDKN1A/BAX/TP53/CCNB1/CHEK2/E2F1/MDM2	10
BP	GO:0034644	cellular response to UV	8/160	82/18670	5.08E-07	4.90E-06	2.30E-06	PTGS2/CDKN1A/BAX/CASP9/TP53/MYC/PARP1/MDM2	8
BP	GO:0071158	positive regulation of cell cycle arrest	8/160	82/18670	5.08E-07	4.90E-06	2.30E-06	CDK2/CDKN1A/BAX/TP53/CCNB1/CHEK2/E2F1/MDM2	8
BP	GO:0035264	multicellular organism growth	10/160	146/18670	5.25E-07	5.05E-06	2.37E-06	AR/ADRB2/BCL2/TP53/SLC6A3/ADRB1/SOD1/IGF2/CDK4/APP	10
BP	GO:0072331	signal transduction by p53 class mediator	13/160	267/18670	5.29E-07	5.07E-06	2.37E-06	MAPK14/CDK2/AKT1/BCL2/CDKN1A/BAX/TP53/CCNB1/CHEK2/E2F1/E2F2/CD44/MDM2	13
BP	GO:1901988	negative regulation of cell cycle phase transition	13/160	267/18670	5.29E-07	5.07E-06	2.37E-06	CDK2/CCND1/BCL2/CDKN1A/BAX/TP53/CCL2/RB1/CCNB1/CHEK2/E2F1/CDK4/MDM2	13
BP	GO:0042743	hydrogen peroxide metabolic process	7/160	57/18670	5.49E-07	5.25E-06	2.46E-06	CYP1A2/MMP3/EGFR/SOD1/CYP1A1/MPO/CAT	7
BP	GO:0002262	myeloid cell homeostasis	10/160	147/18670	5.59E-07	5.31E-06	2.49E-06	MAPK14/BAX/CASP3/VEGFA/RB1/SOD1/HIF1A/STAT1/HMOX1/G6PD	10
BP	GO:0043524	negative regulation of neuron apoptotic process	10/160	147/18670	5.59E-07	5.31E-06	2.49E-06	BCL2/BAX/JUN/CCL2/BCL2L1/SOD1/HIF1A/HMOX1/ERBB3/MAP2K4	10
BP	GO:0071236	cellular response to antibiotic	10/160	147/18670	5.59E-07	5.31E-06	2.49E-06	RELA/TP53/HSPA5/CYP1B1/NFE2L2/NQO1/MDM2/ADCY2/MET/UGT1A1	10
BP	GO:0010573	vascular endothelial growth factor production	6/160	36/18670	5.68E-07	5.35E-06	2.51E-06	PTGS2/HIF1A/IL1B/CYP1B1/IL1A/HPSE	6
BP	GO:1901099	negative regulation of signal transduction in absence of ligand	6/160	36/18670	5.68E-07	5.35E-06	2.51E-06	AKT1/BCL2/MCL1/BCL2L1/IL1B/IL1A	6
BP	GO:2001240	negative regulation of extrinsic apoptotic signaling pathway in absence of ligand	6/160	36/18670	5.68E-07	5.35E-06	2.51E-06	AKT1/BCL2/MCL1/BCL2L1/IL1B/IL1A	6
BP	GO:0042035	regulation of cytokine biosynthetic process	9/160	114/18670	5.98E-07	5.62E-06	2.64E-06	RELA/IL4/HMOX1/IL1B/HSPB1/IFNG/IL1A/IRF1/APP	9
BP	GO:0014910	regulation of smooth muscle cell migration	8/160	84/18670	6.13E-07	5.74E-06	2.69E-06	BCL2/PLAU/SERPINE1/GSTP1/NFE2L2/PPARD/IGFBP3/MDM2	8
BP	GO:0009914	hormone transport	14/160	317/18670	6.18E-07	5.78E-06	2.71E-06	NOS2/DPP4/PRKCA/ADRA2A/ADRA2C/EGFR/RAF1/HIF1A/GJA1/IL1B/IFNG/PPARD/SPP1/PPP3CA	14
BP	GO:1902041	regulation of extrinsic apoptotic signaling pathway via death domain receptors	7/160	58/18670	6.20E-07	5.79E-06	2.71E-06	CASP8/BCL2L1/RAF1/HMOX1/ICAM1/NOS3/SERPINE1	7
BP	GO:0051092	positive regulation of NF-kappaB transcription factor activity	10/160	149/18670	6.34E-07	5.90E-06	2.76E-06	AR/RELA/CAV1/ICAM1/IL1B/CHUK/CD40LG/APP/IKBKB/CAT	10
BP	GO:1905475	regulation of protein localization to membrane	11/160	187/18670	6.44E-07	5.97E-06	2.80E-06	AR/AKT1/BCL2/TP53/CASP8/EGFR/BCL2L1/ERBB2/IFNG/E2F1/MAPK8	11
BP	GO:0032963	collagen metabolic process	9/160	115/18670	6.45E-07	5.97E-06	2.80E-06	PPARG/MMP1/MMP2/MMP9/MMP3/HIF1A/COL1A1/PPARD/CTSD	9
BP	GO:1902105	regulation of leukocyte differentiation	13/160	272/18670	6.53E-07	6.03E-06	2.83E-06	JUN/CASP8/PRKCA/CA2/IL4/FOS/RB1/SOD1/ERBB2/MYC/IL2RA/IFNG/IRF1	13
BP	GO:1904705	regulation of vascular smooth muscle cell proliferation	8/160	85/18670	6.71E-07	6.18E-06	2.90E-06	PPARG/CDKN1A/JUN/MMP2/MMP9/HMOX1/GSTP1/MDM2	8
BP	GO:1990874	vascular smooth muscle cell proliferation	8/160	85/18670	6.71E-07	6.18E-06	2.90E-06	PPARG/CDKN1A/JUN/MMP2/MMP9/HMOX1/GSTP1/MDM2	8
BP	GO:0034405	response to fluid shear stress	6/160	37/18670	6.73E-07	6.18E-06	2.90E-06	PTGS2/AKT1/CA2/GJA1/NOS3/NFE2L2	6
BP	GO:0010594	regulation of endothelial cell migration	12/160	229/18670	6.78E-07	6.21E-06	2.91E-06	PPARG/PTGS2/AKT1/KDR/PRKCA/VEGFA/HIF1A/HMOX1/NOS3/HSPB1/NFE2L2/MET	12
BP	GO:0001836	release of cytochrome c from mitochondria	7/160	59/18670	6.99E-07	6.37E-06	2.98E-06	AKT1/BCL2/BAX/JUN/TP53/MMP9/BCL2L1	7
BP	GO:2000351	regulation of endothelial cell apoptotic process	7/160	59/18670	6.99E-07	6.37E-06	2.98E-06	KDR/CCL2/IL4/ICAM1/SERPINE1/NFE2L2/CD40LG	7
BP	GO:0070542	response to fatty acid	8/160	86/18670	7.35E-07	6.67E-06	3.13E-06	PPARG/PTGS2/AKT1/PON1/CCNB1/E2F1/CDK4/CAT	8
BP	GO:0090559	regulation of membrane permeability	8/160	86/18670	7.35E-07	6.67E-06	3.13E-06	BCL2/BAX/TP53/CASP8/BCL2L1/E2F1/HK2/MAPK8	8
BP	GO:0002761	regulation of myeloid leukocyte differentiation	9/160	117/18670	7.46E-07	6.76E-06	3.17E-06	JUN/CASP8/PRKCA/CA2/IL4/FOS/RB1/MYC/IFNG	9
BP	GO:0009615	response to virus	14/160	323/18670	7.73E-07	6.98E-06	3.27E-06	MAPK14/RELA/BCL2/ODC1/STAT1/CYP1A1/IL1B/HSPB1/IL2RA/IFNG/CXCL10/CHUK/IRF1/IKBKB	14
BP	GO:0051412	response to corticosterone	5/160	21/18670	7.91E-07	7.13E-06	3.34E-06	CCND1/CDKN1A/FOS/HSD3B2/HSD3B1	5
BP	GO:0032094	response to food	6/160	38/18670	7.94E-07	7.14E-06	3.34E-06	AKT1/OPRM1/CYP1A1/MPO/PPARA/G6PD	6
BP	GO:1901987	regulation of cell cycle phase transition	17/160	480/18670	8.26E-07	7.42E-06	3.47E-06	CDK2/AKT1/CCND1/BCL2/CDKN1A/BAX/TP53/CCL2/EGFR/RB1/CYP1A1/CCNB1/CHEK2/E2F1/CDK4/MDM2/APP	17
BP	GO:0043112	receptor metabolic process	11/160	192/18670	8.37E-07	7.49E-06	3.51E-06	PPARG/CXCL8/ACHE/VEGFA/EGF/HIF1A/CAV1/SELE/IFNG/PPARA/ECE1	11
BP	GO:0034103	regulation of tissue remodeling	8/160	88/18670	8.78E-07	7.81E-06	3.66E-06	BAX/TP53/PRKCA/CA2/EGFR/GJA1/SPP1/PPP3CA	8
BP	GO:0097194	execution phase of apoptosis	8/160	88/18670	8.78E-07	7.81E-06	3.66E-06	AKT1/BAX/CASP3/TP53/CASP8/BCL2L1/CASP7/CASP1	8
BP	GO:1904035	regulation of epithelial cell apoptotic process	8/160	88/18670	8.78E-07	7.81E-06	3.66E-06	KDR/CCL2/IL4/HMOX1/ICAM1/SERPINE1/NFE2L2/CD40LG	8
BP	GO:2001244	positive regulation of intrinsic apoptotic signaling pathway	7/160	61/18670	8.81E-07	7.82E-06	3.66E-06	BCL2/BAX/TP53/MCL1/BCL2L1/SOD1/CAV1	7
BP	GO:0042129	regulation of T cell proliferation	10/160	156/18670	9.67E-07	8.56E-06	4.01E-06	IL6R/CASP3/IL4/ERBB2/IL1B/VCAM1/IL2RA/IGF2/CD40LG/IRF1	10
BP	GO:0046824	positive regulation of nucleocytoplasmic transport	7/160	62/18670	9.86E-07	8.69E-06	4.07E-06	PTGS2/MAPK14/TP53/MAPK1/IL1B/IFNG/MDM2	7
BP	GO:0051205	protein insertion into membrane	7/160	62/18670	9.86E-07	8.69E-06	4.07E-06	BCL2/BAX/TP53/CASP8/EGFR/E2F1/MAPK8	7
BP	GO:0001655	urogenital system development	14/160	330/18670	9.97E-07	8.77E-06	4.11E-06	ESR1/AR/RXRA/BCL2/BAX/CASP9/IL6R/CA2/MMP9/VEGFA/ODC1/STAT1/MYC/CAT	14
BP	GO:0032409	regulation of transporter activity	13/160	283/18670	1.02E-06	8.95E-06	4.19E-06	PPARG/ADRB2/BCL2/CCL2/OPRM1/PON1/ADRA2A/HTR3A/MMP9/CAV1/GJA1/IFNG/APP	13
BP	GO:0031570	DNA integrity checkpoint	10/160	157/18670	1.02E-06	8.96E-06	4.20E-06	MAPK14/CDK2/CCND1/CDKN1A/BAX/TP53/CCNB1/CHEK2/E2F1/MDM2	10
BP	GO:0043467	regulation of generation of precursor metabolites and energy	10/160	157/18670	1.02E-06	8.96E-06	4.20E-06	NOS2/AKT1/TP53/IL4/HIF1A/CCNB1/IFNG/PPARA/IGF2/APP	10
BP	GO:1903035	negative regulation of response to wounding	8/160	90/18670	1.04E-06	9.10E-06	4.26E-06	CDKN1A/PLAU/GJA1/NOS3/PLAT/THBD/SERPINE1/SPP1	8
BP	GO:0021700	developmental maturation	13/160	284/18670	1.06E-06	9.20E-06	4.31E-06	PPARG/BCL2/CDKN1A/PGR/MMP2/VEGFA/RB1/HIF1A/GJA1/CCNB1/RUNX2/APP/G6PD	13
BP	GO:0016999	antibiotic metabolic process	9/160	122/18670	1.06E-06	9.20E-06	4.31E-06	CYP1A2/MMP3/EGFR/SOD1/CYP1A1/SULT1E1/MPO/UGT1A1/CAT	9
BP	GO:1905477	positive regulation of protein localization to membrane	9/160	122/18670	1.06E-06	9.20E-06	4.31E-06	AKT1/BCL2/TP53/CASP8/EGFR/ERBB2/IFNG/E2F1/MAPK8	9
BP	GO:0016042	lipid catabolic process	14/160	333/18670	1.11E-06	9.59E-06	4.50E-06	AKT1/ADRA2A/CYP3A4/CYP1A2/IL1B/SULT1E1/CYP1B1/PPARA/PPARD/SPP1/CDK4/ACOX1/EHHADH/HADHB	14
BP	GO:0060333	interferon-gamma-mediated signaling pathway	8/160	91/18670	1.14E-06	9.80E-06	4.59E-06	PPARG/TP53/STAT1/ICAM1/VCAM1/IFNG/IRF1/CD44	8
BP	GO:0042089	cytokine biosynthetic process	9/160	123/18670	1.14E-06	9.80E-06	4.59E-06	RELA/IL4/HMOX1/IL1B/HSPB1/IFNG/IL1A/IRF1/APP	9
BP	GO:0051251	positive regulation of lymphocyte activation	14/160	334/18670	1.15E-06	9.88E-06	4.63E-06	DPP4/AKT1/BCL2/CDKN1A/IL6R/CCL2/IL4/CAV1/IL1B/VCAM1/IL2RA/IFNG/IGF2/CD40LG	14
BP	GO:0042692	muscle cell differentiation	15/160	385/18670	1.17E-06	1.01E-05	4.71E-06	RXRA/MAPK14/AKT1/BCL2/CASP3/VEGFA/RB1/CCNB1/PPARA/CXCL10/CHUK/IGF2/G6PD/PPP3CA/MAP2K4	15
BP	GO:0034341	response to interferon-gamma	11/160	199/18670	1.19E-06	1.02E-05	4.77E-06	NOS2/PPARG/TP53/CCL2/STAT1/ICAM1/VCAM1/IFNG/IRF1/CD44/CASP1	11
BP	GO:0042107	cytokine metabolic process	9/160	124/18670	1.22E-06	1.04E-05	4.87E-06	RELA/IL4/HMOX1/IL1B/HSPB1/IFNG/IL1A/IRF1/APP	9
BP	GO:2000378	negative regulation of reactive oxygen species metabolic process	7/160	64/18670	1.23E-06	1.05E-05	4.90E-06	BCL2/TP53/MMP3/HIF1A/CAV1/HK2/G6PD	7
BP	GO:1902652	secondary alcohol metabolic process	10/160	161/18670	1.29E-06	1.10E-05	5.14E-06	RXRA/PON1/CYP3A4/IL4/POR/SOD1/PPARD/APP/G6PD/CAT	10
BP	GO:1901184	regulation of ERBB signaling pathway	8/160	93/18670	1.34E-06	1.14E-05	5.33E-06	AKT1/ADRA2A/MMP9/EGFR/EGF/ERBB2/NCF1/APP	8
BP	GO:0072577	endothelial cell apoptotic process	7/160	65/18670	1.37E-06	1.16E-05	5.42E-06	KDR/CCL2/IL4/ICAM1/SERPINE1/NFE2L2/CD40LG	7
BP	GO:0014706	striated muscle tissue development	15/160	390/18670	1.38E-06	1.16E-05	5.45E-06	RXRA/MAPK14/BCL2/VEGFA/FOS/MAPK1/RB1/CAV1/GJA1/CCNB1/PPARA/ERBB3/G6PD/PPP3CA/MAP2K4	15
BP	GO:0046688	response to copper ion	6/160	42/18670	1.47E-06	1.24E-05	5.79E-06	CYP1A2/SOD1/CYP1A1/ICAM1/IL1A/APP	6
BP	GO:0002687	positive regulation of leukocyte migration	9/160	128/18670	1.59E-06	1.34E-05	6.26E-06	MAPK14/IL6R/CXCL8/F7/VEGFA/ICAM1/SERPINE1/CXCL10/APP	9
BP	GO:0046697	decidualization	5/160	24/18670	1.62E-06	1.36E-05	6.36E-06	PTGS2/MAPK1/GJA1/PPARD/SPP1	5
BP	GO:0046886	positive regulation of hormone biosynthetic process	4/160	11/18670	1.64E-06	1.37E-05	6.42E-06	POR/HIF1A/IL1B/IFNG	4
BP	GO:0048662	negative regulation of smooth muscle cell proliferation	7/160	67/18670	1.68E-06	1.41E-05	6.58E-06	PPARG/CDKN1A/HMOX1/IFNG/GSTP1/PPARD/IGFBP3	7
BP	GO:0016125	sterol metabolic process	10/160	166/18670	1.70E-06	1.42E-05	6.65E-06	RXRA/PON1/IL4/POR/SOD1/CYP1B1/PPARD/APP/G6PD/CAT	10
BP	GO:0034284	response to monosaccharide	11/160	207/18670	1.75E-06	1.46E-05	6.83E-06	PTGS2/CASP3/ADRA2A/RAF1/HIF1A/GJA1/ICAM1/GSTP1/PPARD/PPP3CA/CAT	11
BP	GO:0043500	muscle adaptation	9/160	130/18670	1.81E-06	1.50E-05	7.03E-06	SCN5A/PRKCA/HMOX1/IL1B/NOS3/PARP1/PPARA/G6PD/PPP3CA	9
BP	GO:0050671	positive regulation of lymphocyte proliferation	9/160	130/18670	1.81E-06	1.50E-05	7.03E-06	BCL2/CDKN1A/IL6R/IL4/IL1B/VCAM1/IL2RA/IGF2/CD40LG	9
BP	GO:0035924	cellular response to vascular endothelial growth factor stimulus	7/160	68/18670	1.86E-06	1.54E-05	7.20E-06	MAPK14/RELA/AKT1/KDR/VEGFA/VCAM1/HSPB1	7
BP	GO:0050918	positive chemotaxis	7/160	68/18670	1.86E-06	1.54E-05	7.20E-06	KDR/CXCL8/F7/VEGFA/F3/CXCL10/MET	7
BP	GO:0032946	positive regulation of mononuclear cell proliferation	9/160	131/18670	1.93E-06	1.59E-05	7.44E-06	BCL2/CDKN1A/IL6R/IL4/IL1B/VCAM1/IL2RA/IGF2/CD40LG	9
BP	GO:0034105	positive regulation of tissue remodeling	6/160	44/18670	1.94E-06	1.60E-05	7.48E-06	BAX/PRKCA/CA2/EGFR/SPP1/PPP3CA	6
BP	GO:1901028	regulation of mitochondrial outer membrane permeabilization involved in apoptotic signaling pathway	6/160	44/18670	1.94E-06	1.60E-05	7.48E-06	BCL2/BAX/TP53/CASP8/E2F1/MAPK8	6
BP	GO:0070372	regulation of ERK1 and ERK2 cascade	13/160	300/18670	1.95E-06	1.60E-05	7.49E-06	KDR/JUN/CCL2/FN1/OPRM1/PRKCA/EGFR/ERBB2/ICAM1/IL1B/GSTP1/CD44/APP	13
BP	GO:0019430	removal of superoxide radicals	5/160	25/18670	2.01E-06	1.64E-05	7.67E-06	SOD1/NOS3/MPO/NFE2L2/NQO1	5
BP	GO:0050927	positive regulation of positive chemotaxis	5/160	25/18670	2.01E-06	1.64E-05	7.67E-06	KDR/CXCL8/F7/VEGFA/F3	5
BP	GO:0042698	ovulation cycle	7/160	69/18670	2.06E-06	1.67E-05	7.84E-06	ESR1/CASP3/PGR/OPRM1/EGFR/HSPA5/NOS3	7
BP	GO:0051204	protein insertion into mitochondrial membrane	6/160	45/18670	2.23E-06	1.81E-05	8.48E-06	BCL2/BAX/TP53/CASP8/E2F1/MAPK8	6
BP	GO:0060537	muscle tissue development	15/160	408/18670	2.40E-06	1.95E-05	9.12E-06	RXRA/MAPK14/BCL2/VEGFA/FOS/MAPK1/RB1/CAV1/GJA1/CCNB1/PPARA/ERBB3/G6PD/PPP3CA/MAP2K4	15
BP	GO:2001020	regulation of response to DNA damage stimulus	11/160	214/18670	2.42E-06	1.96E-05	9.16E-06	BCL2/CASP9/TP53/MCL1/EGFR/BCL2L1/MYC/PARP1/CHEK2/CD44/MDM2	11
BP	GO:0051346	negative regulation of hydrolase activity	16/160	463/18670	2.43E-06	1.96E-05	9.16E-06	PTGS2/AKT1/TP53/MMP9/VEGFA/POR/RAF1/BIRC5/NOS3/SERPINE1/CD44/MDM2/APP/XIAP/IKBKB/SLPI	16
BP	GO:0010623	programmed cell death involved in cell development	4/160	12/18670	2.44E-06	1.96E-05	9.16E-06	BCL2/BAX/IL1B/IL1A	4
BP	GO:0033197	response to vitamin E	4/160	12/18670	2.44E-06	1.96E-05	9.16E-06	PPARG/CCND1/COL1A1/CAT	4
BP	GO:0045080	positive regulation of chemokine biosynthetic process	4/160	12/18670	2.44E-06	1.96E-05	9.16E-06	HMOX1/IL1B/IFNG/APP	4
BP	GO:0032800	receptor biosynthetic process	5/160	26/18670	2.47E-06	1.97E-05	9.21E-06	PPARG/ACHE/HIF1A/IFNG/PPARA	5
BP	GO:0050926	regulation of positive chemotaxis	5/160	26/18670	2.47E-06	1.97E-05	9.21E-06	KDR/CXCL8/F7/VEGFA/F3	5
BP	GO:1900739	regulation of protein insertion into mitochondrial membrane involved in apoptotic signaling pathway	5/160	26/18670	2.47E-06	1.97E-05	9.21E-06	BCL2/TP53/CASP8/E2F1/MAPK8	5
BP	GO:1900740	positive regulation of protein insertion into mitochondrial membrane involved in apoptotic signaling pathway	5/160	26/18670	2.47E-06	1.97E-05	9.21E-06	BCL2/TP53/CASP8/E2F1/MAPK8	5
BP	GO:0071479	cellular response to ionizing radiation	7/160	71/18670	2.50E-06	1.98E-05	9.30E-06	MAPK14/CDKN1A/TP53/BCL2L1/HSPA5/CHEK2/MDM2	7
BP	GO:0045981	positive regulation of nucleotide metabolic process	6/160	46/18670	2.54E-06	2.01E-05	9.41E-06	NOS2/IL4/HIF1A/NOS3/IFNG/APP	6
BP	GO:1900544	positive regulation of purine nucleotide metabolic process	6/160	46/18670	2.54E-06	2.01E-05	9.41E-06	NOS2/IL4/HIF1A/NOS3/IFNG/APP	6
BP	GO:1904036	negative regulation of epithelial cell apoptotic process	6/160	46/18670	2.54E-06	2.01E-05	9.41E-06	KDR/IL4/HMOX1/ICAM1/SERPINE1/NFE2L2	6
BP	GO:0007517	muscle organ development	15/160	410/18670	2.55E-06	2.01E-05	9.42E-06	RXRA/MAPK14/BCL2/ACHE/FOS/MAPK1/RB1/CAV1/GJA1/CCNB1/PPARA/CXCL10/ERBB3/G6PD/PPP3CA	15
BP	GO:0032869	cellular response to insulin stimulus	11/160	216/18670	2.65E-06	2.08E-05	9.76E-06	PPARG/RELA/AKT1/STAT1/IL1B/GSTP1/PARP1/SLC2A4/INSRR/IGF2/CDK4	11
BP	GO:0000079	regulation of cyclin-dependent protein serine/threonine kinase activity	8/160	102/18670	2.71E-06	2.12E-05	9.95E-06	AKT1/CCND1/CDKN1A/CASP3/CCNA2/EGFR/CCNB1/CDK4	8
BP	GO:0051881	regulation of mitochondrial membrane potential	7/160	72/18670	2.75E-06	2.15E-05	1.01E-05	AKT1/BCL2/BAX/KDR/BCL2L1/SOD1/PARP1	7
BP	GO:0015850	organic hydroxy compound transport	12/160	262/18670	2.78E-06	2.17E-05	1.02E-05	PPARG/RXRA/SLC6A3/SLC6A4/PON1/ADRA2A/ADRA2C/ADRA2B/EGF/NFKBIA/CAV1/SPP1	12
BP	GO:0034504	protein localization to nucleus	12/160	262/18670	2.78E-06	2.17E-05	1.02E-05	PTGS2/MAPK14/AKT1/CDKN1A/TP53/MAPK1/NFKBIA/COL1A1/IFNG/PARP1/MDM2/PPP3CA	12
BP	GO:0009408	response to heat	10/160	176/18670	2.89E-06	2.23E-05	1.05E-05	PTGS2/AKT1/CDKN1A/MAPK1/SOD1/HSPA5/HMOX1/NOS3/IL1A/CXCL10	10
BP	GO:0051897	positive regulation of protein kinase B signaling	10/160	176/18670	2.89E-06	2.23E-05	1.05E-05	ESR1/F7/EGFR/EGF/ERBB2/F3/IGF2/ERBB3/HPSE/MET	10
BP	GO:0006953	acute-phase response	6/160	47/18670	2.90E-06	2.23E-05	1.05E-05	PTGS2/IL6R/FN1/IL1B/IL1A/UGT1A1	6
BP	GO:0070849	response to epidermal growth factor	6/160	47/18670	2.90E-06	2.23E-05	1.05E-05	AKT1/EGFR/MAPK1/ERBB2/COL1A1/GSTP1	6
BP	GO:0090151	establishment of protein localization to mitochondrial membrane	6/160	47/18670	2.90E-06	2.23E-05	1.05E-05	BCL2/BAX/TP53/CASP8/E2F1/MAPK8	6
BP	GO:2001239	regulation of extrinsic apoptotic signaling pathway in absence of ligand	6/160	47/18670	2.90E-06	2.23E-05	1.05E-05	AKT1/BCL2/MCL1/BCL2L1/IL1B/IL1A	6
BP	GO:0035902	response to immobilization stress	5/160	27/18670	3.01E-06	2.31E-05	1.08E-05	PPARG/CYP1A2/FOS/CYP1A1/MDM2	5
BP	GO:0071450	cellular response to oxygen radical	5/160	27/18670	3.01E-06	2.31E-05	1.08E-05	SOD1/NOS3/MPO/NFE2L2/NQO1	5
BP	GO:0071451	cellular response to superoxide	5/160	27/18670	3.01E-06	2.31E-05	1.08E-05	SOD1/NOS3/MPO/NFE2L2/NQO1	5
BP	GO:0001959	regulation of cytokine-mediated signaling pathway	10/160	177/18670	3.04E-06	2.32E-05	1.09E-05	PPARG/CASP8/HIF1A/STAT1/CAV1/IFNG/GSTP1/CHUK/IKBKB/CASP1	10
BP	GO:0070665	positive regulation of leukocyte proliferation	9/160	139/18670	3.15E-06	2.41E-05	1.13E-05	BCL2/CDKN1A/IL6R/IL4/IL1B/VCAM1/IL2RA/IGF2/CD40LG	9
BP	GO:0051099	positive regulation of binding	10/160	179/18670	3.36E-06	2.56E-05	1.20E-05	PPARG/PON1/MMP9/EGF/RB1/CAV1/IFNG/PARP1/APP/MET	10
BP	GO:0071347	cellular response to interleukin-1	10/160	179/18670	3.36E-06	2.56E-05	1.20E-05	RELA/CCL2/CXCL8/NFKBIA/HIF1A/ICAM1/IL1B/IL1A/CHUK/IKBKB	10
BP	GO:0055017	cardiac muscle tissue growth	8/160	105/18670	3.37E-06	2.56E-05	1.20E-05	RXRA/MAPK14/MAPK1/GJA1/CCNB1/PPARA/G6PD/MAP2K4	8
BP	GO:0042178	xenobiotic catabolic process	4/160	13/18670	3.50E-06	2.65E-05	1.24E-05	CYP1A1/GSTP1/GSTM1/UGT1A1	4
BP	GO:0090399	replicative senescence	4/160	13/18670	3.50E-06	2.65E-05	1.24E-05	CDKN1A/TP53/SERPINE1/CHEK2	4
BP	GO:0045444	fat cell differentiation	11/160	223/18670	3.60E-06	2.72E-05	1.28E-05	PPARG/PTGS2/MAPK14/ADRB2/AKT1/CCND1/ADRB1/SULT1E1/SLC2A4/PPARD/E2F1	11
BP	GO:1904029	regulation of cyclin-dependent protein kinase activity	8/160	106/18670	3.61E-06	2.73E-05	1.28E-05	AKT1/CCND1/CDKN1A/CASP3/CCNA2/EGFR/CCNB1/CDK4	8
BP	GO:0008209	androgen metabolic process	5/160	28/18670	3.64E-06	2.73E-05	1.28E-05	ESR1/CYP3A4/SPP1/HSD3B2/HSD3B1	5
BP	GO:1990776	response to angiotensin	5/160	28/18670	3.64E-06	2.73E-05	1.28E-05	PTGS2/RELA/CA2/CAV1/NFE2L2	5
BP	GO:0030857	negative regulation of epithelial cell differentiation	6/160	49/18670	3.72E-06	2.79E-05	1.31E-05	CCND1/MMP9/VEGFA/STAT1/CAV1/IFNG	6
BP	GO:0030595	leukocyte chemotaxis	11/160	224/18670	3.76E-06	2.81E-05	1.32E-05	MAPK14/IL6R/CCL2/CXCL8/F7/VEGFA/IL1B/SERPINE1/CXCL11/CXCL2/CXCL10	11
BP	GO:0045927	positive regulation of growth	12/160	270/18670	3.79E-06	2.83E-05	1.33E-05	MAPK14/AKT1/BCL2/FN1/SLC6A3/EGFR/VEGFA/MAPK1/ERBB2/CCNB1/PPARD/IGF2	12
BP	GO:0032386	regulation of intracellular transport	14/160	370/18670	3.80E-06	2.83E-05	1.33E-05	PTGS2/MAPK14/BCL2/TP53/CHRM1/CASP8/MAPK1/ERBB2/HMOX1/IL1B/IFNG/E2F1/MDM2/MAPK8	14
BP	GO:0051341	regulation of oxidoreductase activity	8/160	107/18670	3.88E-06	2.89E-05	1.35E-05	AKT1/EGFR/POR/HIF1A/CAV1/IL1B/NOS3/IFNG	8
BP	GO:0061045	negative regulation of wound healing	7/160	76/18670	3.96E-06	2.94E-05	1.38E-05	CDKN1A/PLAU/GJA1/NOS3/PLAT/THBD/SERPINE1	7
BP	GO:0006606	protein import into nucleus	9/160	143/18670	3.98E-06	2.95E-05	1.38E-05	PTGS2/MAPK14/AKT1/CDKN1A/TP53/MAPK1/NFKBIA/IFNG/PPP3CA	9
BP	GO:0001701	in utero embryonic development	14/160	373/18670	4.17E-06	3.08E-05	1.45E-05	AR/RXRA/AKT1/TP53/CASP8/EGFR/VEGFA/BCL2L1/MAPK1/HIF1A/GJA1/NOS3/CCNB1/IGF2	14
BP	GO:0034765	regulation of ion transmembrane transport	16/160	483/18670	4.18E-06	3.08E-05	1.45E-05	SCN5A/ADRB2/AKT1/BAX/CCL2/OPRM1/ADRA2A/HTR3A/MMP9/CAV1/GJA1/IFNG/CXCL11/CXCL10/APP/G6PD	16
BP	GO:0002931	response to ischemia	6/160	50/18670	4.20E-06	3.09E-05	1.45E-05	BCL2/CASP9/TP53/CAV1/GJA1/HK2	6
BP	GO:1902107	positive regulation of leukocyte differentiation	9/160	144/18670	4.22E-06	3.10E-05	1.45E-05	JUN/CASP8/PRKCA/CA2/IL4/FOS/RB1/IL2RA/IFNG	9
BP	GO:0019933	cAMP-mediated signaling	10/160	184/18670	4.30E-06	3.15E-05	1.48E-05	ADRB2/OPRM1/PRKCA/ADRA2A/ADRB1/ADRA2C/ADRA2B/CXCL11/CXCL10/ADCY2	10
BP	GO:0048639	positive regulation of developmental growth	10/160	184/18670	4.30E-06	3.15E-05	1.48E-05	MAPK14/AKT1/BCL2/FN1/SLC6A3/VEGFA/MAPK1/CCNB1/PPARD/IGF2	10
BP	GO:0000303	response to superoxide	5/160	29/18670	4.37E-06	3.20E-05	1.50E-05	SOD1/NOS3/MPO/NFE2L2/NQO1	5
BP	GO:0019369	arachidonic acid metabolic process	6/160	51/18670	4.72E-06	3.43E-05	1.61E-05	PTGS1/PTGS2/CYP1A2/CYP2B6/CYP1A1/CYP1B1	6
BP	GO:0050999	regulation of nitric-oxide synthase activity	6/160	51/18670	4.72E-06	3.43E-05	1.61E-05	AKT1/EGFR/HIF1A/CAV1/IL1B/NOS3	6
BP	GO:0097366	response to bronchodilator	6/160	51/18670	4.72E-06	3.43E-05	1.61E-05	CDK2/CCNA2/MMP3/SOD1/ICAM1/PPP3CA	6
BP	GO:0055123	digestive system development	9/160	146/18670	4.72E-06	3.43E-05	1.61E-05	BCL2/CDKN1A/CXCL8/EGFR/RB1/HIF1A/CYP1A1/CCNB1/IGF2	9
BP	GO:0030308	negative regulation of cell growth	10/160	186/18670	4.73E-06	3.43E-05	1.61E-05	PPARG/BCL2/CDKN1A/TP53/ESR2/GJA1/PPARA/PPARD/SPP1/G6PD	10
BP	GO:0006939	smooth muscle contraction	8/160	110/18670	4.77E-06	3.45E-05	1.62E-05	PTGS2/ADRB2/CHRM3/ADRA2A/ADRA2C/ADRA2B/SOD1/CAV1	8
BP	GO:0006816	calcium ion transport	15/160	434/18670	5.09E-06	3.68E-05	1.72E-05	PTGS2/BCL2/BAX/CCL2/OPRM1/ADRA2A/EGF/CAV1/GJA1/ICAM1/NOS3/CXCL11/CXCL10/G6PD/PPP3CA	15
BP	GO:0045913	positive regulation of carbohydrate metabolic process	7/160	79/18670	5.14E-06	3.71E-05	1.74E-05	AKT1/EGF/HIF1A/IFNG/PPARA/IGF2/APP	7
BP	GO:0002696	positive regulation of leukocyte activation	14/160	380/18670	5.16E-06	3.72E-05	1.74E-05	DPP4/AKT1/BCL2/CDKN1A/IL6R/CCL2/IL4/CAV1/IL1B/VCAM1/IL2RA/IFNG/IGF2/CD40LG	14
BP	GO:0000305	response to oxygen radical	5/160	30/18670	5.20E-06	3.73E-05	1.75E-05	SOD1/NOS3/MPO/NFE2L2/NQO1	5
BP	GO:0048147	negative regulation of fibroblast proliferation	5/160	30/18670	5.20E-06	3.73E-05	1.75E-05	PPARG/BAX/TP53/MYC/GSTP1	5
BP	GO:0014065	phosphatidylinositol 3-kinase signaling	9/160	148/18670	5.28E-06	3.78E-05	1.77E-05	AKT1/KDR/EGFR/MAPK1/ERBB2/NCF1/PPARD/ERBB3/CAT	9
BP	GO:0042176	regulation of protein catabolic process	14/160	381/18670	5.32E-06	3.80E-05	1.78E-05	NOS2/RELA/AKT1/ADRA2A/EGFR/EGF/ODC1/CAV1/GJA1/IL1B/IFNG/NFE2L2/CHEK2/MDM2	14
BP	GO:0001938	positive regulation of endothelial cell proliferation	8/160	112/18670	5.46E-06	3.89E-05	1.82E-05	AKT1/KDR/JUN/PRKCA/VEGFA/HIF1A/HMOX1/F3	8
BP	GO:0060419	heart growth	8/160	112/18670	5.46E-06	3.89E-05	1.82E-05	RXRA/MAPK14/MAPK1/GJA1/CCNB1/PPARA/G6PD/MAP2K4	8
BP	GO:0060759	regulation of response to cytokine stimulus	10/160	190/18670	5.71E-06	4.06E-05	1.90E-05	PPARG/CASP8/HIF1A/STAT1/CAV1/IFNG/GSTP1/CHUK/IKBKB/CASP1	10
BP	GO:0048640	negative regulation of developmental growth	8/160	113/18670	5.83E-06	4.13E-05	1.94E-05	ADRB2/CDKN1A/SLC6A4/ADRB1/GJA1/PPARA/SPP1/G6PD	8
BP	GO:0006914	autophagy	16/160	496/18670	5.84E-06	4.13E-05	1.94E-05	ADRB2/AKT1/BCL2/KDR/CASP3/TP53/MCL1/IL4/IL10RA/HIF1A/HMOX1/HSPB1/IFNG/HK2/MET/MAPK8	16
BP	GO:0061919	process utilizing autophagic mechanism	16/160	496/18670	5.84E-06	4.13E-05	1.94E-05	ADRB2/AKT1/BCL2/KDR/CASP3/TP53/MCL1/IL4/IL10RA/HIF1A/HMOX1/HSPB1/IFNG/HK2/MET/MAPK8	16
BP	GO:0008203	cholesterol metabolic process	9/160	150/18670	5.89E-06	4.16E-05	1.95E-05	RXRA/PON1/IL4/POR/SOD1/PPARD/APP/G6PD/CAT	9
BP	GO:0042594	response to starvation	10/160	191/18670	5.98E-06	4.22E-05	1.98E-05	PPARG/BCL2/CDKN1A/JUN/TP53/MAPK1/HSPA5/NFE2L2/UGT1A1/MAPK8	10
BP	GO:0022617	extracellular matrix disassembly	7/160	81/18670	6.08E-06	4.28E-05	2.00E-05	DPP4/PRSS1/MMP1/MMP2/MMP9/MMP3/CD44	7
BP	GO:0010165	response to X-ray	5/160	31/18670	6.16E-06	4.30E-05	2.01E-05	CCND1/CDKN1A/CASP3/TP53/THBD	5
BP	GO:0032770	positive regulation of monooxygenase activity	5/160	31/18670	6.16E-06	4.30E-05	2.01E-05	AKT1/POR/HIF1A/IL1B/IFNG	5
BP	GO:0043457	regulation of cellular respiration	5/160	31/18670	6.16E-06	4.30E-05	2.01E-05	NOS2/IL4/HIF1A/CCNB1/IFNG	5
BP	GO:0045742	positive regulation of epidermal growth factor receptor signaling pathway	5/160	31/18670	6.16E-06	4.30E-05	2.01E-05	AKT1/ADRA2A/MMP9/EGF/NCF1	5
BP	GO:0071880	adenylate cyclase-activating adrenergic receptor signaling pathway	5/160	31/18670	6.16E-06	4.30E-05	2.01E-05	ADRB2/ADRA2A/ADRB1/ADRA2C/ADRA2B	5
BP	GO:0002688	regulation of leukocyte chemotaxis	8/160	114/18670	6.23E-06	4.33E-05	2.03E-05	MAPK14/IL6R/CCL2/CXCL8/F7/VEGFA/SERPINE1/CXCL10	8
BP	GO:0032872	regulation of stress-activated MAPK cascade	11/160	237/18670	6.45E-06	4.48E-05	2.10E-05	AKT1/EGFR/VEGFA/MAPK1/MYC/IL1B/NCF1/GSTP1/CD40LG/APP/MAP2K4	11
BP	GO:0051604	protein maturation	12/160	285/18670	6.58E-06	4.55E-05	2.13E-05	CASP3/CASP8/PLAU/F7/F3/PLAT/SERPINE1/PARP1/MDM2/XIAP/ECE1/CASP1	12
BP	GO:0032352	positive regulation of hormone metabolic process	4/160	15/18670	6.59E-06	4.55E-05	2.13E-05	POR/HIF1A/IL1B/IFNG	4
BP	GO:0045073	regulation of chemokine biosynthetic process	4/160	15/18670	6.59E-06	4.55E-05	2.13E-05	HMOX1/IL1B/IFNG/APP	4
BP	GO:2001028	positive regulation of endothelial cell chemotaxis	4/160	15/18670	6.59E-06	4.55E-05	2.13E-05	KDR/VEGFA/HSPB1/MET	4
BP	GO:0032642	regulation of chemokine production	7/160	82/18670	6.60E-06	4.55E-05	2.13E-05	IL6R/HIF1A/HMOX1/IL1B/IFNG/GSTP1/APP	7
BP	GO:0097345	mitochondrial outer membrane permeabilization	6/160	54/18670	6.63E-06	4.56E-05	2.14E-05	BCL2/BAX/TP53/CASP8/E2F1/MAPK8	6
BP	GO:1900542	regulation of purine nucleotide metabolic process	8/160	115/18670	6.64E-06	4.56E-05	2.14E-05	NOS2/IL4/HIF1A/NOS3/IFNG/PARP1/PPARA/APP	8
BP	GO:0030258	lipid modification	11/160	238/18670	6.71E-06	4.60E-05	2.16E-05	PPARG/MAPK14/AKT1/CYP3A4/POR/CYP1A1/PPARA/PPARD/ACOX1/EHHADH/HADHB	11
BP	GO:0070302	regulation of stress-activated protein kinase signaling cascade	11/160	239/18670	6.99E-06	4.78E-05	2.24E-05	AKT1/EGFR/VEGFA/MAPK1/MYC/IL1B/NCF1/GSTP1/CD40LG/APP/MAP2K4	11
BP	GO:0007569	cell aging	8/160	116/18670	7.08E-06	4.84E-05	2.27E-05	MAPK14/BCL2/CDKN1A/TP53/SOD1/ICAM1/SERPINE1/CHEK2	8
BP	GO:0038128	ERBB2 signaling pathway	5/160	32/18670	7.25E-06	4.95E-05	2.32E-05	PRKCA/EGFR/EGF/ERBB2/ERBB3	5
BP	GO:0042220	response to cocaine	6/160	55/18670	7.39E-06	5.03E-05	2.36E-05	SLC6A3/OPRM1/CCNA2/HTR3A/HSPA5/MDM2	6
BP	GO:0006140	regulation of nucleotide metabolic process	8/160	117/18670	7.55E-06	5.13E-05	2.40E-05	NOS2/IL4/HIF1A/NOS3/IFNG/PARP1/PPARA/APP	8
BP	GO:0010507	negative regulation of autophagy	7/160	84/18670	7.75E-06	5.26E-05	2.46E-05	AKT1/BCL2/TP53/MCL1/IL10RA/HMOX1/MET	7
BP	GO:0050867	positive regulation of cell activation	14/160	394/18670	7.79E-06	5.28E-05	2.47E-05	DPP4/AKT1/BCL2/CDKN1A/IL6R/CCL2/IL4/CAV1/IL1B/VCAM1/IL2RA/IFNG/IGF2/CD40LG	14
BP	GO:0030856	regulation of epithelial cell differentiation	9/160	156/18670	8.11E-06	5.47E-05	2.56E-05	CCND1/MMP9/VEGFA/STAT1/CAV1/IL1B/SERPINE1/IFNG/IKBKB	9
BP	GO:1905952	regulation of lipid localization	9/160	156/18670	8.11E-06	5.47E-05	2.56E-05	PPARG/AKT1/PON1/EGF/NFKBIA/IL1B/PPARA/PPARD/SPP1	9
BP	GO:1904062	regulation of cation transmembrane transport	13/160	342/18670	8.13E-06	5.48E-05	2.57E-05	SCN5A/ADRB2/BAX/CCL2/OPRM1/ADRA2A/MMP9/CAV1/IFNG/CXCL11/CXCL10/APP/G6PD	13
BP	GO:0036003	positive regulation of transcription from RNA polymerase II promoter in response to stress	5/160	33/18670	8.49E-06	5.69E-05	2.67E-05	TP53/VEGFA/HIF1A/HSPA5/NFE2L2	5
BP	GO:1901186	positive regulation of ERBB signaling pathway	5/160	33/18670	8.49E-06	5.69E-05	2.67E-05	AKT1/ADRA2A/MMP9/EGF/NCF1	5
BP	GO:2000352	negative regulation of endothelial cell apoptotic process	5/160	33/18670	8.49E-06	5.69E-05	2.67E-05	KDR/IL4/ICAM1/SERPINE1/NFE2L2	5
BP	GO:0051896	regulation of protein kinase B signaling	11/160	244/18670	8.50E-06	5.69E-05	2.67E-05	ESR1/AKT1/F7/EGFR/EGF/ERBB2/F3/IGF2/ERBB3/HPSE/MET	11
BP	GO:0002070	epithelial cell maturation	4/160	16/18670	8.73E-06	5.78E-05	2.71E-05	CDKN1A/PGR/HIF1A/GJA1	4
BP	GO:0042033	chemokine biosynthetic process	4/160	16/18670	8.73E-06	5.78E-05	2.71E-05	HMOX1/IL1B/IFNG/APP	4
BP	GO:0042447	hormone catabolic process	4/160	16/18670	8.73E-06	5.78E-05	2.71E-05	ACHE/SULT1E1/SPP1/ECE1	4
BP	GO:0045986	negative regulation of smooth muscle contraction	4/160	16/18670	8.73E-06	5.78E-05	2.71E-05	PTGS2/ADRB2/ADRA2C/SOD1	4
BP	GO:0050755	chemokine metabolic process	4/160	16/18670	8.73E-06	5.78E-05	2.71E-05	HMOX1/IL1B/IFNG/APP	4
BP	GO:0060965	negative regulation of gene silencing by miRNA	4/160	16/18670	8.73E-06	5.78E-05	2.71E-05	ESR1/PPARG/TP53/PPP3CA	4
BP	GO:0042058	regulation of epidermal growth factor receptor signaling pathway	7/160	86/18670	9.07E-06	5.99E-05	2.81E-05	AKT1/ADRA2A/MMP9/EGFR/EGF/NCF1/APP	7
BP	GO:0042446	hormone biosynthetic process	7/160	86/18670	9.07E-06	5.99E-05	2.81E-05	CYP3A4/POR/HIF1A/IL1B/IFNG/HSD3B2/HSD3B1	7
BP	GO:0022612	gland morphogenesis	8/160	120/18670	9.10E-06	6.00E-05	2.81E-05	ESR1/AR/RXRA/BCL2/BAX/PGR/EGFR/CAV1	8
BP	GO:0007259	receptor signaling pathway via JAK-STAT	9/160	159/18670	9.46E-06	6.23E-05	2.92E-05	IL6R/CCL2/IL4/IL10RA/EGF/STAT1/CAV1/CYP1B1/IFNG	9
BP	GO:1903578	regulation of ATP metabolic process	8/160	121/18670	9.68E-06	6.36E-05	2.98E-05	TP53/IL4/HIF1A/CCNB1/IFNG/PARP1/PPARA/APP	8
BP	GO:0002690	positive regulation of leukocyte chemotaxis	7/160	87/18670	9.79E-06	6.42E-05	3.01E-05	MAPK14/IL6R/CXCL8/F7/VEGFA/SERPINE1/CXCL10	7
BP	GO:0071875	adrenergic receptor signaling pathway	5/160	34/18670	9.88E-06	6.47E-05	3.03E-05	ADRB2/ADRA2A/ADRB1/ADRA2C/ADRA2B	5
BP	GO:0032722	positive regulation of chemokine production	6/160	58/18670	1.01E-05	6.60E-05	3.09E-05	IL6R/HIF1A/HMOX1/IL1B/IFNG/APP	6
BP	GO:0071385	cellular response to glucocorticoid stimulus	6/160	58/18670	1.01E-05	6.60E-05	3.09E-05	CASP9/EGFR/ICAM1/GSTP1/NR3C1/UGT1A1	6
BP	GO:0034101	erythrocyte homeostasis	8/160	122/18670	1.03E-05	6.70E-05	3.14E-05	MAPK14/CASP3/VEGFA/RB1/HIF1A/STAT1/HMOX1/G6PD	8
BP	GO:0043388	positive regulation of DNA binding	6/160	59/18670	1.12E-05	7.27E-05	3.41E-05	PPARG/MMP9/EGF/RB1/IFNG/PARP1	6
BP	GO:0032602	chemokine production	7/160	89/18670	1.14E-05	7.40E-05	3.47E-05	IL6R/HIF1A/HMOX1/IL1B/IFNG/GSTP1/APP	7
BP	GO:0032735	positive regulation of interleukin-12 production	5/160	35/18670	1.15E-05	7.42E-05	3.48E-05	MAPK14/RELA/IFNG/CD40LG/IRF1	5
BP	GO:1904031	positive regulation of cyclin-dependent protein kinase activity	5/160	35/18670	1.15E-05	7.42E-05	3.48E-05	AKT1/CCND1/CDKN1A/EGFR/CCNB1	5
BP	GO:0051170	import into nucleus	9/160	163/18670	1.16E-05	7.47E-05	3.50E-05	PTGS2/MAPK14/AKT1/CDKN1A/TP53/MAPK1/NFKBIA/IFNG/PPP3CA	9
BP	GO:1902110	positive regulation of mitochondrial membrane permeability involved in apoptotic process	6/160	60/18670	1.23E-05	7.95E-05	3.73E-05	BCL2/BAX/TP53/CASP8/E2F1/MAPK8	6
BP	GO:0042326	negative regulation of phosphorylation	15/160	468/18670	1.25E-05	8.07E-05	3.78E-05	AKT1/CDKN1A/BAX/JUN/CASP3/RB1/CAV1/MYC/IL1B/HSPB1/CCNB1/IFNG/GSTP1/PPARA/IGFBP3	15
BP	GO:0051899	membrane depolarization	7/160	91/18670	1.32E-05	8.48E-05	3.97E-05	SCN5A/BCL2/KDR/JUN/CAV1/GJA1/PARP1	7
BP	GO:0071384	cellular response to corticosteroid stimulus	6/160	61/18670	1.36E-05	8.70E-05	4.08E-05	CASP9/EGFR/ICAM1/GSTP1/NR3C1/UGT1A1	6
BP	GO:1905953	negative regulation of lipid localization	6/160	61/18670	1.36E-05	8.70E-05	4.08E-05	PPARG/AKT1/EGF/NFKBIA/PPARA/PPARD	6
BP	GO:0097529	myeloid leukocyte migration	10/160	210/18670	1.37E-05	8.80E-05	4.13E-05	MAPK14/IL6R/CCL2/CXCL8/VEGFA/IL1B/SERPINE1/CXCL11/CXCL2/CXCL10	10
BP	GO:0043620	regulation of DNA-templated transcription in response to stress	8/160	127/18670	1.38E-05	8.83E-05	4.14E-05	RELA/JUN/TP53/VEGFA/HIF1A/HSPA5/HMOX1/NFE2L2	8
BP	GO:0033209	tumor necrosis factor-mediated signaling pathway	9/160	167/18670	1.40E-05	8.95E-05	4.19E-05	RELA/CASP8/NFKBIA/STAT1/GSTP1/CHUK/CD40LG/IKBKB/CASP1	9
BP	GO:0035051	cardiocyte differentiation	9/160	167/18670	1.40E-05	8.95E-05	4.19E-05	RXRA/EGFR/VEGFA/MAPK1/VCAM1/CCNB1/PPARA/G6PD/MAP2K4	9
BP	GO:0010948	negative regulation of cell cycle process	13/160	361/18670	1.45E-05	9.18E-05	4.30E-05	CDK2/CCND1/BCL2/CDKN1A/BAX/TP53/CCL2/RB1/CCNB1/CHEK2/E2F1/CDK4/MDM2	13
BP	GO:0045780	positive regulation of bone resorption	4/160	18/18670	1.45E-05	9.18E-05	4.30E-05	PRKCA/CA2/EGFR/SPP1	4
BP	GO:0046852	positive regulation of bone remodeling	4/160	18/18670	1.45E-05	9.18E-05	4.30E-05	PRKCA/CA2/EGFR/SPP1	4
BP	GO:0002260	lymphocyte homeostasis	6/160	62/18670	1.49E-05	9.42E-05	4.42E-05	AKT1/BCL2/BAX/CASP3/HIF1A/IL2RA	6
BP	GO:1902686	mitochondrial outer membrane permeabilization involved in programmed cell death	6/160	62/18670	1.49E-05	9.42E-05	4.42E-05	BCL2/BAX/TP53/CASP8/E2F1/MAPK8	6
BP	GO:0019935	cyclic-nucleotide-mediated signaling	10/160	212/18670	1.49E-05	9.42E-05	4.42E-05	ADRB2/OPRM1/PRKCA/ADRA2A/ADRB1/ADRA2C/ADRA2B/CXCL11/CXCL10/ADCY2	10
BP	GO:0014912	negative regulation of smooth muscle cell migration	5/160	37/18670	1.52E-05	9.54E-05	4.47E-05	SERPINE1/GSTP1/NFE2L2/PPARD/IGFBP3	5
BP	GO:0043029	T cell homeostasis	5/160	37/18670	1.52E-05	9.54E-05	4.47E-05	AKT1/BCL2/BAX/CASP3/IL2RA	5
BP	GO:0038095	Fc-epsilon receptor signaling pathway	9/160	169/18670	1.54E-05	9.69E-05	4.54E-05	RELA/JUN/FOS/MAPK1/CHUK/IKBKB/MAPK8/PPP3CA/MAP2K4	9
BP	GO:0097696	receptor signaling pathway via STAT	9/160	169/18670	1.54E-05	9.69E-05	4.54E-05	IL6R/CCL2/IL4/IL10RA/EGF/STAT1/CAV1/CYP1B1/IFNG	9
BP	GO:0071482	cellular response to light stimulus	8/160	129/18670	1.55E-05	9.69E-05	4.54E-05	PTGS2/CDKN1A/BAX/CASP9/TP53/MYC/PARP1/MDM2	8
BP	GO:0006879	cellular iron ion homeostasis	6/160	63/18670	1.64E-05	0.000102377	4.80E-05	SOD1/HIF1A/HMOX1/MYC/IFNG/ABCG2	6
BP	GO:0070838	divalent metal ion transport	15/160	479/18670	1.64E-05	0.000102638	4.81E-05	PTGS2/BCL2/BAX/CCL2/OPRM1/ADRA2A/EGF/CAV1/GJA1/ICAM1/NOS3/CXCL11/CXCL10/G6PD/PPP3CA	15
BP	GO:0006937	regulation of muscle contraction	9/160	171/18670	1.70E-05	0.000105573	4.95E-05	SCN5A/PTGS2/ADRB2/CHRM3/ADRA2A/ADRA2C/ADRA2B/SOD1/CAV1	9
BP	GO:0016241	regulation of macroautophagy	9/160	171/18670	1.70E-05	0.000105573	4.95E-05	ADRB2/AKT1/KDR/CASP3/TP53/IL4/HIF1A/HMOX1/MAPK8	9
BP	GO:0016572	histone phosphorylation	5/160	38/18670	1.73E-05	0.000107793	5.05E-05	CDK2/PRKCA/CCNA2/IL1B/CCNB1	5
BP	GO:0042102	positive regulation of T cell proliferation	7/160	95/18670	1.75E-05	0.000108505	5.08E-05	IL6R/IL4/IL1B/VCAM1/IL2RA/IGF2/CD40LG	7
BP	GO:0035794	positive regulation of mitochondrial membrane permeability	6/160	64/18670	1.79E-05	0.000110808	5.19E-05	BCL2/BAX/TP53/CASP8/E2F1/MAPK8	6
BP	GO:0045600	positive regulation of fat cell differentiation	6/160	64/18670	1.79E-05	0.000110808	5.19E-05	PPARG/PTGS2/MAPK14/AKT1/SULT1E1/PPARD	6
BP	GO:0051235	maintenance of location	12/160	315/18670	1.79E-05	0.000110808	5.19E-05	PPARG/AKT1/BAX/NFKBIA/HSPA5/CAV1/IL1B/CXCL11/PPARA/PPARD/CXCL10/HK2	12
BP	GO:0010888	negative regulation of lipid storage	4/160	19/18670	1.82E-05	0.000111481	5.22E-05	PPARG/NFKBIA/PPARA/PPARD	4
BP	GO:0033189	response to vitamin A	4/160	19/18670	1.82E-05	0.000111481	5.22E-05	PPARG/CYP1A1/PPARD/CAT	4
BP	GO:0060149	negative regulation of posttranscriptional gene silencing	4/160	19/18670	1.82E-05	0.000111481	5.22E-05	ESR1/PPARG/TP53/PPP3CA	4
BP	GO:0060967	negative regulation of gene silencing by RNA	4/160	19/18670	1.82E-05	0.000111481	5.22E-05	ESR1/PPARG/TP53/PPP3CA	4
BP	GO:1902176	negative regulation of oxidative stress-induced intrinsic apoptotic signaling pathway	4/160	19/18670	1.82E-05	0.000111481	5.22E-05	AKT1/HIF1A/HSPB1/NFE2L2	4
BP	GO:1903798	regulation of production of miRNAs involved in gene silencing by miRNA	4/160	19/18670	1.82E-05	0.000111481	5.22E-05	ESR1/TP53/EGFR/PPP3CA	4
BP	GO:0003158	endothelium development	8/160	132/18670	1.83E-05	0.000111618	5.23E-05	KDR/VEGFA/GJA1/ICAM1/IL1B/CXCL10/MET/IKBKB	8
BP	GO:0043280	positive regulation of cysteine-type endopeptidase activity involved in apoptotic process	8/160	132/18670	1.83E-05	0.000111618	5.23E-05	PPARG/BAX/CASP9/CASP8/MYC/F3/CTSD/CASP1	8
BP	GO:0048010	vascular endothelial growth factor receptor signaling pathway	7/160	96/18670	1.87E-05	0.000113909	5.34E-05	MAPK14/KDR/VEGFA/HIF1A/IL1B/HSPB1/NCF1	7
BP	GO:0097327	response to antineoplastic agent	7/160	96/18670	1.87E-05	0.000113909	5.34E-05	CASP9/F7/EGFR/HMOX1/ICAM1/NR3C1/CDK4	7
BP	GO:0055076	transition metal ion homeostasis	8/160	133/18670	1.93E-05	0.00011737	5.50E-05	SOD1/HIF1A/HMOX1/MYC/IFNG/ABCG2/APP/XIAP	8
BP	GO:0072511	divalent inorganic cation transport	15/160	486/18670	1.95E-05	0.000118073	5.53E-05	PTGS2/BCL2/BAX/CCL2/OPRM1/ADRA2A/EGF/CAV1/GJA1/ICAM1/NOS3/CXCL11/CXCL10/G6PD/PPP3CA	15
BP	GO:0120162	positive regulation of cold-induced thermogenesis	7/160	97/18670	2.00E-05	0.000121341	5.69E-05	ADRB2/ACHE/ADRB1/IL4/VEGFA/CAV1/GJA1	7
BP	GO:0001933	negative regulation of protein phosphorylation	14/160	429/18670	2.02E-05	0.000122246	5.73E-05	AKT1/CDKN1A/BAX/JUN/CASP3/RB1/CAV1/MYC/IL1B/HSPB1/CCNB1/IFNG/GSTP1/IGFBP3	14
BP	GO:0007006	mitochondrial membrane organization	8/160	134/18670	2.04E-05	0.000122761	5.75E-05	BCL2/BAX/TP53/CASP8/BCL2L1/E2F1/HK2/MAPK8	8
BP	GO:0048565	digestive tract development	8/160	134/18670	2.04E-05	0.000122761	5.75E-05	BCL2/CDKN1A/CXCL8/EGFR/RB1/HIF1A/CYP1A1/CCNB1	8
BP	GO:0022898	regulation of transmembrane transporter activity	11/160	268/18670	2.04E-05	0.000122761	5.75E-05	ADRB2/BCL2/CCL2/OPRM1/ADRA2A/HTR3A/MMP9/CAV1/GJA1/IFNG/APP	11
BP	GO:0050714	positive regulation of protein secretion	11/160	268/18670	2.04E-05	0.000122761	5.75E-05	MAPK14/ACHE/EGFR/HIF1A/GJA1/IL1B/IFNG/IL1A/PPARD/CHUK/CASP1	11
BP	GO:0045807	positive regulation of endocytosis	7/160	98/18670	2.14E-05	0.000127843	5.99E-05	PPARG/IL4/VEGFA/EGF/SELE/SERPINE1/PPP3CA	7
BP	GO:0019748	secondary metabolic process	6/160	66/18670	2.14E-05	0.000127843	5.99E-05	BCL2/CYP1A2/CYP1A1/CYP1B1/NFE2L2/TYR	6
BP	GO:0045428	regulation of nitric oxide biosynthetic process	6/160	66/18670	2.14E-05	0.000127843	5.99E-05	PTGS2/AKT1/CAV1/ICAM1/IL1B/IFNG	6
BP	GO:1902108	regulation of mitochondrial membrane permeability involved in apoptotic process	6/160	66/18670	2.14E-05	0.000127843	5.99E-05	BCL2/BAX/TP53/CASP8/E2F1/MAPK8	6
BP	GO:1905710	positive regulation of membrane permeability	6/160	66/18670	2.14E-05	0.000127843	5.99E-05	BCL2/BAX/TP53/CASP8/E2F1/MAPK8	6
BP	GO:0001889	liver development	8/160	135/18670	2.15E-05	0.000128253	6.01E-05	RELA/CCND1/JUN/EGFR/HMOX1/CYP1A1/MET/UGT1A1	8
BP	GO:0060562	epithelial tube morphogenesis	12/160	322/18670	2.23E-05	0.000132549	6.21E-05	ESR1/AR/BCL2/CASP3/PGR/VEGFA/EGF/HIF1A/MYC/GJA1/CXCL10/MET	12
BP	GO:0019373	epoxygenase P450 pathway	4/160	20/18670	2.26E-05	0.000134315	6.29E-05	CYP1A2/CYP2B6/CYP1A1/CYP1B1	4
BP	GO:0072655	establishment of protein localization to mitochondrion	8/160	137/18670	2.39E-05	0.000142012	6.65E-05	AKT1/BCL2/BAX/TP53/CASP8/E2F1/HK2/MAPK8	8
BP	GO:0055024	regulation of cardiac muscle tissue development	7/160	100/18670	2.44E-05	0.000144709	6.78E-05	MAPK14/MAPK1/GJA1/CCNB1/PPARA/ERBB3/G6PD	7
BP	GO:0001649	osteoblast differentiation	10/160	225/18670	2.49E-05	0.000147361	6.91E-05	AKT1/IL6R/ACHE/GJA1/COL1A1/SPP1/RUNX2/IGFBP3/IGF2/CAT	10
BP	GO:0008584	male gonad development	8/160	138/18670	2.52E-05	0.000148785	6.97E-05	ESR1/AR/CCND1/BCL2/BAX/BCL2L1/GJA1/ICAM1	8
BP	GO:0061008	hepaticobiliary system development	8/160	138/18670	2.52E-05	0.000148785	6.97E-05	RELA/CCND1/JUN/EGFR/HMOX1/CYP1A1/MET/UGT1A1	8
BP	GO:0050873	brown fat cell differentiation	5/160	41/18670	2.54E-05	0.000149069	6.99E-05	PTGS2/MAPK14/ADRB2/ADRB1/SLC2A4	5
BP	GO:0150077	regulation of neuroinflammatory response	5/160	41/18670	2.54E-05	0.000149069	6.99E-05	PTGS2/MMP9/IL4/MMP3/IL1B	5
BP	GO:0019915	lipid storage	6/160	68/18670	2.55E-05	0.000149401	7.00E-05	PPARG/NFKBIA/CAV1/IL1B/PPARA/PPARD	6
BP	GO:0032611	interleukin-1 beta production	7/160	101/18670	2.61E-05	0.000152796	7.16E-05	CASP8/IL1B/HSPB1/IFNG/GSTP1/APP/CASP1	7
BP	GO:0046546	development of primary male sexual characteristics	8/160	139/18670	2.66E-05	0.000155551	7.29E-05	ESR1/AR/CCND1/BCL2/BAX/BCL2L1/GJA1/ICAM1	8
BP	GO:0048015	phosphatidylinositol-mediated signaling	9/160	181/18670	2.66E-05	0.000155551	7.29E-05	AKT1/KDR/EGFR/MAPK1/ERBB2/NCF1/PPARD/ERBB3/CAT	9
BP	GO:0036499	PERK-mediated unfolded protein response	4/160	21/18670	2.78E-05	0.000161695	7.58E-05	CCL2/CXCL8/HSPA5/NFE2L2	4
BP	GO:0070920	regulation of production of small RNA involved in gene silencing by RNA	4/160	21/18670	2.78E-05	0.000161695	7.58E-05	ESR1/TP53/EGFR/PPP3CA	4
BP	GO:0061138	morphogenesis of a branching epithelium	9/160	182/18670	2.78E-05	0.00016175	7.58E-05	ESR1/AR/RXRA/BCL2/PGR/VEGFA/EGF/MYC/MET	9
BP	GO:0001822	kidney development	11/160	278/18670	2.86E-05	0.000166264	7.79E-05	BCL2/BAX/CASP9/IL6R/CA2/MMP9/VEGFA/ODC1/STAT1/MYC/CAT	11
BP	GO:0043123	positive regulation of I-kappaB kinase/NF-kappaB signaling	9/160	183/18670	2.90E-05	0.000168396	7.89E-05	RELA/AKT1/CASP8/HMOX1/GJA1/IL1B/CHUK/IKBKB/CASP1	9
BP	GO:0070585	protein localization to mitochondrion	8/160	141/18670	2.95E-05	0.000170692	8.00E-05	AKT1/BCL2/BAX/TP53/CASP8/E2F1/HK2/MAPK8	8
BP	GO:0060485	mesenchyme development	11/160	279/18670	2.96E-05	0.00017108	8.02E-05	BCL2/FN1/MAPK1/HIF1A/STAT1/MYC/IL1B/NOS3/COL1A1/ERBB3/MDM2	11
BP	GO:0044282	small molecule catabolic process	14/160	445/18670	3.02E-05	0.000174676	8.19E-05	NOS2/AKT1/TP53/PON1/CYP1A1/NOS3/SULT1E1/PPARA/PPARD/HK2/CD44/ACOX1/EHHADH/HADHB	14
BP	GO:0048017	inositol lipid-mediated signaling	9/160	184/18670	3.03E-05	0.000174761	8.19E-05	AKT1/KDR/EGFR/MAPK1/ERBB2/NCF1/PPARD/ERBB3/CAT	9
BP	GO:0046822	regulation of nucleocytoplasmic transport	7/160	104/18670	3.15E-05	0.000181265	8.49E-05	PTGS2/MAPK14/TP53/MAPK1/IL1B/IFNG/MDM2	7
BP	GO:0071887	leukocyte apoptotic process	7/160	104/18670	3.15E-05	0.000181265	8.49E-05	AKT1/BAX/CASP9/CASP3/TP53/HIF1A/IL2RA	7
BP	GO:0030336	negative regulation of cell migration	12/160	334/18670	3.19E-05	0.000183171	8.58E-05	PPARG/AKT1/BCL2/CCL2/IL4/HMOX1/CYP1B1/SERPINE1/GSTP1/NFE2L2/PPARD/IGFBP3	12
BP	GO:0006775	fat-soluble vitamin metabolic process	5/160	43/18670	3.21E-05	0.000183465	8.60E-05	CYP3A4/CYP1A1/IL1B/IFNG/PPARD	5
BP	GO:0045429	positive regulation of nitric oxide biosynthetic process	5/160	43/18670	3.21E-05	0.000183465	8.60E-05	PTGS2/AKT1/ICAM1/IL1B/IFNG	5
BP	GO:0071364	cellular response to epidermal growth factor stimulus	5/160	43/18670	3.21E-05	0.000183465	8.60E-05	AKT1/EGFR/ERBB2/COL1A1/GSTP1	5
BP	GO:1904646	cellular response to amyloid-beta	5/160	43/18670	3.21E-05	0.000183465	8.60E-05	ADRB2/ICAM1/VCAM1/PARP1/APP	5
BP	GO:0106106	cold-induced thermogenesis	8/160	143/18670	3.26E-05	0.000185633	8.70E-05	ADRB2/ACHE/ADRB1/IL4/VEGFA/RB1/CAV1/GJA1	8
BP	GO:0120161	regulation of cold-induced thermogenesis	8/160	143/18670	3.26E-05	0.000185633	8.70E-05	ADRB2/ACHE/ADRB1/IL4/VEGFA/RB1/CAV1/GJA1	8
BP	GO:0048738	cardiac muscle tissue development	10/160	233/18670	3.36E-05	0.000190758	8.94E-05	RXRA/MAPK14/VEGFA/MAPK1/GJA1/CCNB1/PPARA/ERBB3/G6PD/MAP2K4	10
BP	GO:0010869	regulation of receptor biosynthetic process	4/160	22/18670	3.37E-05	0.000190758	8.94E-05	PPARG/HIF1A/IFNG/PPARA	4
BP	GO:0031281	positive regulation of cyclase activity	4/160	22/18670	3.37E-05	0.000190758	8.94E-05	NOS2/MAPK14/NOS3/MAPK8	4
BP	GO:0042359	vitamin D metabolic process	4/160	22/18670	3.37E-05	0.000190758	8.94E-05	CYP3A4/CYP1A1/IL1B/IFNG	4
BP	GO:0006635	fatty acid beta-oxidation	6/160	72/18670	3.53E-05	0.00019972	9.36E-05	AKT1/PPARA/PPARD/ACOX1/EHHADH/HADHB	6
BP	GO:0034976	response to endoplasmic reticulum stress	11/160	285/18670	3.59E-05	0.000202457	9.49E-05	CCND1/BCL2/BAX/JUN/TP53/CCL2/CXCL8/BCL2L1/HSPA5/CAV1/NFE2L2	11
BP	GO:0051348	negative regulation of transferase activity	11/160	285/18670	3.59E-05	0.000202457	9.49E-05	PPARG/AKT1/CDKN1A/CASP3/TP53/RB1/CAV1/IL1B/HSPB1/IFNG/GSTP1	11
BP	GO:1904407	positive regulation of nitric oxide metabolic process	5/160	44/18670	3.60E-05	0.000202457	9.49E-05	PTGS2/AKT1/ICAM1/IL1B/IFNG	5
BP	GO:0071901	negative regulation of protein serine/threonine kinase activity	8/160	145/18670	3.60E-05	0.000202457	9.49E-05	AKT1/CDKN1A/CASP3/RB1/CAV1/IL1B/HSPB1/GSTP1	8
BP	GO:0015980	energy derivation by oxidation of organic compounds	11/160	286/18670	3.71E-05	0.000208199	9.76E-05	NOS2/AKT1/TP53/CYP1A2/IL4/HIF1A/MYC/CCNB1/IFNG/IGF2/CAT	11
BP	GO:0043502	regulation of muscle adaptation	7/160	107/18670	3.79E-05	0.000212292	9.95E-05	SCN5A/PRKCA/NOS3/PARP1/PPARA/G6PD/PPP3CA	7
BP	GO:0002793	positive regulation of peptide secretion	11/160	288/18670	3.95E-05	0.0002212	0.000103654	MAPK14/ACHE/EGFR/HIF1A/GJA1/IL1B/IFNG/IL1A/PPARD/CHUK/CASP1	11
BP	GO:0051048	negative regulation of secretion	10/160	238/18670	4.02E-05	0.000223607	0.000104781	FN1/OPRM1/ADRA2A/ADRA2C/ADRA2B/EGF/HMOX1/IL1B/ERBB3/PPP3CA	10
BP	GO:0006275	regulation of DNA replication	7/160	108/18670	4.02E-05	0.000223607	0.000104781	CDK2/JUN/TP53/CCNA2/EGFR/CHEK2/MAP2K4	7
BP	GO:1904659	glucose transmembrane transport	7/160	108/18670	4.02E-05	0.000223607	0.000104781	MAPK14/AKT1/IL1B/NFE2L2/SLC2A4/PPARD/HK2	7
BP	GO:0042771	intrinsic apoptotic signaling pathway in response to DNA damage by p53 class mediator	5/160	45/18670	4.02E-05	0.000223607	0.000104781	BCL2/CDKN1A/TP53/CHEK2/CD44	5
BP	GO:0048538	thymus development	5/160	45/18670	4.02E-05	0.000223607	0.000104781	BCL2/MAPK1/RAF1/SOD1/TYR	5
BP	GO:0071157	negative regulation of cell cycle arrest	4/160	23/18670	4.05E-05	0.000224926	0.000105399	CCND1/CHEK2/CDK4/MDM2	4
BP	GO:0007162	negative regulation of cell adhesion	11/160	289/18670	4.08E-05	0.000226062	0.000105932	AKT1/CASP3/VEGFA/ERBB2/IL2RA/CYP1B1/SERPINE1/COL1A1/PPARA/IRF1/ERBB3	11
BP	GO:0031670	cellular response to nutrient	6/160	74/18670	4.13E-05	0.000228332	0.000106995	PPARG/PTGS2/SOD1/HMOX1/COL1A1/MDM2	6
BP	GO:1900182	positive regulation of protein localization to nucleus	6/160	74/18670	4.13E-05	0.000228332	0.000106995	PTGS2/MAPK14/AKT1/MAPK1/IFNG/PARP1	6
BP	GO:0051592	response to calcium ion	8/160	148/18670	4.17E-05	0.000230137	0.000107841	SCN5A/CCND1/JUN/EGFR/FOS/HSPA5/CAV1/PPP3CA	8
BP	GO:0017038	protein import	9/160	192/18670	4.23E-05	0.000233149	0.000109253	PTGS2/MAPK14/AKT1/CDKN1A/TP53/MAPK1/NFKBIA/IFNG/PPP3CA	9
BP	GO:0009267	cellular response to starvation	8/160	149/18670	4.37E-05	0.000240452	0.000112675	BCL2/CDKN1A/JUN/TP53/MAPK1/HSPA5/NFE2L2/MAPK8	8
BP	GO:2001056	positive regulation of cysteine-type endopeptidase activity	8/160	149/18670	4.37E-05	0.000240452	0.000112675	PPARG/BAX/CASP9/CASP8/MYC/F3/CTSD/CASP1	8
BP	GO:0007219	Notch signaling pathway	9/160	193/18670	4.40E-05	0.000241784	0.000113299	AKT1/EGFR/EGF/NFKBIA/STAT1/MYC/NOS3/IL2RA/APP	9
BP	GO:0006984	ER-nucleus signaling pathway	5/160	46/18670	4.48E-05	0.000244732	0.00011468	TP53/CCL2/CXCL8/HSPA5/NFE2L2	5
BP	GO:0022602	ovulation cycle process	5/160	46/18670	4.48E-05	0.000244732	0.00011468	ESR1/CASP3/PGR/HSPA5/NOS3	5
BP	GO:0045776	negative regulation of blood pressure	5/160	46/18670	4.48E-05	0.000244732	0.00011468	NOS2/ADRB2/ADRB1/NOS3/PPARA	5
BP	GO:0060443	mammary gland morphogenesis	5/160	46/18670	4.48E-05	0.000244732	0.00011468	ESR1/AR/BAX/PGR/CAV1	5
BP	GO:0016101	diterpenoid metabolic process	7/160	110/18670	4.52E-05	0.000246332	0.00011543	CYP3A4/CYP1A2/EGFR/CYP1A1/CYP1B1/PPARD/UGT1A1	7
BP	GO:0046916	cellular transition metal ion homeostasis	7/160	110/18670	4.52E-05	0.000246332	0.00011543	SOD1/HIF1A/HMOX1/MYC/IFNG/ABCG2/APP	7
BP	GO:1903532	positive regulation of secretion by cell	13/160	403/18670	4.54E-05	0.000247144	0.000115811	MAPK14/ACHE/SLC6A4/EGFR/HIF1A/GJA1/IL1B/IFNG/IL1A/PPARD/CHUK/SPP1/CASP1	13
BP	GO:0048754	branching morphogenesis of an epithelial tube	8/160	150/18670	4.59E-05	0.000249094	0.000116724	ESR1/AR/BCL2/PGR/VEGFA/EGF/MYC/MET	8
BP	GO:0072001	renal system development	11/160	293/18670	4.62E-05	0.000250501	0.000117384	BCL2/BAX/CASP9/IL6R/CA2/MMP9/VEGFA/ODC1/STAT1/MYC/CAT	11
BP	GO:0009404	toxin metabolic process	4/160	24/18670	4.83E-05	0.000260176	0.000121917	CYP1A2/CYP1A1/CYP1B1/NFE2L2	4
BP	GO:0010288	response to lead ion	4/160	24/18670	4.83E-05	0.000260176	0.000121917	PTGS2/CDK4/APP/CAT	4
BP	GO:0042738	exogenous drug catabolic process	4/160	24/18670	4.83E-05	0.000260176	0.000121917	CYP3A4/CYP1A2/CYP2B6/NR1I2	4
BP	GO:2000209	regulation of anoikis	4/160	24/18670	4.83E-05	0.000260176	0.000121917	BCL2/MCL1/CAV1/CHEK2	4
BP	GO:2001026	regulation of endothelial cell chemotaxis	4/160	24/18670	4.83E-05	0.000260176	0.000121917	KDR/VEGFA/HSPB1/MET	4
BP	GO:2000146	negative regulation of cell motility	12/160	349/18670	4.88E-05	0.000262672	0.000123087	PPARG/AKT1/BCL2/CCL2/IL4/HMOX1/CYP1B1/SERPINE1/GSTP1/NFE2L2/PPARD/IGFBP3	12
BP	GO:0031334	positive regulation of protein-containing complex assembly	10/160	244/18670	4.96E-05	0.000266174	0.000124728	ESR1/BAX/TP53/MMP1/MMP3/VEGFA/ICAM1/IFNG/PARP1/MET	10
BP	GO:0001763	morphogenesis of a branching structure	9/160	196/18670	4.96E-05	0.000266174	0.000124728	ESR1/AR/RXRA/BCL2/PGR/VEGFA/EGF/MYC/MET	9
BP	GO:0030574	collagen catabolic process	5/160	47/18670	4.98E-05	0.000266174	0.000124728	MMP1/MMP2/MMP9/MMP3/CTSD	5
BP	GO:0070231	T cell apoptotic process	5/160	47/18670	4.98E-05	0.000266174	0.000124728	AKT1/BAX/TP53/HIF1A/IL2RA	5
BP	GO:1903580	positive regulation of ATP metabolic process	5/160	47/18670	4.98E-05	0.000266174	0.000124728	IL4/HIF1A/CCNB1/IFNG/APP	5
BP	GO:0000187	activation of MAPK activity	8/160	152/18670	5.04E-05	0.000268207	0.000125681	MAPK14/ADRA2B/MAPK1/EGF/SOD1/IL1B/CD40LG/MAP2K4	8
BP	GO:0016202	regulation of striated muscle tissue development	8/160	152/18670	5.04E-05	0.000268207	0.000125681	MAPK14/BCL2/MAPK1/GJA1/CCNB1/PPARA/ERBB3/G6PD	8
BP	GO:0034250	positive regulation of cellular amide metabolic process	8/160	152/18670	5.04E-05	0.000268207	0.000125681	RXRA/CASP3/MAPK1/ERBB2/IFNG/NFE2L2/CDK4/APP	8
BP	GO:0008645	hexose transmembrane transport	7/160	112/18670	5.08E-05	0.000269853	0.000126452	MAPK14/AKT1/IL1B/NFE2L2/SLC2A4/PPARD/HK2	7
BP	GO:0051052	regulation of DNA metabolic process	12/160	351/18670	5.16E-05	0.000273822	0.000128312	PPARG/CDK2/AKT1/CDKN1A/BAX/TP53/IL4/EGFR/MAPK1/MYC/GJA1/PARP1	12
BP	GO:0002221	pattern recognition receptor signaling pathway	9/160	197/18670	5.16E-05	0.000273822	0.000128312	ESR1/RELA/CASP8/NFKBIA/CAV1/CHUK/IRF1/XIAP/IKBKB	9
BP	GO:0030098	lymphocyte differentiation	12/160	353/18670	5.45E-05	0.000288441	0.000135162	BCL2/BAX/TP53/IL4/SOD1/ERBB2/VCAM1/IL2RA/IFNG/RUNX2/CD40LG/IRF1	12
BP	GO:0046850	regulation of bone remodeling	5/160	48/18670	5.52E-05	0.000291524	0.000136607	PRKCA/CA2/EGFR/GJA1/SPP1	5
BP	GO:0090199	regulation of release of cytochrome c from mitochondria	5/160	48/18670	5.52E-05	0.000291524	0.000136607	AKT1/BAX/TP53/MMP9/BCL2L1	5
BP	GO:1990845	adaptive thermogenesis	8/160	154/18670	5.53E-05	0.000291524	0.000136607	ADRB2/ACHE/ADRB1/IL4/VEGFA/RB1/CAV1/GJA1	8
BP	GO:0055021	regulation of cardiac muscle tissue growth	6/160	78/18670	5.57E-05	0.00029321	0.000137397	MAPK14/MAPK1/GJA1/CCNB1/PPARA/G6PD	6
BP	GO:0006109	regulation of carbohydrate metabolic process	9/160	199/18670	5.59E-05	0.000293783	0.000137666	AKT1/TP53/EGF/HIF1A/IFNG/PPARA/IGFBP3/IGF2/APP	9
BP	GO:0015749	monosaccharide transmembrane transport	7/160	114/18670	5.68E-05	0.000298187	0.000139729	MAPK14/AKT1/IL1B/NFE2L2/SLC2A4/PPARD/HK2	7
BP	GO:0030218	erythrocyte differentiation	7/160	114/18670	5.68E-05	0.000298187	0.000139729	MAPK14/CASP3/VEGFA/RB1/HIF1A/STAT1/G6PD	7
BP	GO:0032461	positive regulation of protein oligomerization	4/160	25/18670	5.71E-05	0.000298824	0.000140028	BAX/TP53/MMP1/MMP3	4
BP	GO:1904385	cellular response to angiotensin	4/160	25/18670	5.71E-05	0.000298824	0.000140028	RELA/CA2/CAV1/NFE2L2	4
BP	GO:1901861	regulation of muscle tissue development	8/160	155/18670	5.79E-05	0.000302392	0.0001417	MAPK14/BCL2/MAPK1/GJA1/CCNB1/PPARA/ERBB3/G6PD	8
BP	GO:0050769	positive regulation of neurogenesis	14/160	474/18670	5.99E-05	0.000312517	0.000146444	PPARG/RELA/BCL2/FN1/OPRM1/ADRA2C/ADRA2B/VEGFA/HIF1A/HSPA5/IL1B/IFNG/NFE2L2/E2F1	14
BP	GO:0032612	interleukin-1 production	7/160	115/18670	6.01E-05	0.000313203	0.000146765	CASP8/IL1B/HSPB1/IFNG/GSTP1/APP/CASP1	7
BP	GO:0034767	positive regulation of ion transmembrane transport	8/160	156/18670	6.06E-05	0.000314804	0.000147516	ADRB2/BAX/CCL2/HTR3A/IFNG/CXCL11/CXCL10/G6PD	8
BP	GO:0048634	regulation of muscle organ development	8/160	156/18670	6.06E-05	0.000314804	0.000147516	MAPK14/BCL2/MAPK1/GJA1/CCNB1/PPARA/ERBB3/G6PD	8
BP	GO:0003254	regulation of membrane depolarization	5/160	49/18670	6.11E-05	0.000317043	0.000148565	SCN5A/BCL2/KDR/GJA1/PARP1	5
BP	GO:0009746	response to hexose	9/160	202/18670	6.27E-05	0.000324683	0.000152145	PTGS2/CASP3/ADRA2A/RAF1/HIF1A/GJA1/ICAM1/PPARD/PPP3CA	9
BP	GO:0051701	interaction with host	9/160	202/18670	6.27E-05	0.000324683	0.000152145	RXRA/DPP4/CXCL8/CASP8/EGFR/BCL2L1/CAV1/ICAM1/MET	9
BP	GO:0043271	negative regulation of ion transport	8/160	157/18670	6.33E-05	0.000327534	0.000153481	PTGS2/AKT1/BCL2/ADRA2A/MMP9/CAV1/ICAM1/NOS3	8
BP	GO:0021782	glial cell development	7/160	116/18670	6.35E-05	0.000327534	0.000153481	AKT1/EGFR/SOD1/IL1B/IFNG/GSTP1/APP	7
BP	GO:0034219	carbohydrate transmembrane transport	7/160	116/18670	6.35E-05	0.000327534	0.000153481	MAPK14/AKT1/IL1B/NFE2L2/SLC2A4/PPARD/HK2	7
BP	GO:2000027	regulation of animal organ morphogenesis	10/160	253/18670	6.72E-05	0.000345987	0.000162128	ESR1/AR/RXRA/BCL2/BAX/VEGFA/POR/STAT1/MYC/RUNX2	10
BP	GO:1900087	positive regulation of G1/S transition of mitotic cell cycle	5/160	50/18670	6.74E-05	0.000346702	0.000162463	AKT1/CCND1/EGFR/CYP1A1/MDM2	5
BP	GO:0006006	glucose metabolic process	9/160	204/18670	6.76E-05	0.000347606	0.000162887	MAPK14/AKT1/TP53/PPARA/PPARD/IGFBP3/IGF2/HK2/G6PD	9
BP	GO:0014855	striated muscle cell proliferation	6/160	81/18670	6.89E-05	0.000352984	0.000165407	RXRA/MAPK14/MAPK1/GJA1/CCNB1/PPARD	6
BP	GO:0055072	iron ion homeostasis	6/160	81/18670	6.89E-05	0.000352984	0.000165407	SOD1/HIF1A/HMOX1/MYC/IFNG/ABCG2	6
BP	GO:0001654	eye development	12/160	362/18670	6.93E-05	0.000354775	0.000166246	RXRA/BCL2/BAX/JUN/ACHE/EGFR/VEGFA/HIF1A/GJA1/CYP1A1/CYP1B1/CDK4	12
BP	GO:0030100	regulation of endocytosis	9/160	205/18670	7.02E-05	0.000359094	0.00016827	PPARG/IL4/VEGFA/EGF/CAV1/SELE/SERPINE1/SLC2A4/PPP3CA	9
BP	GO:0001660	fever generation	3/160	10/18670	7.09E-05	0.000360277	0.000168824	PTGS2/IL1B/IL1A	3
BP	GO:0032025	response to cobalt ion	3/160	10/18670	7.09E-05	0.000360277	0.000168824	CASP9/CASP3/CASP8	3
BP	GO:0033483	gas homeostasis	3/160	10/18670	7.09E-05	0.000360277	0.000168824	HIF1A/CAV1/GSTP1	3
BP	GO:0045741	positive regulation of epidermal growth factor-activated receptor activity	3/160	10/18670	7.09E-05	0.000360277	0.000168824	ADRA2A/EGF/NCF1	3
BP	GO:1903799	negative regulation of production of miRNAs involved in gene silencing by miRNA	3/160	10/18670	7.09E-05	0.000360277	0.000168824	ESR1/TP53/PPP3CA	3
BP	GO:0046661	male sex differentiation	8/160	160/18670	7.24E-05	0.000367204	0.00017207	ESR1/AR/CCND1/BCL2/BAX/BCL2L1/GJA1/ICAM1	8
BP	GO:0048260	positive regulation of receptor-mediated endocytosis	5/160	51/18670	7.42E-05	0.000375947	0.000176167	IL4/VEGFA/EGF/SELE/SERPINE1	5
BP	GO:0007173	epidermal growth factor receptor signaling pathway	7/160	119/18670	7.47E-05	0.000377852	0.00017706	AKT1/ADRA2A/MMP9/EGFR/EGF/NCF1/APP	7
BP	GO:0150063	visual system development	12/160	366/18670	7.69E-05	0.000388902	0.000182238	RXRA/BCL2/BAX/JUN/ACHE/EGFR/VEGFA/HIF1A/GJA1/CYP1A1/CYP1B1/CDK4	12
BP	GO:0006706	steroid catabolic process	4/160	27/18670	7.82E-05	0.000392161	0.000183765	CYP3A4/CYP1A2/SULT1E1/SPP1	4
BP	GO:0007176	regulation of epidermal growth factor-activated receptor activity	4/160	27/18670	7.82E-05	0.000392161	0.000183765	ADRA2A/EGF/NCF1/APP	4
BP	GO:0010971	positive regulation of G2/M transition of mitotic cell cycle	4/160	27/18670	7.82E-05	0.000392161	0.000183765	CCND1/CCNB1/CDK4/APP	4
BP	GO:0045932	negative regulation of muscle contraction	4/160	27/18670	7.82E-05	0.000392161	0.000183765	PTGS2/ADRB2/ADRA2C/SOD1	4
BP	GO:0046885	regulation of hormone biosynthetic process	4/160	27/18670	7.82E-05	0.000392161	0.000183765	POR/HIF1A/IL1B/IFNG	4
BP	GO:0048143	astrocyte activation	4/160	27/18670	7.82E-05	0.000392161	0.000183765	EGFR/IL1B/IFNG/APP	4
BP	GO:0006721	terpenoid metabolic process	7/160	120/18670	7.87E-05	0.000393923	0.000184591	CYP3A4/CYP1A2/EGFR/CYP1A1/CYP1B1/PPARD/UGT1A1	7
BP	GO:0010508	positive regulation of autophagy	7/160	120/18670	7.87E-05	0.000393923	0.000184591	ADRB2/KDR/IL4/HIF1A/HMOX1/IFNG/HK2	7
BP	GO:0006970	response to osmotic stress	6/160	83/18670	7.90E-05	0.000394682	0.000184946	PTGS2/BAX/CASP3/TP53/EGFR/SLC2A4	6
BP	GO:0032731	positive regulation of interleukin-1 beta production	5/160	52/18670	8.15E-05	0.000406903	0.000190673	CASP8/HSPB1/IFNG/APP/CASP1	5
BP	GO:0031214	biomineral tissue development	8/160	163/18670	8.25E-05	0.00041051	0.000192363	PTGS2/ADRB2/HIF1A/GJA1/NOS3/COL1A1/PPARA/SPP1	8
BP	GO:0110148	biomineralization	8/160	163/18670	8.25E-05	0.00041051	0.000192363	PTGS2/ADRB2/HIF1A/GJA1/NOS3/COL1A1/PPARA/SPP1	8
BP	GO:0043618	regulation of transcription from RNA polymerase II promoter in response to stress	7/160	121/18670	8.30E-05	0.00041256	0.000193324	JUN/TP53/VEGFA/HIF1A/HSPA5/HMOX1/NFE2L2	7
BP	GO:0048568	embryonic organ development	13/160	428/18670	8.36E-05	0.000414903	0.000194422	AKT1/KDR/TP53/CXCL8/CASP8/EGFR/VEGFA/MAPK1/SOD1/HIF1A/GJA1/RUNX2/IGF2	13
BP	GO:0051047	positive regulation of secretion	13/160	428/18670	8.36E-05	0.000414903	0.000194422	MAPK14/ACHE/SLC6A4/EGFR/HIF1A/GJA1/IL1B/IFNG/IL1A/PPARD/CHUK/SPP1/CASP1	13
BP	GO:0060420	regulation of heart growth	6/160	84/18670	8.45E-05	0.000418405	0.000196063	MAPK14/MAPK1/GJA1/CCNB1/PPARA/G6PD	6
BP	GO:0006633	fatty acid biosynthetic process	8/160	164/18670	8.61E-05	0.000425815	0.000199535	PTGS1/PTGS2/LTA4H/CYP3A4/CYP1A2/CYP1A1/IL1B/ALOX5	8
BP	GO:0048880	sensory system development	12/160	371/18670	8.75E-05	0.000432452	0.000202645	RXRA/BCL2/BAX/JUN/ACHE/EGFR/VEGFA/HIF1A/GJA1/CYP1A1/CYP1B1/CDK4	12
BP	GO:0030195	negative regulation of blood coagulation	5/160	53/18670	8.94E-05	0.000440708	0.000206514	PLAU/NOS3/PLAT/THBD/SERPINE1	5
BP	GO:0045840	positive regulation of mitotic nuclear division	5/160	53/18670	8.94E-05	0.000440708	0.000206514	EGF/RB1/IL1B/IL1A/IGF2	5
BP	GO:0050680	negative regulation of epithelial cell proliferation	8/160	165/18670	8.98E-05	0.000442114	0.000207173	AR/PPARG/CCL2/RB1/STAT1/CAV1/GJA1/PPARD	8
BP	GO:0033598	mammary gland epithelial cell proliferation	4/160	28/18670	9.06E-05	0.000444999	0.000208525	ESR1/CCND1/BAX/MAPK1	4
BP	GO:0042730	fibrinolysis	4/160	28/18670	9.06E-05	0.000444999	0.000208525	PLAU/PLAT/THBD/SERPINE1	4
BP	GO:0071621	granulocyte chemotaxis	7/160	123/18670	9.20E-05	0.000451341	0.000211496	MAPK14/CCL2/CXCL8/IL1B/CXCL11/CXCL2/CXCL10	7
BP	GO:0001776	leukocyte homeostasis	6/160	86/18670	9.63E-05	0.000471351	0.000220873	AKT1/BCL2/BAX/CASP3/HIF1A/IL2RA	6
BP	GO:0006919	activation of cysteine-type endopeptidase activity involved in apoptotic process	6/160	86/18670	9.63E-05	0.000471351	0.000220873	PPARG/BAX/CASP9/CASP8/F3/CASP1	6
BP	GO:0014066	regulation of phosphatidylinositol 3-kinase signaling	7/160	124/18670	9.68E-05	0.000473054	0.000221671	KDR/EGFR/MAPK1/NCF1/PPARD/ERBB3/CAT	7
BP	GO:0043619	regulation of transcription from RNA polymerase II promoter in response to oxidative stress	3/160	11/18670	9.69E-05	0.000473054	0.000221671	HIF1A/HMOX1/NFE2L2	3
BP	GO:0007254	JNK cascade	9/160	214/18670	9.76E-05	0.000474168	0.000222193	AKT1/EGFR/IL1B/NCF1/GSTP1/CD40LG/APP/MAPK8/MAP2K4	9
BP	GO:0045732	positive regulation of protein catabolic process	9/160	214/18670	9.76E-05	0.000474168	0.000222193	AKT1/ADRA2A/EGF/CAV1/GJA1/IL1B/IFNG/NFE2L2/MDM2	9
BP	GO:0032655	regulation of interleukin-12 production	5/160	54/18670	9.78E-05	0.000474168	0.000222193	MAPK14/RELA/IFNG/CD40LG/IRF1	5
BP	GO:0050994	regulation of lipid catabolic process	5/160	54/18670	9.78E-05	0.000474168	0.000222193	AKT1/ADRA2A/IL1B/PPARA/CDK4	5
BP	GO:0051353	positive regulation of oxidoreductase activity	5/160	54/18670	9.78E-05	0.000474168	0.000222193	AKT1/POR/HIF1A/IL1B/IFNG	5
BP	GO:1900047	negative regulation of hemostasis	5/160	54/18670	9.78E-05	0.000474168	0.000222193	PLAU/NOS3/PLAT/THBD/SERPINE1	5
BP	GO:0043010	camera-type eye development	11/160	319/18670	9.88E-05	0.000478249	0.000224106	RXRA/BAX/JUN/ACHE/EGFR/VEGFA/HIF1A/GJA1/CYP1A1/CYP1B1/CDK4	11
BP	GO:0070374	positive regulation of ERK1 and ERK2 cascade	9/160	215/18670	0.00010113	0.000488442	0.000228882	KDR/JUN/CCL2/OPRM1/PRKCA/EGFR/ICAM1/CD44/APP	9
BP	GO:0042119	neutrophil activation	14/160	498/18670	0.000101154	0.000488442	0.000228882	MAPK14/CXCL8/PLAU/LTA4H/MMP9/MAPK1/ALOX5/MPO/GSTP1/CTSD/HPSE/CD44/SLPI/CAT	14
BP	GO:0032368	regulation of lipid transport	7/160	125/18670	0.00010183	0.000491116	0.000230135	PPARG/AKT1/PON1/EGF/NFKBIA/IL1B/SPP1	7
BP	GO:0001892	embryonic placenta development	6/160	87/18670	0.000102729	0.000493665	0.000231329	AKT1/CASP8/EGFR/MAPK1/HIF1A/IGF2	6
BP	GO:0045844	positive regulation of striated muscle tissue development	6/160	87/18670	0.000102729	0.000493665	0.000231329	MAPK14/BCL2/MAPK1/GJA1/CCNB1/ERBB3	6
BP	GO:0048636	positive regulation of muscle organ development	6/160	87/18670	0.000102729	0.000493665	0.000231329	MAPK14/BCL2/MAPK1/GJA1/CCNB1/ERBB3	6
BP	GO:0007263	nitric oxide mediated signal transduction	4/160	29/18670	0.000104398	0.000501086	0.000234807	NOS2/EGFR/VEGFA/NOS3	4
BP	GO:0050728	negative regulation of inflammatory response	8/160	169/18670	0.000106107	0.000508679	0.000238365	PPARG/IL4/RB1/SOD1/IL2RA/GSTP1/PPARA/PPARD	8
BP	GO:0046456	icosanoid biosynthetic process	5/160	55/18670	0.000106888	0.000511808	0.000239831	PTGS1/PTGS2/LTA4H/IL1B/ALOX5	5
BP	GO:0018107	peptidyl-threonine phosphorylation	7/160	126/18670	0.000107054	0.000511991	0.000239917	AKT1/BCL2/PRKCA/MAPK1/EGF/APP/MAPK8	7
BP	GO:0061097	regulation of protein tyrosine kinase activity	6/160	88/18670	0.000109473	0.000521689	0.000244461	ADRA2A/EGF/CAV1/NCF1/ERBB3/APP	6
BP	GO:0070098	chemokine-mediated signaling pathway	6/160	88/18670	0.000109473	0.000521689	0.000244461	CCL2/CXCL8/HIF1A/CXCL11/CXCL2/CXCL10	6
BP	GO:1901863	positive regulation of muscle tissue development	6/160	88/18670	0.000109473	0.000521689	0.000244461	MAPK14/BCL2/MAPK1/GJA1/CCNB1/ERBB3	6
BP	GO:0006869	lipid transport	12/160	380/18670	0.000109684	0.000522074	0.000244642	NOS2/PPARG/RXRA/AKT1/PON1/EGF/NFKBIA/CAV1/IL1B/PPARA/PPARD/SPP1	12
BP	GO:0040013	negative regulation of locomotion	12/160	381/18670	0.000112423	0.000534476	0.000250453	PPARG/AKT1/BCL2/CCL2/IL4/HMOX1/CYP1B1/SERPINE1/GSTP1/NFE2L2/PPARD/IGFBP3	12
BP	GO:0006749	glutathione metabolic process	5/160	56/18670	0.000116561	0.00055153	0.000258445	SOD1/GSTP1/NFE2L2/GSTM1/G6PD	5
BP	GO:0032615	interleukin-12 production	5/160	56/18670	0.000116561	0.00055153	0.000258445	MAPK14/RELA/IFNG/CD40LG/IRF1	5
BP	GO:0090183	regulation of kidney development	5/160	56/18670	0.000116561	0.00055153	0.000258445	IL6R/MMP9/VEGFA/STAT1/MYC	5
BP	GO:1903202	negative regulation of oxidative stress-induced cell death	5/160	56/18670	0.000116561	0.00055153	0.000258445	AKT1/HIF1A/HSPB1/NFE2L2/MET	5
BP	GO:0002576	platelet degranulation	7/160	128/18670	0.000118156	0.000558414	0.000261671	FN1/VEGFA/EGF/SOD1/SERPINE1/IGF2/APP	7
BP	GO:0001782	B cell homeostasis	4/160	30/18670	0.000119659	0.000563523	0.000264064	BCL2/BAX/CASP3/HIF1A	4
BP	GO:0071549	cellular response to dexamethasone stimulus	4/160	30/18670	0.000119659	0.000563523	0.000264064	CASP9/EGFR/ICAM1/NR3C1	4
BP	GO:1902751	positive regulation of cell cycle G2/M phase transition	4/160	30/18670	0.000119659	0.000563523	0.000264064	CCND1/CCNB1/CDK4/APP	4
BP	GO:0051271	negative regulation of cellular component movement	12/160	384/18670	0.000120996	0.00056915	0.000266701	PPARG/AKT1/BCL2/CCL2/IL4/HMOX1/CYP1B1/SERPINE1/GSTP1/NFE2L2/PPARD/IGFBP3	12
BP	GO:0032651	regulation of interleukin-1 beta production	6/160	90/18670	0.000124015	0.0005813	0.000272395	CASP8/HSPB1/IFNG/GSTP1/APP/CASP1	6
BP	GO:0042475	odontogenesis of dentin-containing tooth	6/160	90/18670	0.000124015	0.0005813	0.000272395	SCN5A/BAX/CA2/SERPINE1/PPARA/RUNX2	6
BP	GO:0046849	bone remodeling	6/160	90/18670	0.000124015	0.0005813	0.000272395	ADRB2/PRKCA/CA2/EGFR/GJA1/SPP1	6
BP	GO:0061448	connective tissue development	10/160	273/18670	0.000125886	0.000589382	0.000276182	MAPK14/RELA/IL6R/POR/HIF1A/COL1A1/PPARD/RUNX2/CD44/CDK4	10
BP	GO:0050819	negative regulation of coagulation	5/160	57/18670	0.000126892	0.000591326	0.000277093	PLAU/NOS3/PLAT/THBD/SERPINE1	5
BP	GO:0071398	cellular response to fatty acid	5/160	57/18670	0.000126892	0.000591326	0.000277093	PPARG/AKT1/CCNB1/E2F1/CDK4	5
BP	GO:1900408	negative regulation of cellular response to oxidative stress	5/160	57/18670	0.000126892	0.000591326	0.000277093	AKT1/HIF1A/HSPB1/NFE2L2/MET	5
BP	GO:1903428	positive regulation of reactive oxygen species biosynthetic process	5/160	57/18670	0.000126892	0.000591326	0.000277093	PTGS2/AKT1/ICAM1/IL1B/IFNG	5
BP	GO:0042368	vitamin D biosynthetic process	3/160	12/18670	0.000128392	0.00059762	0.000280042	CYP3A4/IL1B/IFNG	3
BP	GO:0030518	intracellular steroid hormone receptor signaling pathway	7/160	130/18670	0.000130175	0.000605217	0.000283602	ESR1/AR/PGR/ESR2/RB1/PARP1/NR3C1	7
BP	GO:0016054	organic acid catabolic process	10/160	275/18670	0.000133623	0.000619804	0.000290438	NOS2/AKT1/PON1/NOS3/PPARA/PPARD/CD44/ACOX1/EHHADH/HADHB	10
BP	GO:0046395	carboxylic acid catabolic process	10/160	275/18670	0.000133623	0.000619804	0.000290438	NOS2/AKT1/PON1/NOS3/PPARA/PPARD/CD44/ACOX1/EHHADH/HADHB	10
BP	GO:0035767	endothelial cell chemotaxis	4/160	31/18670	0.000136473	0.000630834	0.000295606	KDR/VEGFA/HSPB1/MET	4
BP	GO:0045737	positive regulation of cyclin-dependent protein serine/threonine kinase activity	4/160	31/18670	0.000136473	0.000630834	0.000295606	AKT1/CCND1/EGFR/CCNB1	4
BP	GO:1902253	regulation of intrinsic apoptotic signaling pathway by p53 class mediator	4/160	31/18670	0.000136473	0.000630834	0.000295606	BCL2/TP53/CD44/MDM2	4
BP	GO:0061900	glial cell activation	5/160	58/18670	0.00013791	0.000636007	0.00029803	JUN/EGFR/IL1B/IFNG/APP	5
BP	GO:1903749	positive regulation of establishment of protein localization to mitochondrion	5/160	58/18670	0.00013791	0.000636007	0.00029803	BCL2/TP53/CASP8/E2F1/MAPK8	5
BP	GO:0007160	cell-matrix adhesion	9/160	225/18670	0.00014269	0.000657294	0.000308005	BCL2/KDR/FN1/PLAU/VEGFA/VCAM1/SERPINE1/HPSE/CD44	9
BP	GO:0042476	odontogenesis	7/160	132/18670	0.000143169	0.000657986	0.00030833	SCN5A/BAX/CA2/SERPINE1/COL1A1/PPARA/RUNX2	7
BP	GO:0045598	regulation of fat cell differentiation	7/160	132/18670	0.000143169	0.000657986	0.00030833	PPARG/PTGS2/MAPK14/AKT1/SULT1E1/PPARD/E2F1	7
BP	GO:0003073	regulation of systemic arterial blood pressure	6/160	93/18670	0.000148658	0.00068243	0.000319784	AR/ADRB2/ADRB1/GJA1/NOS3/ECE1	6
BP	GO:0001885	endothelial cell development	5/160	59/18670	0.000149646	0.000684608	0.000320805	VEGFA/ICAM1/IL1B/MET/IKBKB	5
BP	GO:0032732	positive regulation of interleukin-1 production	5/160	59/18670	0.000149646	0.000684608	0.000320805	CASP8/HSPB1/IFNG/APP/CASP1	5
BP	GO:1902883	negative regulation of response to oxidative stress	5/160	59/18670	0.000149646	0.000684608	0.000320805	AKT1/HIF1A/HSPB1/NFE2L2/MET	5
BP	GO:0010950	positive regulation of endopeptidase activity	8/160	178/18670	0.000151919	0.000694212	0.000325305	PPARG/BAX/CASP9/CASP8/MYC/F3/CTSD/CASP1	8
BP	GO:0042311	vasodilation	4/160	32/18670	0.000154933	0.000707182	0.000331383	ADRB2/ADRB1/SOD1/NOS3	4
BP	GO:0006766	vitamin metabolic process	7/160	134/18670	0.000157195	0.000715874	0.000335456	RXRA/PRSS1/CYP3A4/CYP1A1/IL1B/IFNG/PPARD	7
BP	GO:0018210	peptidyl-threonine modification	7/160	134/18670	0.000157195	0.000715874	0.000335456	AKT1/BCL2/PRKCA/MAPK1/EGF/APP/MAPK8	7
BP	GO:0033013	tetrapyrrole metabolic process	5/160	60/18670	0.00016213	0.000736671	0.000345201	PRSS1/CYP1A2/HMOX1/CYP1A1/UGT1A1	5
BP	GO:1902808	positive regulation of cell cycle G1/S phase transition	5/160	60/18670	0.00016213	0.000736671	0.000345201	AKT1/CCND1/EGFR/CYP1A1/MDM2	5
BP	GO:0010565	regulation of cellular ketone metabolic process	8/160	180/18670	0.000164044	0.000743677	0.000348484	PPARG/PTGS2/AKT1/ODC1/CAV1/IL1B/NQO1/PPARA	8
BP	GO:1901796	regulation of signal transduction by p53 class mediator	8/160	180/18670	0.000164044	0.000743677	0.000348484	MAPK14/CDK2/AKT1/BCL2/TP53/CHEK2/CD44/MDM2	8
BP	GO:0010745	negative regulation of macrophage derived foam cell differentiation	3/160	13/18670	0.00016586	0.000747679	0.000350359	PPARG/NFKBIA/PPARA	3
BP	GO:0090594	inflammatory response to wounding	3/160	13/18670	0.00016586	0.000747679	0.000350359	HIF1A/HMOX1/IL1A	3
BP	GO:1901550	regulation of endothelial cell development	3/160	13/18670	0.00016586	0.000747679	0.000350359	VEGFA/IL1B/IKBKB	3
BP	GO:1902894	negative regulation of pri-miRNA transcription by RNA polymerase II	3/160	13/18670	0.00016586	0.000747679	0.000350359	RELA/PPARA/PPARD	3
BP	GO:1903140	regulation of establishment of endothelial barrier	3/160	13/18670	0.00016586	0.000747679	0.000350359	VEGFA/IL1B/IKBKB	3
BP	GO:0042100	B cell proliferation	6/160	95/18670	0.000167133	0.00075257	0.000352651	BCL2/CDKN1A/BAX/CASP3/IL4/CD40LG	6
BP	GO:0010803	regulation of tumor necrosis factor-mediated signaling pathway	5/160	61/18670	0.000175395	0.000788882	0.000369667	CASP8/GSTP1/CHUK/IKBKB/CASP1	5
BP	GO:0002831	regulation of response to biotic stimulus	12/160	400/18670	0.000176844	0.000793551	0.000371855	PPARG/RELA/PRKCA/RAF1/STAT1/IL1B/IL2RA/IFNG/CHUK/IRF1/XIAP/IKBKB	12
BP	GO:0010660	regulation of muscle cell apoptotic process	6/160	96/18670	0.000177027	0.000793551	0.000371855	PPARG/TP53/HMOX1/IFNG/NFE2L2/MAP2K4	6
BP	GO:0019217	regulation of fatty acid metabolic process	6/160	96/18670	0.000177027	0.000793551	0.000371855	PPARG/PTGS2/AKT1/CAV1/IL1B/PPARA	6
BP	GO:0034605	cellular response to heat	7/160	137/18670	0.000180304	0.000806432	0.000377891	PTGS2/CDKN1A/MAPK1/HSPA5/HMOX1/IL1A/CXCL10	7
BP	GO:0046425	regulation of receptor signaling pathway via JAK-STAT	7/160	137/18670	0.000180304	0.000806432	0.000377891	IL6R/IL4/IL10RA/EGF/CAV1/CYP1B1/IFNG	7
BP	GO:0006913	nucleocytoplasmic transport	11/160	343/18670	0.000186385	0.000832699	0.000390199	PTGS2/MAPK14/AKT1/CDKN1A/TP53/MAPK1/NFKBIA/IL1B/IFNG/MDM2/PPP3CA	11
BP	GO:0015908	fatty acid transport	6/160	97/18670	0.000187378	0.000834345	0.00039097	NOS2/PPARG/AKT1/IL1B/PPARA/PPARD	6
BP	GO:1990868	response to chemokine	6/160	97/18670	0.000187378	0.000834345	0.00039097	CCL2/CXCL8/HIF1A/CXCL11/CXCL2/CXCL10	6
BP	GO:1990869	cellular response to chemokine	6/160	97/18670	0.000187378	0.000834345	0.00039097	CCL2/CXCL8/HIF1A/CXCL11/CXCL2/CXCL10	6
BP	GO:0005996	monosaccharide metabolic process	10/160	287/18670	0.000188988	0.000840576	0.000393891	MAPK14/AKT1/TP53/PPARA/PPARD/IGFBP3/IGF2/HK2/G6PD/UGT1A1	10
BP	GO:0045453	bone resorption	5/160	62/18670	0.000189472	0.000841794	0.000394461	ADRB2/PRKCA/CA2/EGFR/SPP1	5
BP	GO:0010721	negative regulation of cell development	11/160	344/18670	0.000191139	0.000848257	0.00039749	BCL2/TP53/SLC6A4/VEGFA/IL1B/PPARA/SPP1/MDM2/APP/G6PD/PPP3CA	11
BP	GO:0032148	activation of protein kinase B activity	4/160	34/18670	0.000197166	0.000870249	0.000407795	AKT1/ADRA2A/ADRA2C/ADRA2B	4
BP	GO:0042533	tumor necrosis factor biosynthetic process	4/160	34/18670	0.000197166	0.000870249	0.000407795	IL4/HSPB1/IFNG/APP	4
BP	GO:0042534	regulation of tumor necrosis factor biosynthetic process	4/160	34/18670	0.000197166	0.000870249	0.000407795	IL4/HSPB1/IFNG/APP	4
BP	GO:0060969	negative regulation of gene silencing	4/160	34/18670	0.000197166	0.000870249	0.000407795	ESR1/PPARG/TP53/PPP3CA	4
BP	GO:0006720	isoprenoid metabolic process	7/160	139/18670	0.000197181	0.000870249	0.000407795	CYP3A4/CYP1A2/EGFR/CYP1A1/CYP1B1/PPARD/UGT1A1	7
BP	GO:0006469	negative regulation of protein kinase activity	9/160	235/18670	0.000197657	0.000870429	0.00040788	AKT1/CDKN1A/CASP3/RB1/CAV1/IL1B/HSPB1/IFNG/GSTP1	9
BP	GO:0046777	protein autophosphorylation	9/160	235/18670	0.000197657	0.000870429	0.00040788	AKT1/KDR/JUN/EGFR/VEGFA/ERBB2/CAV1/CHEK2/INSRR	9
BP	GO:0046328	regulation of JNK cascade	8/160	185/18670	0.000197881	0.000870457	0.000407893	AKT1/EGFR/IL1B/NCF1/GSTP1/CD40LG/APP/MAP2K4	8
BP	GO:0051169	nuclear transport	11/160	346/18670	0.000200956	0.000883013	0.000413776	PTGS2/MAPK14/AKT1/CDKN1A/TP53/MAPK1/NFKBIA/IL1B/IFNG/MDM2/PPP3CA	11
BP	GO:0060078	regulation of postsynaptic membrane potential	7/160	140/18670	0.000206086	0.000904562	0.000423874	ADRB2/AKT1/CHRM1/OPRM1/ADRB1/APP/PPP3CA	7
BP	GO:0070301	cellular response to hydrogen peroxide	6/160	99/18670	0.000209512	0.000918594	0.000430449	RELA/CYP1B1/NFE2L2/NQO1/MDM2/MET	6
BP	GO:0045651	positive regulation of macrophage differentiation	3/160	14/18670	0.000209769	0.000918713	0.000430505	CASP8/PRKCA/RB1	3
BP	GO:0097530	granulocyte migration	7/160	141/18670	0.000215312	0.000941961	0.000441399	MAPK14/CCL2/CXCL8/IL1B/CXCL11/CXCL2/CXCL10	7
BP	GO:1900449	regulation of glutamate receptor signaling pathway	5/160	64/18670	0.000220196	0.000962278	0.000450919	ADRB2/CCL2/OPRM1/IFNG/APP	5
BP	GO:0070423	nucleotide-binding oligomerization domain containing signaling pathway	4/160	35/18670	0.000221129	0.000964053	0.000451751	RELA/CASP8/NFKBIA/XIAP	4
BP	GO:0010657	muscle cell apoptotic process	6/160	100/18670	0.000221325	0.000964053	0.000451751	PPARG/TP53/HMOX1/IFNG/NFE2L2/MAP2K4	6
BP	GO:0070498	interleukin-1-mediated signaling pathway	6/160	100/18670	0.000221325	0.000964053	0.000451751	RELA/NFKBIA/IL1B/IL1A/CHUK/IKBKB	6
BP	GO:0030217	T cell differentiation	9/160	240/18670	0.000231146	0.001005738	0.000471285	BCL2/TP53/IL4/SOD1/ERBB2/IL2RA/IFNG/RUNX2/IRF1	9
BP	GO:1903426	regulation of reactive oxygen species biosynthetic process	6/160	101/18670	0.000233657	0.001015559	0.000475887	PTGS2/AKT1/CAV1/ICAM1/IL1B/IFNG	6
BP	GO:0072678	T cell migration	5/160	65/18670	0.000236911	0.001028585	0.000481991	CCL2/ICAM1/CXCL11/CXCL10/APP	5
BP	GO:0038093	Fc receptor signaling pathway	9/160	241/18670	0.00023838	0.001032722	0.000483929	RELA/JUN/FOS/MAPK1/CHUK/IKBKB/MAPK8/PPP3CA/MAP2K4	9
BP	GO:0042593	glucose homeostasis	9/160	241/18670	0.00023838	0.001032722	0.000483929	PPARG/AKT1/ADRA2A/RAF1/HIF1A/ICAM1/SLC2A4/HK2/PPP3CA	9
BP	GO:0050890	cognition	10/160	296/18670	0.000242201	0.001048143	0.000491155	PTGS2/JUN/CASP3/CHRM1/SLC6A4/EGFR/FOS/MAPK1/HIF1A/APP	10
BP	GO:0031589	cell-substrate adhesion	11/160	354/18670	0.000244616	0.001053483	0.000493658	BCL2/KDR/FN1/PLAU/VEGFA/VCAM1/SERPINE1/COL1A1/PPARD/HPSE/CD44	11
BP	GO:1904064	positive regulation of cation transmembrane transport	7/160	144/18670	0.000245009	0.001053483	0.000493658	ADRB2/BAX/CCL2/IFNG/CXCL11/CXCL10/G6PD	7
BP	GO:0033500	carbohydrate homeostasis	9/160	242/18670	0.0002458	0.001053483	0.000493658	PPARG/AKT1/ADRA2A/RAF1/HIF1A/ICAM1/SLC2A4/HK2/PPP3CA	9
BP	GO:0051054	positive regulation of DNA metabolic process	8/160	191/18670	0.000245851	0.001053483	0.000493658	CDK2/AKT1/BAX/IL4/EGFR/MAPK1/MYC/PARP1	8
BP	GO:0010742	macrophage derived foam cell differentiation	4/160	36/18670	0.00024712	0.001053483	0.000493658	PPARG/NFKBIA/STAT1/PPARA	4
BP	GO:0030224	monocyte differentiation	4/160	36/18670	0.00024712	0.001053483	0.000493658	PPARG/JUN/VEGFA/MYC	4
BP	GO:0035872	nucleotide-binding domain, leucine rich repeat containing receptor signaling pathway	4/160	36/18670	0.00024712	0.001053483	0.000493658	RELA/CASP8/NFKBIA/XIAP	4
BP	GO:0042554	superoxide anion generation	4/160	36/18670	0.00024712	0.001053483	0.000493658	EGFR/SOD1/NCF1/GSTP1	4
BP	GO:0045740	positive regulation of DNA replication	4/160	36/18670	0.00024712	0.001053483	0.000493658	CDK2/JUN/EGFR/MAP2K4	4
BP	GO:0071392	cellular response to estradiol stimulus	4/160	36/18670	0.00024712	0.001053483	0.000493658	ESR1/CCNA2/EGFR/UGT1A1	4
BP	GO:0090077	foam cell differentiation	4/160	36/18670	0.00024712	0.001053483	0.000493658	PPARG/NFKBIA/STAT1/PPARA	4
BP	GO:0090322	regulation of superoxide metabolic process	4/160	36/18670	0.00024712	0.001053483	0.000493658	EGFR/SOD1/GSTP1/NFE2L2	4
BP	GO:1903131	mononuclear cell differentiation	4/160	36/18670	0.00024712	0.001053483	0.000493658	PPARG/JUN/VEGFA/MYC	4
BP	GO:2000310	regulation of NMDA receptor activity	4/160	36/18670	0.00024712	0.001053483	0.000493658	CCL2/OPRM1/IFNG/APP	4
BP	GO:0010876	lipid localization	12/160	415/18670	0.000247923	0.001055781	0.000494735	NOS2/PPARG/RXRA/AKT1/PON1/EGF/NFKBIA/CAV1/IL1B/PPARA/PPARD/SPP1	12
BP	GO:0051785	positive regulation of nuclear division	5/160	66/18670	0.000254574	0.001081803	0.000506928	EGF/RB1/IL1B/IL1A/IGF2	5
BP	GO:0051926	negative regulation of calcium ion transport	5/160	66/18670	0.000254574	0.001081803	0.000506928	PTGS2/BCL2/ADRA2A/ICAM1/NOS3	5
BP	GO:0032652	regulation of interleukin-1 production	6/160	103/18670	0.000259941	0.00109909	0.000515029	CASP8/HSPB1/IFNG/GSTP1/APP/CASP1	6
BP	GO:0009812	flavonoid metabolic process	3/160	15/18670	0.000260564	0.00109909	0.000515029	POR/CYP1A1/UGT1A1	3
BP	GO:0030730	sequestering of triglyceride	3/160	15/18670	0.000260564	0.00109909	0.000515029	PPARG/IL1B/PPARA	3
BP	GO:0033604	negative regulation of catecholamine secretion	3/160	15/18670	0.000260564	0.00109909	0.000515029	ADRA2A/ADRA2C/ADRA2B	3
BP	GO:0035635	entry of bacterium into host cell	3/160	15/18670	0.000260564	0.00109909	0.000515029	CXCL8/CAV1/MET	3
BP	GO:0042362	fat-soluble vitamin biosynthetic process	3/160	15/18670	0.000260564	0.00109909	0.000515029	CYP3A4/IL1B/IFNG	3
BP	GO:0051044	positive regulation of membrane protein ectodomain proteolysis	3/160	15/18670	0.000260564	0.00109909	0.000515029	ADRA2A/IL1B/IFNG	3
BP	GO:0019318	hexose metabolic process	9/160	244/18670	0.000261218	0.00110069	0.000515779	MAPK14/AKT1/TP53/PPARA/PPARD/IGFBP3/IGF2/HK2/G6PD	9
BP	GO:0002224	toll-like receptor signaling pathway	7/160	146/18670	0.000266578	0.001119741	0.000524706	ESR1/CASP8/NFKBIA/CAV1/CHUK/IRF1/IKBKB	7
BP	GO:0045834	positive regulation of lipid metabolic process	7/160	146/18670	0.000266578	0.001119741	0.000524706	PPARG/PTGS2/AKT1/POR/IL1B/IFNG/PPARA	7
BP	GO:1904892	regulation of receptor signaling pathway via STAT	7/160	146/18670	0.000266578	0.001119741	0.000524706	IL6R/IL4/IL10RA/EGF/CAV1/CYP1B1/IFNG	7
BP	GO:0060038	cardiac muscle cell proliferation	5/160	67/18670	0.000273219	0.001141729	0.000535009	RXRA/MAPK14/MAPK1/GJA1/CCNB1	5
BP	GO:0001523	retinoid metabolic process	6/160	104/18670	0.000273926	0.001141729	0.000535009	CYP3A4/CYP1A2/CYP1A1/CYP1B1/PPARD/UGT1A1	6
BP	GO:0030593	neutrophil chemotaxis	6/160	104/18670	0.000273926	0.001141729	0.000535009	CCL2/CXCL8/IL1B/CXCL11/CXCL2/CXCL10	6
BP	GO:0014037	Schwann cell differentiation	4/160	37/18670	0.000275236	0.001141729	0.000535009	RELA/AKT1/SOD1/ERBB3	4
BP	GO:0030212	hyaluronan metabolic process	4/160	37/18670	0.000275236	0.001141729	0.000535009	AKT1/EGF/IL1B/CD44	4
BP	GO:0033280	response to vitamin D	4/160	37/18670	0.000275236	0.001141729	0.000535009	PTGS2/CXCL10/SPP1/TYR	4
BP	GO:0038083	peptidyl-tyrosine autophosphorylation	4/160	37/18670	0.000275236	0.001141729	0.000535009	KDR/EGFR/VEGFA/CAV1	4
BP	GO:0042307	positive regulation of protein import into nucleus	4/160	37/18670	0.000275236	0.001141729	0.000535009	PTGS2/MAPK14/MAPK1/IFNG	4
BP	GO:0045923	positive regulation of fatty acid metabolic process	4/160	37/18670	0.000275236	0.001141729	0.000535009	PPARG/PTGS2/IL1B/PPARA	4
BP	GO:0046006	regulation of activated T cell proliferation	4/160	37/18670	0.000275236	0.001141729	0.000535009	IL6R/CASP3/IL2RA/IGF2	4
BP	GO:0090050	positive regulation of cell migration involved in sprouting angiogenesis	4/160	37/18670	0.000275236	0.001141729	0.000535009	PTGS2/KDR/VEGFA/HMOX1	4
BP	GO:0098926	postsynaptic signal transduction	4/160	37/18670	0.000275236	0.001141729	0.000535009	RELA/CHRM3/CHRM1/OPRM1	4
BP	GO:0042180	cellular ketone metabolic process	9/160	246/18670	0.000277429	0.001149637	0.000538715	PPARG/PTGS2/AKT1/CYP2B6/ODC1/CAV1/IL1B/NQO1/PPARA	9
BP	GO:0043312	neutrophil degranulation	13/160	485/18670	0.000285669	0.001182556	0.000554141	MAPK14/PLAU/LTA4H/MMP9/MAPK1/ALOX5/MPO/GSTP1/CTSD/HPSE/CD44/SLPI/CAT	13
BP	GO:0008643	carbohydrate transport	7/160	148/18670	0.00028965	0.001197798	0.000561283	MAPK14/AKT1/IL1B/NFE2L2/SLC2A4/PPARD/HK2	7
BP	GO:0006694	steroid biosynthetic process	8/160	196/18670	0.000292756	0.001206183	0.000565213	CYP3A4/POR/SOD1/IL1B/IFNG/HSD3B2/HSD3B1/G6PD	8
BP	GO:0016239	positive regulation of macroautophagy	5/160	68/18670	0.000292883	0.001206183	0.000565213	ADRB2/KDR/IL4/HIF1A/HMOX1	5
BP	GO:0033627	cell adhesion mediated by integrin	5/160	68/18670	0.000292883	0.001206183	0.000565213	DPP4/PLAU/ICAM1/CYP1B1/SERPINE1	5
BP	GO:0046323	glucose import	5/160	68/18670	0.000292883	0.001206183	0.000565213	MAPK14/AKT1/NFE2L2/SLC2A4/HK2	5
BP	GO:0009749	response to glucose	8/160	197/18670	0.000302962	0.001244331	0.000583088	CASP3/ADRA2A/RAF1/HIF1A/GJA1/ICAM1/PPARD/PPP3CA	8
BP	GO:0002283	neutrophil activation involved in immune response	13/160	488/18670	0.00030307	0.001244331	0.000583088	MAPK14/PLAU/LTA4H/MMP9/MAPK1/ALOX5/MPO/GSTP1/CTSD/HPSE/CD44/SLPI/CAT	13
BP	GO:0006936	muscle contraction	11/160	363/18670	0.000303078	0.001244331	0.000583088	SCN5A/PTGS2/ADRB2/CHRM3/ADRA2A/ADRA2C/ADRA2B/SOD1/CAV1/GJA1/CHUK	11
BP	GO:0003300	cardiac muscle hypertrophy	6/160	106/18670	0.000303667	0.001245472	0.000583623	PRKCA/PARP1/PPARA/G6PD/PPP3CA/MAP2K4	6
BP	GO:0006778	porphyrin-containing compound metabolic process	4/160	38/18670	0.000305576	0.001248185	0.000584894	CYP1A2/HMOX1/CYP1A1/UGT1A1	4
BP	GO:0007190	activation of adenylate cyclase activity	4/160	38/18670	0.000305576	0.001248185	0.000584894	ADRB2/ADRB1/RAF1/ADCY2	4
BP	GO:0032350	regulation of hormone metabolic process	4/160	38/18670	0.000305576	0.001248185	0.000584894	POR/HIF1A/IL1B/IFNG	4
BP	GO:1904706	negative regulation of vascular smooth muscle cell proliferation	4/160	38/18670	0.000305576	0.001248185	0.000584894	PPARG/CDKN1A/HMOX1/GSTP1	4
BP	GO:0050766	positive regulation of phagocytosis	5/160	69/18670	0.000313602	0.001278358	0.000599033	PPARG/CCL2/SOD1/IL1B/IFNG	5
BP	GO:0070227	lymphocyte apoptotic process	5/160	69/18670	0.000313602	0.001278358	0.000599033	AKT1/BAX/TP53/HIF1A/IL2RA	5
BP	GO:0010885	regulation of cholesterol storage	3/160	16/18670	0.00031868	0.001291171	0.000605038	PPARG/PPARA/PPARD	3
BP	GO:0014061	regulation of norepinephrine secretion	3/160	16/18670	0.00031868	0.001291171	0.000605038	ADRA2A/ADRA2C/ADRA2B	3
BP	GO:0019372	lipoxygenase pathway	3/160	16/18670	0.00031868	0.001291171	0.000605038	PTGS2/PON1/ALOX5	3
BP	GO:0071732	cellular response to nitric oxide	3/160	16/18670	0.00031868	0.001291171	0.000605038	CDK2/CCNA2/MMP3	3
BP	GO:1900451	positive regulation of glutamate receptor signaling pathway	3/160	16/18670	0.00031868	0.001291171	0.000605038	ADRB2/CCL2/IFNG	3
BP	GO:1902004	positive regulation of amyloid-beta formation	3/160	16/18670	0.00031868	0.001291171	0.000605038	CASP3/IFNG/APP	3
BP	GO:0043254	regulation of protein-containing complex assembly	12/160	429/18670	0.000334926	0.00135562	0.000635238	ESR1/BAX/TP53/MMP1/MMP3/VEGFA/RB1/RAF1/ICAM1/IFNG/PARP1/MET	12
BP	GO:0009062	fatty acid catabolic process	6/160	108/18670	0.000335884	0.001356756	0.00063577	AKT1/PPARA/PPARD/ACOX1/EHHADH/HADHB	6
BP	GO:2000278	regulation of DNA biosynthetic process	6/160	108/18670	0.000335884	0.001356756	0.00063577	PPARG/CDKN1A/TP53/MAPK1/MYC/GJA1	6
BP	GO:0010661	positive regulation of muscle cell apoptotic process	4/160	39/18670	0.000338241	0.001363525	0.000638942	PPARG/TP53/IFNG/MAP2K4	4
BP	GO:1904591	positive regulation of protein import	4/160	39/18670	0.000338241	0.001363525	0.000638942	PTGS2/MAPK14/MAPK1/IFNG	4
BP	GO:0031330	negative regulation of cellular catabolic process	9/160	253/18670	0.000340883	0.001372791	0.000643284	MAPK14/AKT1/BCL2/TP53/MCL1/IL10RA/HMOX1/E2F1/MET	9
BP	GO:0014897	striated muscle hypertrophy	6/160	109/18670	0.000352966	0.001417173	0.000664082	PRKCA/PARP1/PPARA/G6PD/PPP3CA/MAP2K4	6
BP	GO:0071868	cellular response to monoamine stimulus	6/160	109/18670	0.000352966	0.001417173	0.000664082	CHRM3/CHRM1/OPRM1/HTR3A/MAPK1/APP	6
BP	GO:0071870	cellular response to catecholamine stimulus	6/160	109/18670	0.000352966	0.001417173	0.000664082	CHRM3/CHRM1/OPRM1/HTR3A/MAPK1/APP	6
BP	GO:0030278	regulation of ossification	8/160	203/18670	0.000370482	0.001486013	0.000696339	MAPK14/ADRB2/BCL2/IL6R/MAPK1/HIF1A/GJA1/RUNX2	8
BP	GO:0007611	learning or memory	9/160	256/18670	0.000371525	0.001488496	0.000697503	PTGS2/JUN/CASP3/SLC6A4/EGFR/FOS/MAPK1/HIF1A/APP	9
BP	GO:0042596	fear response	4/160	40/18670	0.000373332	0.001488496	0.000697503	DPP4/BCL2/ADRB1/GJA1	4
BP	GO:0045124	regulation of bone resorption	4/160	40/18670	0.000373332	0.001488496	0.000697503	PRKCA/CA2/EGFR/SPP1	4
BP	GO:0046621	negative regulation of organ growth	4/160	40/18670	0.000373332	0.001488496	0.000697503	SLC6A4/GJA1/PPARA/G6PD	4
BP	GO:0071548	response to dexamethasone	4/160	40/18670	0.000373332	0.001488496	0.000697503	CASP9/EGFR/ICAM1/NR3C1	4
BP	GO:1900371	regulation of purine nucleotide biosynthetic process	4/160	40/18670	0.000373332	0.001488496	0.000697503	NOS2/IL4/NOS3/PARP1	4
BP	GO:0002446	neutrophil mediated immunity	13/160	499/18670	0.00037485	0.001493059	0.000699641	MAPK14/PLAU/LTA4H/MMP9/MAPK1/ALOX5/MPO/GSTP1/CTSD/HPSE/CD44/SLPI/CAT	13
BP	GO:0002683	negative regulation of immune system process	12/160	435/18670	0.000379465	0.001509937	0.00070755	PPARG/AKT1/CASP3/CCL2/IL4/NFKBIA/ERBB2/HMOX1/MYC/IL2RA/NFE2L2/IRF1	12
BP	GO:0033673	negative regulation of kinase activity	9/160	257/18670	0.000382231	0.001515073	0.000709957	AKT1/CDKN1A/CASP3/RB1/CAV1/IL1B/HSPB1/IFNG/GSTP1	9
BP	GO:1903747	regulation of establishment of protein localization to mitochondrion	5/160	72/18670	0.000382458	0.001515073	0.000709957	BCL2/TP53/CASP8/E2F1/MAPK8	5
BP	GO:0006978	DNA damage response, signal transduction by p53 class mediator resulting in transcription of p21 class mediator	3/160	17/18670	0.00038454	0.001515073	0.000709957	CDKN1A/TP53/CHEK2	3
BP	GO:0010224	response to UV-B	3/160	17/18670	0.00038454	0.001515073	0.000709957	RELA/BCL2/CDKN1A	3
BP	GO:0048243	norepinephrine secretion	3/160	17/18670	0.00038454	0.001515073	0.000709957	ADRA2A/ADRA2C/ADRA2B	3
BP	GO:0050665	hydrogen peroxide biosynthetic process	3/160	17/18670	0.00038454	0.001515073	0.000709957	CYP1A2/SOD1/CYP1A1	3
BP	GO:0070242	thymocyte apoptotic process	3/160	17/18670	0.00038454	0.001515073	0.000709957	BAX/TP53/HIF1A	3
BP	GO:1903209	positive regulation of oxidative stress-induced cell death	3/160	17/18670	0.00038454	0.001515073	0.000709957	MCL1/MMP3/SOD1	3
BP	GO:2000811	negative regulation of anoikis	3/160	17/18670	0.00038454	0.001515073	0.000709957	BCL2/MCL1/CAV1	3
BP	GO:2001267	regulation of cysteine-type endopeptidase activity involved in apoptotic signaling pathway	3/160	17/18670	0.00038454	0.001515073	0.000709957	BAX/CASP8/MMP9	3
BP	GO:0050804	modulation of chemical synaptic transmission	12/160	436/18670	0.000387355	0.001524662	0.00071445	PTGS2/ADRB2/CCL2/ACHE/SLC6A4/CA2/EGFR/MAPK1/IL1B/PLAT/APP/PPP3CA	12
BP	GO:0014896	muscle hypertrophy	6/160	111/18670	0.000389165	0.001527281	0.000715678	PRKCA/PARP1/PPARA/G6PD/PPP3CA/MAP2K4	6
BP	GO:0031623	receptor internalization	6/160	111/18670	0.000389165	0.001527281	0.000715678	CXCL8/ACHE/VEGFA/EGF/CAV1/SELE	6
BP	GO:0072676	lymphocyte migration	6/160	111/18670	0.000389165	0.001527281	0.000715678	AKT1/CCL2/ICAM1/CXCL11/CXCL10/APP	6
BP	GO:0099177	regulation of trans-synaptic signaling	12/160	437/18670	0.000395384	0.001550167	0.000726402	PTGS2/ADRB2/CCL2/ACHE/SLC6A4/CA2/EGFR/MAPK1/IL1B/PLAT/APP/PPP3CA	12
BP	GO:0033555	multicellular organismal response to stress	5/160	73/18670	0.00040777	0.001597167	0.000748426	DPP4/BCL2/ADRB1/GJA1/PPP3CA	5
BP	GO:0030808	regulation of nucleotide biosynthetic process	4/160	41/18670	0.000410951	0.00160335	0.000751323	NOS2/IL4/NOS3/PARP1	4
BP	GO:0042572	retinol metabolic process	4/160	41/18670	0.000410951	0.00160335	0.000751323	CYP3A4/CYP1A2/CYP1A1/CYP1B1	4
BP	GO:0050798	activated T cell proliferation	4/160	41/18670	0.000410951	0.00160335	0.000751323	IL6R/CASP3/IL2RA/IGF2	4
BP	GO:0061028	establishment of endothelial barrier	4/160	41/18670	0.000410951	0.00160335	0.000751323	VEGFA/ICAM1/IL1B/IKBKB	4
BP	GO:0032412	regulation of ion transmembrane transporter activity	9/160	260/18670	0.000415887	0.001621028	0.000759607	ADRB2/CCL2/OPRM1/ADRA2A/HTR3A/MMP9/CAV1/IFNG/APP	9
BP	GO:0071867	response to monoamine	6/160	113/18670	0.000428203	0.00166579	0.000780582	CHRM3/CHRM1/OPRM1/HTR3A/MAPK1/APP	6
BP	GO:0071869	response to catecholamine	6/160	113/18670	0.000428203	0.00166579	0.000780582	CHRM3/CHRM1/OPRM1/HTR3A/MAPK1/APP	6
BP	GO:0099601	regulation of neurotransmitter receptor activity	5/160	74/18670	0.000434326	0.001687969	0.000790975	ADRB2/CCL2/OPRM1/IFNG/APP	5
BP	GO:0045446	endothelial cell differentiation	6/160	114/18670	0.000448835	0.001742663	0.000816605	KDR/VEGFA/ICAM1/IL1B/MET/IKBKB	6
BP	GO:0042149	cellular response to glucose starvation	4/160	42/18670	0.0004512	0.001750148	0.000820112	BCL2/TP53/HSPA5/NFE2L2	4
BP	GO:0007252	I-kappaB phosphorylation	3/160	18/18670	0.000458553	0.001773515	0.000831062	AKT1/CHUK/IKBKB	3
BP	GO:0010878	cholesterol storage	3/160	18/18670	0.000458553	0.001773515	0.000831062	PPARG/PPARA/PPARD	3
BP	GO:0042772	DNA damage response, signal transduction resulting in transcription	3/160	18/18670	0.000458553	0.001773515	0.000831062	CDKN1A/TP53/CHEK2	3
BP	GO:0007422	peripheral nervous system development	5/160	75/18670	0.000462166	0.00178404	0.000835994	RELA/AKT1/SOD1/ERBB2/ERBB3	5
BP	GO:0010611	regulation of cardiac muscle hypertrophy	5/160	75/18670	0.000462166	0.00178404	0.000835994	PRKCA/PARP1/PPARA/G6PD/PPP3CA	5
BP	GO:0044839	cell cycle G2/M phase transition	9/160	266/18670	0.000490546	0.001888151	0.00088478	CDK2/CCND1/CDKN1A/TP53/CCNA2/CCNB1/CHEK2/CDK4/APP	9
BP	GO:0001937	negative regulation of endothelial cell proliferation	5/160	76/18670	0.000491329	0.001888151	0.00088478	PPARG/CCL2/STAT1/CAV1/GJA1	5
BP	GO:0045454	cell redox homeostasis	5/160	76/18670	0.000491329	0.001888151	0.00088478	NOS2/NOS3/MPO/NCF1/NFE2L2	5
BP	GO:1900180	regulation of protein localization to nucleus	6/160	116/18670	0.000492419	0.001888151	0.00088478	PTGS2/MAPK14/AKT1/MAPK1/IFNG/PARP1	6
BP	GO:0007265	Ras protein signal transduction	12/160	448/18670	0.000493412	0.001888151	0.00088478	MAPK14/CDK2/CDKN1A/JUN/TP53/ADRA2A/CCNA2/RB1/RAF1/CHUK/RASSF1/MET	12
BP	GO:0006692	prostanoid metabolic process	4/160	43/18670	0.000494181	0.001888151	0.00088478	PTGS1/PTGS2/IL1B/ACOX1	4
BP	GO:0006693	prostaglandin metabolic process	4/160	43/18670	0.000494181	0.001888151	0.00088478	PTGS1/PTGS2/IL1B/ACOX1	4
BP	GO:0031279	regulation of cyclase activity	4/160	43/18670	0.000494181	0.001888151	0.00088478	NOS2/MAPK14/NOS3/MAPK8	4
BP	GO:0032459	regulation of protein oligomerization	4/160	43/18670	0.000494181	0.001888151	0.00088478	BAX/TP53/MMP1/MMP3	4
BP	GO:0045746	negative regulation of Notch signaling pathway	4/160	43/18670	0.000494181	0.001888151	0.00088478	AKT1/EGFR/EGF/NFKBIA	4
BP	GO:1903531	negative regulation of secretion by cell	8/160	212/18670	0.000494325	0.001888151	0.00088478	FN1/OPRM1/ADRA2A/ADRA2C/ADRA2B/HMOX1/IL1B/PPP3CA	8
BP	GO:0015718	monocarboxylic acid transport	7/160	163/18670	0.000518622	0.001979068	0.000927383	NOS2/PPARG/RXRA/AKT1/IL1B/PPARA/PPARD	7
BP	GO:0048678	response to axon injury	5/160	77/18670	0.000521855	0.00198951	0.000932276	BCL2/BAX/JUN/SOD1/SPP1	5
BP	GO:1990266	neutrophil migration	6/160	118/18670	0.000539232	0.002043481	0.000957567	CCL2/CXCL8/IL1B/CXCL11/CXCL2/CXCL10	6
BP	GO:0014002	astrocyte development	4/160	44/18670	0.00054	0.002043481	0.000957567	EGFR/IL1B/IFNG/APP	4
BP	GO:0061756	leukocyte adhesion to vascular endothelial cell	4/160	44/18670	0.00054	0.002043481	0.000957567	RELA/ICAM1/SELE/VCAM1	4
BP	GO:0090311	regulation of protein deacetylation	4/160	44/18670	0.00054	0.002043481	0.000957567	TP53/VEGFA/IFNG/MAPK8	4
BP	GO:0007213	G protein-coupled acetylcholine receptor signaling pathway	3/160	19/18670	0.000541117	0.002043481	0.000957567	CHRM3/CHRM1/OPRM1	3
BP	GO:0030949	positive regulation of vascular endothelial growth factor receptor signaling pathway	3/160	19/18670	0.000541117	0.002043481	0.000957567	VEGFA/HIF1A/IL1B	3
BP	GO:0032930	positive regulation of superoxide anion generation	3/160	19/18670	0.000541117	0.002043481	0.000957567	EGFR/SOD1/GSTP1	3
BP	GO:0071731	response to nitric oxide	3/160	19/18670	0.000541117	0.002043481	0.000957567	CDK2/CCNA2/MMP3	3
BP	GO:1900409	positive regulation of cellular response to oxidative stress	3/160	19/18670	0.000541117	0.002043481	0.000957567	MCL1/MMP3/SOD1	3
BP	GO:1902170	cellular response to reactive nitrogen species	3/160	19/18670	0.000541117	0.002043481	0.000957567	CDK2/CCNA2/MMP3	3
BP	GO:0010827	regulation of glucose transmembrane transport	5/160	78/18670	0.000553786	0.002085422	0.00097722	MAPK14/AKT1/IL1B/NFE2L2/HK2	5
BP	GO:0014743	regulation of muscle hypertrophy	5/160	78/18670	0.000553786	0.002085422	0.00097722	PRKCA/PARP1/PPARA/G6PD/PPP3CA	5
BP	GO:0042246	tissue regeneration	5/160	78/18670	0.000553786	0.002085422	0.00097722	CDKN1A/GJA1/CCNB1/PPARD/PPP3CA	5
BP	GO:0032570	response to progesterone	4/160	45/18670	0.000588759	0.00221504	0.001037959	RELA/FOS/CAV1/CLDN4	4
BP	GO:0006260	DNA replication	9/160	273/18670	0.000591232	0.002222254	0.001041339	CDK2/JUN/TP53/ACHE/CCNA2/EGFR/TOP1/CHEK2/MAP2K4	9
BP	GO:0090150	establishment of protein localization to membrane	10/160	332/18670	0.000597258	0.002242798	0.001050966	BCL2/BAX/TP53/CASP8/EGFR/HSPA5/ERBB2/NCF1/E2F1/MAPK8	10
BP	GO:0030968	endoplasmic reticulum unfolded protein response	6/160	121/18670	0.000615859	0.002310482	0.001082682	CCND1/BAX/CCL2/CXCL8/HSPA5/NFE2L2	6
BP	GO:0050806	positive regulation of synaptic transmission	7/160	168/18670	0.000620842	0.002324819	0.001089401	PTGS2/ADRB2/CCL2/CA2/EGFR/MAPK1/APP	7
BP	GO:0051302	regulation of cell division	7/160	168/18670	0.000620842	0.002324819	0.001089401	VEGFA/BCL2L1/MYC/IL1B/IL1A/IGF2/CAT	7
BP	GO:0010042	response to manganese ion	3/160	20/18670	0.000632617	0.002355689	0.001103866	PTGS2/HSPA5/APP	3
BP	GO:0032495	response to muramyl dipeptide	3/160	20/18670	0.000632617	0.002355689	0.001103866	MAPK14/RELA/NFKBIA	3
BP	GO:0034393	positive regulation of smooth muscle cell apoptotic process	3/160	20/18670	0.000632617	0.002355689	0.001103866	PPARG/IFNG/MAP2K4	3
BP	GO:0042535	positive regulation of tumor necrosis factor biosynthetic process	3/160	20/18670	0.000632617	0.002355689	0.001103866	HSPB1/IFNG/APP	3
BP	GO:0097709	connective tissue replacement	3/160	20/18670	0.000632617	0.002355689	0.001103866	HIF1A/IL1A/PPP3CA	3
BP	GO:1902993	positive regulation of amyloid precursor protein catabolic process	3/160	20/18670	0.000632617	0.002355689	0.001103866	CASP3/IFNG/APP	3
BP	GO:0002673	regulation of acute inflammatory response	4/160	46/18670	0.000640563	0.002374236	0.001112557	PPARG/PTGS2/IL1B/GSTP1	4
BP	GO:0010883	regulation of lipid storage	4/160	46/18670	0.000640563	0.002374236	0.001112557	PPARG/NFKBIA/PPARA/PPARD	4
BP	GO:0033628	regulation of cell adhesion mediated by integrin	4/160	46/18670	0.000640563	0.002374236	0.001112557	DPP4/PLAU/CYP1B1/SERPINE1	4
BP	GO:0035196	production of miRNAs involved in gene silencing by miRNA	4/160	46/18670	0.000640563	0.002374236	0.001112557	ESR1/TP53/EGFR/PPP3CA	4
BP	GO:0071354	cellular response to interleukin-6	4/160	46/18670	0.000640563	0.002374236	0.001112557	RELA/IL6R/STAT1/ICAM1	4
BP	GO:0048708	astrocyte differentiation	5/160	81/18670	0.000658416	0.002435897	0.001141451	EGFR/MAPK1/IL1B/IFNG/APP	5
BP	GO:2001021	negative regulation of response to DNA damage stimulus	5/160	81/18670	0.000658416	0.002435897	0.001141451	BCL2/BCL2L1/CHEK2/CD44/MDM2	5
BP	GO:0043433	negative regulation of DNA-binding transcription factor activity	7/160	170/18670	0.000665954	0.002461507	0.001153452	ESR1/RB1/NFKBIA/HMOX1/CYP1B1/CHUK/CAT	7
BP	GO:0051928	positive regulation of calcium ion transport	6/160	123/18670	0.00067146	0.00247957	0.001161916	BAX/CCL2/CAV1/CXCL11/CXCL10/G6PD	6
BP	GO:0072521	purine-containing compound metabolic process	12/160	464/18670	0.000672093	0.00247962	0.00116194	NOS2/IL4/HIF1A/NOS3/SULT1E1/IFNG/ABCG2/PARP1/PPARA/HK2/APP/ADCY2	12
BP	GO:0010893	positive regulation of steroid biosynthetic process	3/160	21/18670	0.000733428	0.002676311	0.001254108	POR/IL1B/IFNG	3
BP	GO:0015874	norepinephrine transport	3/160	21/18670	0.000733428	0.002676311	0.001254108	ADRA2A/ADRA2C/ADRA2B	3
BP	GO:0017000	antibiotic biosynthetic process	3/160	21/18670	0.000733428	0.002676311	0.001254108	CYP1A2/SOD1/CYP1A1	3
BP	GO:0030728	ovulation	3/160	21/18670	0.000733428	0.002676311	0.001254108	PTGS2/PGR/NOS3	3
BP	GO:0032332	positive regulation of chondrocyte differentiation	3/160	21/18670	0.000733428	0.002676311	0.001254108	RELA/POR/RUNX2	3
BP	GO:0035162	embryonic hemopoiesis	3/160	21/18670	0.000733428	0.002676311	0.001254108	KDR/VEGFA/HIF1A	3
BP	GO:0042135	neurotransmitter catabolic process	3/160	21/18670	0.000733428	0.002676311	0.001254108	ACHE/MAOA/POR	3
BP	GO:0046827	positive regulation of protein export from nucleus	3/160	21/18670	0.000733428	0.002676311	0.001254108	TP53/IL1B/MDM2	3
BP	GO:0051900	regulation of mitochondrial depolarization	3/160	21/18670	0.000733428	0.002676311	0.001254108	BCL2/KDR/PARP1	3
BP	GO:0071498	cellular response to fluid shear stress	3/160	21/18670	0.000733428	0.002676311	0.001254108	PTGS2/CA2/NFE2L2	3
BP	GO:0072111	cell proliferation involved in kidney development	3/160	21/18670	0.000733428	0.002676311	0.001254108	IL6R/STAT1/MYC	3
BP	GO:1902884	positive regulation of response to oxidative stress	3/160	21/18670	0.000733428	0.002676311	0.001254108	MCL1/MMP3/SOD1	3
BP	GO:0055002	striated muscle cell development	7/160	173/18670	0.000738457	0.002692209	0.001261558	BCL2/VEGFA/CCNB1/PPARA/G6PD/PPP3CA/MAP2K4	7
BP	GO:0033044	regulation of chromosome organization	10/160	342/18670	0.000750274	0.002732799	0.001280578	TP53/VEGFA/MAPK1/RB1/MYC/IL1B/CCNB1/PARP1/IGF2/MAPK8	10
BP	GO:0051972	regulation of telomerase activity	4/160	48/18670	0.000753727	0.002740391	0.001284136	PPARG/TP53/MAPK1/MYC	4
BP	GO:0060324	face development	4/160	48/18670	0.000753727	0.002740391	0.001284136	MMP2/MAPK1/RAF1/COL1A1	4
BP	GO:0016579	protein deubiquitination	9/160	283/18670	0.000763901	0.002774862	0.001300289	ESR1/AR/ADRB2/TP53/CCNA2/NFKBIA/HIF1A/MYC/MDM2	9
BP	GO:0045445	myoblast differentiation	5/160	84/18670	0.000777191	0.002815471	0.001319318	MAPK14/RB1/PPARD/CXCL10/IGFBP3	5
BP	GO:0046889	positive regulation of lipid biosynthetic process	5/160	84/18670	0.000777191	0.002815471	0.001319318	PTGS2/AKT1/POR/IL1B/IFNG	5
BP	GO:1905897	regulation of response to endoplasmic reticulum stress	5/160	84/18670	0.000777191	0.002815471	0.001319318	BAX/BCL2L1/HSPA5/CAV1/NFE2L2	5
BP	GO:0003044	regulation of systemic arterial blood pressure mediated by a chemical signal	4/160	49/18670	0.000815297	0.002940212	0.001377771	ADRB2/ADRB1/NOS3/ECE1	4
BP	GO:0043124	negative regulation of I-kappaB kinase/NF-kappaB signaling	4/160	49/18670	0.000815297	0.002940212	0.001377771	ESR1/CASP8/STAT1/GSTP1	4
BP	GO:0097300	programmed necrotic cell death	4/160	49/18670	0.000815297	0.002940212	0.001377771	BAX/TP53/CASP8/CAV1	4
BP	GO:1904707	positive regulation of vascular smooth muscle cell proliferation	4/160	49/18670	0.000815297	0.002940212	0.001377771	JUN/MMP2/MMP9/MDM2	4
BP	GO:1990090	cellular response to nerve growth factor stimulus	4/160	49/18670	0.000815297	0.002940212	0.001377771	AKT1/HSPA5/E2F1/APP	4
BP	GO:0006986	response to unfolded protein	7/160	176/18670	0.000817076	0.002943975	0.001379535	CCND1/BAX/CCL2/CXCL8/HSPA5/HSPB1/NFE2L2	7
BP	GO:0034308	primary alcohol metabolic process	5/160	85/18670	0.000820126	0.002952306	0.001383438	CYP3A4/CYP1A2/CYP1A1/SULT1E1/CYP1B1	5
BP	GO:0032469	endoplasmic reticulum calcium ion homeostasis	3/160	22/18670	0.000843913	0.003024336	0.001417192	BCL2/BAX/APP	3
BP	GO:0032928	regulation of superoxide anion generation	3/160	22/18670	0.000843913	0.003024336	0.001417192	EGFR/SOD1/GSTP1	3
BP	GO:0043496	regulation of protein homodimerization activity	3/160	22/18670	0.000843913	0.003024336	0.001417192	BCL2/BAX/HSPA5	3
BP	GO:0045649	regulation of macrophage differentiation	3/160	22/18670	0.000843913	0.003024336	0.001417192	CASP8/PRKCA/RB1	3
BP	GO:0090312	positive regulation of protein deacetylation	3/160	22/18670	0.000843913	0.003024336	0.001417192	TP53/VEGFA/IFNG	3
BP	GO:1903038	negative regulation of leukocyte cell-cell adhesion	6/160	129/18670	0.000861842	0.003085826	0.001446006	AKT1/CASP3/ERBB2/IL2RA/PPARA/IRF1	6
BP	GO:0070741	response to interleukin-6	4/160	50/18670	0.000880333	0.003149217	0.00147571	RELA/IL6R/STAT1/ICAM1	4
BP	GO:0014068	positive regulation of phosphatidylinositol 3-kinase signaling	5/160	87/18670	0.000911273	0.003251183	0.001523491	KDR/NCF1/PPARD/ERBB3/CAT	5
BP	GO:0043470	regulation of carbohydrate catabolic process	5/160	87/18670	0.000911273	0.003251183	0.001523491	TP53/HIF1A/IFNG/PPARA/APP	5
BP	GO:0051781	positive regulation of cell division	5/160	87/18670	0.000911273	0.003251183	0.001523491	VEGFA/IL1B/IL1A/IGF2/CAT	5
BP	GO:0022408	negative regulation of cell-cell adhesion	7/160	180/18670	0.000932035	0.003319338	0.001555428	AKT1/CASP3/VEGFA/ERBB2/IL2RA/PPARA/IRF1	7
BP	GO:2001257	regulation of cation channel activity	7/160	180/18670	0.000932035	0.003319338	0.001555428	ADRB2/CCL2/OPRM1/MMP9/CAV1/IFNG/APP	7
BP	GO:0030183	B cell differentiation	6/160	131/18670	0.000933759	0.003322521	0.00155692	BCL2/BAX/TP53/IL4/VCAM1/CD40LG	6
BP	GO:0031050	dsRNA processing	4/160	51/18670	0.000948941	0.003367562	0.001578026	ESR1/TP53/EGFR/PPP3CA	4
BP	GO:0045744	negative regulation of G protein-coupled receptor signaling pathway	4/160	51/18670	0.000948941	0.003367562	0.001578026	ADRB2/CXCL8/OPRM1/MET	4
BP	GO:0070918	production of small RNA involved in gene silencing by RNA	4/160	51/18670	0.000948941	0.003367562	0.001578026	ESR1/TP53/EGFR/PPP3CA	4
BP	GO:2000177	regulation of neural precursor cell proliferation	5/160	88/18670	0.000959575	0.003398402	0.001592478	TP53/SLC6A4/VEGFA/EGF/HIF1A	5
BP	GO:0030810	positive regulation of nucleotide biosynthetic process	3/160	23/18670	0.000964423	0.003398402	0.001592478	NOS2/IL4/NOS3	3
BP	GO:0045821	positive regulation of glycolytic process	3/160	23/18670	0.000964423	0.003398402	0.001592478	HIF1A/IFNG/APP	3
BP	GO:0050995	negative regulation of lipid catabolic process	3/160	23/18670	0.000964423	0.003398402	0.001592478	AKT1/ADRA2A/IL1B	3
BP	GO:0051043	regulation of membrane protein ectodomain proteolysis	3/160	23/18670	0.000964423	0.003398402	0.001592478	ADRA2A/IL1B/IFNG	3
BP	GO:0051882	mitochondrial depolarization	3/160	23/18670	0.000964423	0.003398402	0.001592478	BCL2/KDR/PARP1	3
BP	GO:1900373	positive regulation of purine nucleotide biosynthetic process	3/160	23/18670	0.000964423	0.003398402	0.001592478	NOS2/IL4/NOS3	3
BP	GO:1902254	negative regulation of intrinsic apoptotic signaling pathway by p53 class mediator	3/160	23/18670	0.000964423	0.003398402	0.001592478	BCL2/CD44/MDM2	3
BP	GO:0055007	cardiac muscle cell differentiation	6/160	132/18670	0.000971406	0.003416993	0.001601189	RXRA/VEGFA/CCNB1/PPARA/G6PD/MAP2K4	6
BP	GO:0072329	monocarboxylic acid catabolic process	6/160	132/18670	0.000971406	0.003416993	0.001601189	AKT1/PPARA/PPARD/ACOX1/EHHADH/HADHB	6
BP	GO:0007193	adenylate cyclase-inhibiting G protein-coupled receptor signaling pathway	5/160	89/18670	0.001009754	0.003539444	0.001658569	CHRM3/CHRM1/OPRM1/ADRA2A/ADCY2	5
BP	GO:0046427	positive regulation of receptor signaling pathway via JAK-STAT	5/160	89/18670	0.001009754	0.003539444	0.001658569	IL6R/IL4/IL10RA/CYP1B1/IFNG	5
BP	GO:0055013	cardiac muscle cell development	5/160	89/18670	0.001009754	0.003539444	0.001658569	VEGFA/CCNB1/PPARA/G6PD/MAP2K4	5
BP	GO:0097306	cellular response to alcohol	5/160	89/18670	0.001009754	0.003539444	0.001658569	PPARG/AKT1/CDK4/ADCY2/UGT1A1	5
BP	GO:1990089	response to nerve growth factor	4/160	52/18670	0.001021226	0.003576524	0.001675944	AKT1/HSPA5/E2F1/APP	4
BP	GO:0072330	monocarboxylic acid biosynthetic process	8/160	237/18670	0.001022355	0.00357735	0.001676331	PTGS1/PTGS2/LTA4H/CYP3A4/CYP1A2/CYP1A1/IL1B/ALOX5	8
BP	GO:0016236	macroautophagy	9/160	295/18670	0.001023278	0.003577453	0.00167638	ADRB2/AKT1/KDR/CASP3/TP53/IL4/HIF1A/HMOX1/MAPK8	9
BP	GO:0038061	NIK/NF-kappaB signaling	7/160	183/18670	0.001026336	0.00358501	0.001679921	RELA/AKT1/EGFR/NFKBIA/IL1B/CHUK/APP	7
BP	GO:0044409	entry into host	6/160	134/18670	0.001050195	0.003662535	0.001716249	DPP4/CXCL8/EGFR/CAV1/ICAM1/MET	6
BP	GO:0051607	defense response to virus	8/160	238/18670	0.00105036	0.003662535	0.001716249	RELA/BCL2/STAT1/IL1B/IL2RA/IFNG/CXCL10/IRF1	8
BP	GO:0015844	monoamine transport	5/160	90/18670	0.001061856	0.003692972	0.001730511	SLC6A3/SLC6A4/ADRA2A/ADRA2C/ADRA2B	5
BP	GO:0045185	maintenance of protein location	5/160	90/18670	0.001061856	0.003692972	0.001730511	AKT1/NFKBIA/HSPA5/CAV1/HK2	5
BP	GO:0071674	mononuclear cell migration	5/160	90/18670	0.001061856	0.003692972	0.001730511	MAPK14/IL6R/CCL2/SERPINE1/CXCL10	5
BP	GO:0031348	negative regulation of defense response	8/160	239/18670	0.001078975	0.00374925	0.001756883	PPARG/IL4/RB1/SOD1/IL2RA/GSTP1/PPARA/PPARD	8
BP	GO:0002092	positive regulation of receptor internalization	3/160	24/18670	0.001095299	0.003789875	0.00177592	VEGFA/EGF/SELE	3
BP	GO:0009110	vitamin biosynthetic process	3/160	24/18670	0.001095299	0.003789875	0.00177592	CYP3A4/IL1B/IFNG	3
BP	GO:0042104	positive regulation of activated T cell proliferation	3/160	24/18670	0.001095299	0.003789875	0.00177592	IL6R/IL2RA/IGF2	3
BP	GO:0000186	activation of MAPKK activity	4/160	53/18670	0.001097293	0.003789875	0.00177592	EGFR/MAPK1/EGF/RAF1	4
BP	GO:0031638	zymogen activation	4/160	53/18670	0.001097293	0.003789875	0.00177592	CASP8/PLAU/PLAT/SERPINE1	4
BP	GO:0038066	p38MAPK cascade	4/160	53/18670	0.001097293	0.003789875	0.00177592	MAPK14/VEGFA/IL1B/NCF1	4
BP	GO:0045661	regulation of myoblast differentiation	4/160	53/18670	0.001097293	0.003789875	0.00177592	MAPK14/PPARD/CXCL10/IGFBP3	4
BP	GO:0050663	cytokine secretion	8/160	240/18670	0.00110821	0.003824281	0.001792043	NOS2/MAPK14/FN1/IL1B/IFNG/IL1A/CHUK/CASP1	8
BP	GO:0070646	protein modification by small protein removal	9/160	299/18670	0.001124121	0.003875847	0.001816206	ESR1/AR/ADRB2/TP53/CCNA2/NFKBIA/HIF1A/MYC/MDM2	9
BP	GO:0055001	muscle cell development	7/160	186/18670	0.001127988	0.003885832	0.001820885	BCL2/VEGFA/CCNB1/PPARA/G6PD/PPP3CA/MAP2K4	7
BP	GO:0045833	negative regulation of lipid metabolic process	5/160	92/18670	0.001172012	0.004030553	0.001888701	AKT1/ADRA2A/SOD1/IL1B/UGT1A1	5
BP	GO:1904894	positive regulation of receptor signaling pathway via STAT	5/160	92/18670	0.001172012	0.004030553	0.001888701	IL6R/IL4/IL10RA/CYP1B1/IFNG	5
BP	GO:0006636	unsaturated fatty acid biosynthetic process	4/160	54/18670	0.00117725	0.004038157	0.001892264	PTGS1/PTGS2/IL1B/ALOX5	4
BP	GO:0010524	positive regulation of calcium ion transport into cytosol	4/160	54/18670	0.00117725	0.004038157	0.001892264	BAX/CAV1/CXCL11/CXCL10	4
BP	GO:0043392	negative regulation of DNA binding	4/160	54/18670	0.00117725	0.004038157	0.001892264	JUN/NFKBIA/HMOX1/E2F1	4
BP	GO:0009308	amine metabolic process	6/160	138/18670	0.001222425	0.004189526	0.001963195	SLC6A3/MAOA/ODC1/CYP1A1/VCAM1/NQO1	6
BP	GO:1903351	cellular response to dopamine	5/160	93/18670	0.001230157	0.004199485	0.001967861	CHRM3/CHRM1/OPRM1/HTR3A/MAPK1	5
BP	GO:0002053	positive regulation of mesenchymal cell proliferation	3/160	25/18670	0.00123687	0.004199485	0.001967861	VEGFA/STAT1/MYC	3
BP	GO:0009299	mRNA transcription	3/160	25/18670	0.00123687	0.004199485	0.001967861	TP53/HIF1A/PPARD	3
BP	GO:0031639	plasminogen activation	3/160	25/18670	0.00123687	0.004199485	0.001967861	PLAU/PLAT/SERPINE1	3
BP	GO:0045672	positive regulation of osteoclast differentiation	3/160	25/18670	0.00123687	0.004199485	0.001967861	CA2/FOS/IFNG	3
BP	GO:0051953	negative regulation of amine transport	3/160	25/18670	0.00123687	0.004199485	0.001967861	ADRA2A/ADRA2C/ADRA2B	3
BP	GO:0060330	regulation of response to interferon-gamma	3/160	25/18670	0.00123687	0.004199485	0.001967861	PPARG/STAT1/IFNG	3
BP	GO:0060334	regulation of interferon-gamma-mediated signaling pathway	3/160	25/18670	0.00123687	0.004199485	0.001967861	PPARG/STAT1/IFNG	3
BP	GO:0060444	branching involved in mammary gland duct morphogenesis	3/160	25/18670	0.00123687	0.004199485	0.001967861	ESR1/AR/PGR	3
BP	GO:0060571	morphogenesis of an epithelial fold	3/160	25/18670	0.00123687	0.004199485	0.001967861	AR/EGFR/HIF1A	3
BP	GO:2000679	positive regulation of transcription regulatory region DNA binding	3/160	25/18670	0.00123687	0.004199485	0.001967861	RB1/IFNG/PARP1	3
BP	GO:0042306	regulation of protein import into nucleus	4/160	55/18670	0.001261199	0.004271705	0.002001703	PTGS2/MAPK14/MAPK1/IFNG	4
BP	GO:0061098	positive regulation of protein tyrosine kinase activity	4/160	55/18670	0.001261199	0.004271705	0.002001703	ADRA2A/EGF/NCF1/ERBB3	4
BP	GO:0046034	ATP metabolic process	9/160	304/18670	0.001261343	0.004271705	0.002001703	TP53/IL4/HIF1A/CCNB1/IFNG/PARP1/PPARA/HK2/APP	9
BP	GO:0045580	regulation of T cell differentiation	6/160	139/18670	0.001268676	0.004285664	0.002008245	IL4/SOD1/ERBB2/IL2RA/IFNG/IRF1	6
BP	GO:0050715	positive regulation of cytokine secretion	6/160	139/18670	0.001268676	0.004285664	0.002008245	MAPK14/IL1B/IFNG/IL1A/CHUK/CASP1	6
BP	GO:0060968	regulation of gene silencing	6/160	139/18670	0.001268676	0.004285664	0.002008245	ESR1/PPARG/CDK2/TP53/EGFR/PPP3CA	6
BP	GO:0006163	purine nucleotide metabolic process	11/160	432/18670	0.001272928	0.004296401	0.002013276	NOS2/IL4/HIF1A/NOS3/SULT1E1/IFNG/PARP1/PPARA/HK2/APP/ADCY2	11
BP	GO:0045088	regulation of innate immune response	9/160	305/18670	0.001290346	0.004348068	0.002037487	PPARG/RELA/RAF1/STAT1/IFNG/CHUK/IRF1/XIAP/IKBKB	9
BP	GO:1903350	response to dopamine	5/160	94/18670	0.001290409	0.004348068	0.002037487	CHRM3/CHRM1/OPRM1/HTR3A/MAPK1	5
BP	GO:0034620	cellular response to unfolded protein	6/160	140/18670	0.001316255	0.004431429	0.002076549	CCND1/BAX/CCL2/CXCL8/HSPA5/NFE2L2	6
BP	GO:0000086	G2/M transition of mitotic cell cycle	8/160	247/18670	0.001331049	0.004477471	0.002098125	CDK2/CCND1/CDKN1A/CCNA2/CCNB1/CHEK2/CDK4/APP	8
BP	GO:0031295	T cell costimulation	4/160	56/18670	0.001349249	0.004531075	0.002123243	DPP4/AKT1/CAV1/CD40LG	4
BP	GO:0060688	regulation of morphogenesis of a branching structure	4/160	56/18670	0.001349249	0.004531075	0.002123243	ESR1/AR/RXRA/VEGFA	4
BP	GO:0055006	cardiac cell development	5/160	95/18670	0.001352813	0.004531639	0.002123508	VEGFA/CCNB1/PPARA/G6PD/MAP2K4	5
BP	GO:1903076	regulation of protein localization to plasma membrane	5/160	95/18670	0.001352813	0.004531639	0.002123508	AR/AKT1/EGFR/BCL2L1/IFNG	5
BP	GO:2000060	positive regulation of ubiquitin-dependent protein catabolic process	5/160	95/18670	0.001352813	0.004531639	0.002123508	AKT1/EGF/CAV1/NFE2L2/MDM2	5
BP	GO:0008286	insulin receptor signaling pathway	6/160	141/18670	0.001365186	0.004569263	0.002141138	RELA/AKT1/IL1B/INSRR/IGF2/CDK4	6
BP	GO:0060740	prostate gland epithelium morphogenesis	3/160	26/18670	0.001389457	0.004638862	0.002173752	ESR1/AR/RXRA	3
BP	GO:1903203	regulation of oxidative stress-induced neuron death	3/160	26/18670	0.001389457	0.004638862	0.002173752	MCL1/HIF1A/PARP1	3
BP	GO:1903579	negative regulation of ATP metabolic process	3/160	26/18670	0.001389457	0.004638862	0.002173752	TP53/PARP1/PPARA	3
BP	GO:0071560	cellular response to transforming growth factor beta stimulus	8/160	249/18670	0.001400865	0.004673053	0.002189774	JUN/TP53/FOS/HSPA5/CAV1/COL1A1/PARP1/NR3C1	8
BP	GO:0045333	cellular respiration	7/160	194/18670	0.001438026	0.004792635	0.002245809	NOS2/CYP1A2/IL4/HIF1A/CCNB1/IFNG/CAT	7
BP	GO:0031294	lymphocyte costimulation	4/160	57/18670	0.001441502	0.004792635	0.002245809	DPP4/AKT1/CAV1/CD40LG	4
BP	GO:0048008	platelet-derived growth factor receptor signaling pathway	4/160	57/18670	0.001441502	0.004792635	0.002245809	F7/VEGFA/F3/PLAT	4
BP	GO:0060043	regulation of cardiac muscle cell proliferation	4/160	57/18670	0.001441502	0.004792635	0.002245809	MAPK14/MAPK1/GJA1/CCNB1	4
BP	GO:0042113	B cell activation	9/160	310/18670	0.001443553	0.004795472	0.002247139	BCL2/CDKN1A/BAX/CASP3/TP53/CASP8/IL4/VCAM1/CD40LG	9
BP	GO:0031056	regulation of histone modification	6/160	143/18670	0.001467205	0.004865966	0.002280172	TP53/VEGFA/IL1B/CCNB1/IGF2/MAPK8	6
BP	GO:0044344	cellular response to fibroblast growth factor stimulus	6/160	143/18670	0.001467205	0.004865966	0.002280172	CCL2/CXCL8/MAPK1/COL1A1/RUNX2/CD44	6
BP	GO:0030316	osteoclast differentiation	5/160	97/18670	0.001484266	0.004918475	0.002304777	MAPK14/CA2/IL4/FOS/IFNG	5
BP	GO:0071322	cellular response to carbohydrate stimulus	6/160	144/18670	0.001520344	0.005033859	0.002358846	ADRA2A/RAF1/HIF1A/ICAM1/PPP3CA/MAP2K4	6
BP	GO:0071897	DNA biosynthetic process	7/160	196/18670	0.001525049	0.005045265	0.00236419	PPARG/CDKN1A/TP53/TEP1/MAPK1/MYC/GJA1	7
BP	GO:0017001	antibiotic catabolic process	4/160	58/18670	0.001538064	0.005075739	0.00237847	SULT1E1/MPO/UGT1A1/CAT	4
BP	GO:0030520	intracellular estrogen receptor signaling pathway	4/160	58/18670	0.001538064	0.005075739	0.00237847	ESR1/AR/ESR2/PARP1	4
BP	GO:1904589	regulation of protein import	4/160	58/18670	0.001538064	0.005075739	0.00237847	PTGS2/MAPK14/MAPK1/IFNG	4
BP	GO:0002026	regulation of the force of heart contraction	3/160	27/18670	0.001553367	0.005096965	0.002388417	ADRB1/CAV1/NOS3	3
BP	GO:0036475	neuron death in response to oxidative stress	3/160	27/18670	0.001553367	0.005096965	0.002388417	MCL1/HIF1A/PARP1	3
BP	GO:0071280	cellular response to copper ion	3/160	27/18670	0.001553367	0.005096965	0.002388417	CYP1A2/CYP1A1/APP	3
BP	GO:1905208	negative regulation of cardiocyte differentiation	3/160	27/18670	0.001553367	0.005096965	0.002388417	EGFR/PPARA/G6PD	3
BP	GO:2000144	positive regulation of DNA-templated transcription, initiation	3/160	27/18670	0.001553367	0.005096965	0.002388417	ESR1/JUN/TP53	3
BP	GO:0002042	cell migration involved in sprouting angiogenesis	5/160	98/18670	0.001553409	0.005096965	0.002388417	PTGS2/AKT1/KDR/VEGFA/HMOX1	5
BP	GO:0050764	regulation of phagocytosis	5/160	98/18670	0.001553409	0.005096965	0.002388417	PPARG/CCL2/SOD1/IL1B/IFNG	5
BP	GO:0006898	receptor-mediated endocytosis	9/160	314/18670	0.001576393	0.005168141	0.00242177	ADRB2/CXCL8/ACHE/IL4/VEGFA/EGF/CAV1/SELE/SERPINE1	9
BP	GO:0046890	regulation of lipid biosynthetic process	7/160	198/18670	0.001616127	0.005294073	0.002480781	PTGS2/AKT1/POR/SOD1/IL1B/IFNG/CDK4	7
BP	GO:0062014	negative regulation of small molecule metabolic process	5/160	99/18670	0.001624893	0.005314091	0.002490162	AKT1/TP53/SOD1/PARP1/PPARA	5
BP	GO:1901570	fatty acid derivative biosynthetic process	5/160	99/18670	0.001624893	0.005314091	0.002490162	PTGS1/PTGS2/LTA4H/IL1B/ALOX5	5
BP	GO:0071559	response to transforming growth factor beta	8/160	255/18670	0.001627945	0.005319726	0.002492802	JUN/TP53/FOS/HSPA5/CAV1/COL1A1/PARP1/NR3C1	8
BP	GO:0033619	membrane protein proteolysis	4/160	59/18670	0.00163904	0.005351613	0.002507744	RELA/ADRA2A/IL1B/IFNG	4
BP	GO:0035966	response to topologically incorrect protein	7/160	199/18670	0.001663227	0.00542174	0.002540605	CCND1/BAX/CCL2/CXCL8/HSPA5/HSPB1/NFE2L2	7
BP	GO:0050866	negative regulation of cell activation	7/160	199/18670	0.001663227	0.00542174	0.002540605	CASP3/ERBB2/HMOX1/NOS3/IL2RA/THBD/IRF1	7
BP	GO:0030900	forebrain development	10/160	381/18670	0.001687146	0.005495235	0.002575045	SCN5A/BAX/CASP3/SLC6A3/EGFR/HIF1A/E2F1/HSD3B2/HSD3B1/APP	10
BP	GO:0007215	glutamate receptor signaling pathway	5/160	100/18670	0.001698765	0.005524092	0.002588567	ADRB2/CCL2/OPRM1/IFNG/APP	5
BP	GO:0060079	excitatory postsynaptic potential	5/160	100/18670	0.001698765	0.005524092	0.002588567	ADRB2/AKT1/OPRM1/APP/PPP3CA	5
BP	GO:0001516	prostaglandin biosynthetic process	3/160	28/18670	0.001728899	0.005590292	0.002619588	PTGS1/PTGS2/IL1B	3
BP	GO:0034698	response to gonadotropin	3/160	28/18670	0.001728899	0.005590292	0.002619588	CCNA2/POR/ICAM1	3
BP	GO:0046457	prostanoid biosynthetic process	3/160	28/18670	0.001728899	0.005590292	0.002619588	PTGS1/PTGS2/IL1B	3
BP	GO:0060512	prostate gland morphogenesis	3/160	28/18670	0.001728899	0.005590292	0.002619588	ESR1/AR/RXRA	3
BP	GO:0095500	acetylcholine receptor signaling pathway	3/160	28/18670	0.001728899	0.005590292	0.002619588	CHRM3/CHRM1/OPRM1	3
BP	GO:1902003	regulation of amyloid-beta formation	3/160	28/18670	0.001728899	0.005590292	0.002619588	CASP3/IFNG/APP	3
BP	GO:1902932	positive regulation of alcohol biosynthetic process	3/160	28/18670	0.001728899	0.005590292	0.002619588	POR/IL1B/IFNG	3
BP	GO:0032507	maintenance of protein location in cell	4/160	60/18670	0.001744534	0.005631749	0.002639014	AKT1/HSPA5/CAV1/HK2	4
BP	GO:0046324	regulation of glucose import	4/160	60/18670	0.001744534	0.005631749	0.002639014	MAPK14/AKT1/NFE2L2/HK2	4
BP	GO:0006839	mitochondrial transport	8/160	258/18670	0.001751931	0.005651073	0.00264807	BCL2/BAX/TP53/CASP8/BCL2L1/E2F1/HK2/MAPK8	8
BP	GO:0048259	regulation of receptor-mediated endocytosis	5/160	101/18670	0.001775073	0.005721109	0.002680888	IL4/VEGFA/EGF/SELE/SERPINE1	5
BP	GO:0031349	positive regulation of defense response	10/160	384/18670	0.001787186	0.005755516	0.002697011	PTGS2/RELA/EGFR/NFKBIA/RAF1/GJA1/IL1B/SERPINE1/CHUK/IKBKB	10
BP	GO:0003007	heart morphogenesis	8/160	259/18670	0.00179488	0.005775648	0.002706445	RXRA/JUN/TP53/VEGFA/HIF1A/GJA1/NOS3/MDM2	8
BP	GO:0010522	regulation of calcium ion transport into cytosol	5/160	102/18670	0.001853864	0.005948845	0.002787605	BCL2/BAX/CAV1/CXCL11/CXCL10	5
BP	GO:0030888	regulation of B cell proliferation	4/160	61/18670	0.001854649	0.005948845	0.002787605	BCL2/CDKN1A/CASP3/IL4	4
BP	GO:0032370	positive regulation of lipid transport	4/160	61/18670	0.001854649	0.005948845	0.002787605	PON1/NFKBIA/IL1B/SPP1	4
BP	GO:0045123	cellular extravasation	4/160	61/18670	0.001854649	0.005948845	0.002787605	CCL2/ICAM1/SELE/VCAM1	4
BP	GO:0071774	response to fibroblast growth factor	6/160	150/18670	0.001870618	0.005995263	0.002809356	CCL2/CXCL8/MAPK1/COL1A1/RUNX2/CD44	6
BP	GO:0007271	synaptic transmission, cholinergic	3/160	29/18670	0.001916341	0.006122198	0.002868837	CHRM3/ACHE/NQO1	3
BP	GO:0010800	positive regulation of peptidyl-threonine phosphorylation	3/160	29/18670	0.001916341	0.006122198	0.002868837	MAPK1/EGF/APP	3
BP	GO:0031063	regulation of histone deacetylation	3/160	29/18670	0.001916341	0.006122198	0.002868837	TP53/VEGFA/MAPK8	3
BP	GO:0035666	TRIF-dependent toll-like receptor signaling pathway	3/160	29/18670	0.001916341	0.006122198	0.002868837	CASP8/CHUK/IKBKB	3
BP	GO:0002753	cytoplasmic pattern recognition receptor signaling pathway	4/160	62/18670	0.001969488	0.006271967	0.002939018	RELA/CASP8/NFKBIA/XIAP	4
BP	GO:0055025	positive regulation of cardiac muscle tissue development	4/160	62/18670	0.001969488	0.006271967	0.002939018	MAPK14/MAPK1/CCNB1/ERBB3	4
BP	GO:0070059	intrinsic apoptotic signaling pathway in response to endoplasmic reticulum stress	4/160	62/18670	0.001969488	0.006271967	0.002939018	BCL2/BAX/TP53/BCL2L1	4
BP	GO:0070265	necrotic cell death	4/160	62/18670	0.001969488	0.006271967	0.002939018	BAX/TP53/CASP8/CAV1	4
BP	GO:0001678	cellular glucose homeostasis	6/160	152/18670	0.001999984	0.006358963	0.002979784	ADRA2A/RAF1/HIF1A/ICAM1/HK2/PPP3CA	6
BP	GO:0030902	hindbrain development	6/160	152/18670	0.001999984	0.006358963	0.002979784	SCN5A/BCL2/TP53/SLC6A4/EGF/HSPA5	6
BP	GO:0019233	sensory perception of pain	5/160	104/18670	0.002019089	0.006414613	0.003005862	PTGS2/CCL2/OPRM1/ADRA2C/MAPK1	5
BP	GO:0140014	mitotic nuclear division	8/160	264/18670	0.002022279	0.006419654	0.003008224	EGF/RB1/IL1B/BIRC5/CCNB1/IL1A/CHEK2/IGF2	8
BP	GO:0032371	regulation of sterol transport	4/160	63/18670	0.002089156	0.006610981	0.003097879	PPARG/PON1/EGF/NFKBIA	4
BP	GO:0042982	amyloid precursor protein metabolic process	4/160	63/18670	0.002089156	0.006610981	0.003097879	CASP3/ACHE/IFNG/APP	4
BP	GO:0046622	positive regulation of organ growth	4/160	63/18670	0.002089156	0.006610981	0.003097879	MAPK14/AKT1/MAPK1/CCNB1	4
BP	GO:2000401	regulation of lymphocyte migration	4/160	63/18670	0.002089156	0.006610981	0.003097879	AKT1/CCL2/CXCL10/APP	4
BP	GO:0008593	regulation of Notch signaling pathway	5/160	105/18670	0.002105619	0.006648538	0.003115478	AKT1/EGFR/EGF/NFKBIA/NOS3	5
BP	GO:0010743	regulation of macrophage derived foam cell differentiation	3/160	30/18670	0.002115973	0.006648538	0.003115478	PPARG/NFKBIA/PPARA	3
BP	GO:0045940	positive regulation of steroid metabolic process	3/160	30/18670	0.002115973	0.006648538	0.003115478	POR/IL1B/IFNG	3
BP	GO:0046320	regulation of fatty acid oxidation	3/160	30/18670	0.002115973	0.006648538	0.003115478	PPARG/AKT1/PPARA	3
BP	GO:0048873	homeostasis of number of cells within a tissue	3/160	30/18670	0.002115973	0.006648538	0.003115478	BCL2/BAX/NOS3	3
BP	GO:0090200	positive regulation of release of cytochrome c from mitochondria	3/160	30/18670	0.002115973	0.006648538	0.003115478	BAX/TP53/MMP9	3
BP	GO:0097421	liver regeneration	3/160	30/18670	0.002115973	0.006648538	0.003115478	CCND1/EGFR/HMOX1	3
BP	GO:1905144	response to acetylcholine	3/160	30/18670	0.002115973	0.006648538	0.003115478	CHRM3/CHRM1/OPRM1	3
BP	GO:1905145	cellular response to acetylcholine	3/160	30/18670	0.002115973	0.006648538	0.003115478	CHRM3/CHRM1/OPRM1	3
BP	GO:1901617	organic hydroxy compound biosynthetic process	8/160	266/18670	0.002119356	0.006653946	0.003118012	SLC6A3/CYP3A4/POR/SOD1/IL1B/IFNG/TYR/G6PD	8
BP	GO:0051216	cartilage development	7/160	209/18670	0.002195352	0.006887141	0.003227286	MAPK14/RELA/POR/HIF1A/COL1A1/RUNX2/CD44	7
BP	GO:1903707	negative regulation of hemopoiesis	6/160	155/18670	0.002206585	0.006916961	0.00324126	IL4/NFKBIA/ERBB2/MYC/NFE2L2/IRF1	6
BP	GO:0045670	regulation of osteoclast differentiation	4/160	64/18670	0.002213753	0.00692858	0.003246704	CA2/IL4/FOS/IFNG	4
BP	GO:1903672	positive regulation of sprouting angiogenesis	4/160	64/18670	0.002213753	0.00692858	0.003246704	PTGS2/KDR/VEGFA/HMOX1	4
BP	GO:0050707	regulation of cytokine secretion	7/160	210/18670	0.002255044	0.007052299	0.003304679	MAPK14/FN1/IL1B/IFNG/IL1A/CHUK/CASP1	7
BP	GO:0010543	regulation of platelet activation	3/160	31/18670	0.002328062	0.007246681	0.003395765	PRKCA/NOS3/THBD	3
BP	GO:0019048	modulation by virus of host process	3/160	31/18670	0.002328062	0.007246681	0.003395765	RXRA/CASP8/BCL2L1	3
BP	GO:0033198	response to ATP	3/160	31/18670	0.002328062	0.007246681	0.003395765	PTGS2/SOD1/IL1B	3
BP	GO:0040018	positive regulation of multicellular organism growth	3/160	31/18670	0.002328062	0.007246681	0.003395765	BCL2/SLC6A3/IGF2	3
BP	GO:0045648	positive regulation of erythrocyte differentiation	3/160	31/18670	0.002328062	0.007246681	0.003395765	MAPK14/HIF1A/STAT1	3
BP	GO:1902230	negative regulation of intrinsic apoptotic signaling pathway in response to DNA damage	3/160	31/18670	0.002328062	0.007246681	0.003395765	BCL2/BCL2L1/CD44	3
BP	GO:0002548	monocyte chemotaxis	4/160	65/18670	0.002343382	0.007283042	0.003412804	IL6R/CCL2/SERPINE1/CXCL10	4
BP	GO:0051187	cofactor catabolic process	4/160	65/18670	0.002343382	0.007283042	0.003412804	HMOX1/MPO/UGT1A1/CAT	4
BP	GO:0032526	response to retinoic acid	5/160	108/18670	0.002381456	0.007389898	0.003462876	PPARG/RXRA/SLC6A4/GJA1/COL1A1	5
BP	GO:0099565	chemical synaptic transmission, postsynaptic	5/160	108/18670	0.002381456	0.007389898	0.003462876	ADRB2/AKT1/OPRM1/APP/PPP3CA	5
BP	GO:0052126	movement in host environment	6/160	158/18670	0.002428901	0.007531285	0.003529129	DPP4/CXCL8/EGFR/CAV1/ICAM1/MET	6
BP	GO:0046626	regulation of insulin receptor signaling pathway	4/160	66/18670	0.002478144	0.007678026	0.003597892	RELA/IL1B/IGF2/CDK4	4
BP	GO:0001975	response to amphetamine	3/160	32/18670	0.002552868	0.007848795	0.003677913	SOD1/ICAM1/PPP3CA	3
BP	GO:0042573	retinoic acid metabolic process	3/160	32/18670	0.002552868	0.007848795	0.003677913	CYP3A4/CYP1A1/UGT1A1	3
BP	GO:0045589	regulation of regulatory T cell differentiation	3/160	32/18670	0.002552868	0.007848795	0.003677913	IL2RA/IFNG/IRF1	3
BP	GO:0045987	positive regulation of smooth muscle contraction	3/160	32/18670	0.002552868	0.007848795	0.003677913	PTGS2/CHRM3/ADRA2B	3
BP	GO:0046685	response to arsenic-containing substance	3/160	32/18670	0.002552868	0.007848795	0.003677913	CDKN1A/HMOX1/CYP1A1	3
BP	GO:0051968	positive regulation of synaptic transmission, glutamatergic	3/160	32/18670	0.002552868	0.007848795	0.003677913	PTGS2/CCL2/EGFR	3
BP	GO:0055022	negative regulation of cardiac muscle tissue growth	3/160	32/18670	0.002552868	0.007848795	0.003677913	GJA1/PPARA/G6PD	3
BP	GO:0061117	negative regulation of heart growth	3/160	32/18670	0.002552868	0.007848795	0.003677913	GJA1/PPARA/G6PD	3
BP	GO:0071295	cellular response to vitamin	3/160	32/18670	0.002552868	0.007848795	0.003677913	PPARG/COL1A1/MDM2	3
BP	GO:1900745	positive regulation of p38MAPK cascade	3/160	32/18670	0.002552868	0.007848795	0.003677913	VEGFA/IL1B/NCF1	3
BP	GO:0010810	regulation of cell-substrate adhesion	7/160	215/18670	0.002572552	0.007903245	0.003703428	BCL2/KDR/FN1/PLAU/VEGFA/SERPINE1/COL1A1	7
BP	GO:0007519	skeletal muscle tissue development	6/160	160/18670	0.002586207	0.007939099	0.003720229	MAPK14/BCL2/FOS/RB1/CAV1/PPP3CA	6
BP	GO:0035967	cellular response to topologically incorrect protein	6/160	161/18670	0.002667671	0.008182903	0.003834475	CCND1/BAX/CCL2/CXCL8/HSPA5/NFE2L2	6
BP	GO:0044242	cellular lipid catabolic process	7/160	217/18670	0.00270877	0.008302607	0.003890568	AKT1/CYP1B1/PPARA/PPARD/ACOX1/EHHADH/HADHB	7
BP	GO:0006625	protein targeting to peroxisome	4/160	68/18670	0.002763468	0.008411851	0.003941759	NOS2/ACOX1/EHHADH/CAT	4
BP	GO:0071230	cellular response to amino acid stimulus	4/160	68/18670	0.002763468	0.008411851	0.003941759	MMP2/EGFR/BCL2L1/COL1A1	4
BP	GO:0072662	protein localization to peroxisome	4/160	68/18670	0.002763468	0.008411851	0.003941759	NOS2/ACOX1/EHHADH/CAT	4
BP	GO:0072663	establishment of protein localization to peroxisome	4/160	68/18670	0.002763468	0.008411851	0.003941759	NOS2/ACOX1/EHHADH/CAT	4
BP	GO:0019722	calcium-mediated signaling	7/160	218/18670	0.002778923	0.008411851	0.003941759	KDR/CXCL8/EGFR/SELE/VCAM1/ERBB3/PPP3CA	7
BP	GO:0002065	columnar/cuboidal epithelial cell differentiation	5/160	112/18670	0.002788964	0.008411851	0.003941759	RXRA/CDKN1A/SOD1/HIF1A/SERPINE1	5
BP	GO:0010906	regulation of glucose metabolic process	5/160	112/18670	0.002788964	0.008411851	0.003941759	AKT1/TP53/PPARA/IGFBP3/IGF2	5
BP	GO:0015918	sterol transport	5/160	112/18670	0.002788964	0.008411851	0.003941759	PPARG/PON1/EGF/NFKBIA/CAV1	5
BP	GO:0032411	positive regulation of transporter activity	5/160	112/18670	0.002788964	0.008411851	0.003941759	ADRB2/CCL2/PON1/HTR3A/IFNG	5
BP	GO:0042303	molting cycle	5/160	112/18670	0.002788964	0.008411851	0.003941759	PTGS2/RELA/BCL2/EGFR/HPSE	5
BP	GO:0042633	hair cycle	5/160	112/18670	0.002788964	0.008411851	0.003941759	PTGS2/RELA/BCL2/EGFR/HPSE	5
BP	GO:0002756	MyD88-independent toll-like receptor signaling pathway	3/160	33/18670	0.002790642	0.008411851	0.003941759	CASP8/CHUK/IKBKB	3
BP	GO:0010464	regulation of mesenchymal cell proliferation	3/160	33/18670	0.002790642	0.008411851	0.003941759	VEGFA/STAT1/MYC	3
BP	GO:0010955	negative regulation of protein processing	3/160	33/18670	0.002790642	0.008411851	0.003941759	SERPINE1/MDM2/XIAP	3
BP	GO:0014072	response to isoquinoline alkaloid	3/160	33/18670	0.002790642	0.008411851	0.003941759	RELA/OPRM1/MDM2	3
BP	GO:0016242	negative regulation of macroautophagy	3/160	33/18670	0.002790642	0.008411851	0.003941759	AKT1/TP53/HMOX1	3
BP	GO:0043278	response to morphine	3/160	33/18670	0.002790642	0.008411851	0.003941759	RELA/OPRM1/MDM2	3
BP	GO:0060603	mammary gland duct morphogenesis	3/160	33/18670	0.002790642	0.008411851	0.003941759	ESR1/AR/PGR	3
BP	GO:0061036	positive regulation of cartilage development	3/160	33/18670	0.002790642	0.008411851	0.003941759	RELA/POR/RUNX2	3
BP	GO:1901797	negative regulation of signal transduction by p53 class mediator	3/160	33/18670	0.002790642	0.008411851	0.003941759	BCL2/CD44/MDM2	3
BP	GO:1902692	regulation of neuroblast proliferation	3/160	33/18670	0.002790642	0.008411851	0.003941759	TP53/VEGFA/HIF1A	3
BP	GO:1903318	negative regulation of protein maturation	3/160	33/18670	0.002790642	0.008411851	0.003941759	SERPINE1/MDM2/XIAP	3
BP	GO:0034329	cell junction assembly	10/160	409/18670	0.002821858	0.008499547	0.003982853	BCL2/KDR/FN1/ACHE/PRKCA/VEGFA/CAV1/GJA1/APP/IKBKB	10
BP	GO:0051651	maintenance of location in cell	7/160	219/18670	0.002850464	0.008579255	0.004020204	AKT1/BAX/HSPA5/CAV1/CXCL11/CXCL10/HK2	7
BP	GO:0006096	glycolytic process	5/160	113/18670	0.002898258	0.008703471	0.004078411	HIF1A/IFNG/PPARA/HK2/APP	5
BP	GO:0035821	modulation of process of other organism	5/160	113/18670	0.002898258	0.008703471	0.004078411	RXRA/JUN/CASP8/BCL2L1/SLPI	5
BP	GO:0060964	regulation of gene silencing by miRNA	5/160	113/18670	0.002898258	0.008703471	0.004078411	ESR1/PPARG/TP53/EGFR/PPP3CA	5
BP	GO:0008088	axo-dendritic transport	4/160	69/18670	0.002914229	0.008744871	0.004097811	SOD1/HIF1A/HSPB1/APP	4
BP	GO:0048762	mesenchymal cell differentiation	7/160	220/18670	0.002923411	0.008759997	0.004104899	BCL2/FN1/MAPK1/HIF1A/STAT1/IL1B/COL1A1	7
BP	GO:0007088	regulation of mitotic nuclear division	6/160	164/18670	0.002923646	0.008759997	0.004104899	EGF/RB1/IL1B/CCNB1/IL1A/IGF2	6
BP	GO:0006757	ATP generation from ADP	5/160	114/18670	0.003010617	0.009013836	0.004223847	HIF1A/IFNG/PPARA/HK2/APP	5
BP	GO:0034205	amyloid-beta formation	3/160	34/18670	0.003041623	0.009086282	0.004257795	CASP3/IFNG/APP	3
BP	GO:0043516	regulation of DNA damage response, signal transduction by p53 class mediator	3/160	34/18670	0.003041623	0.009086282	0.004257795	TP53/CD44/MDM2	3
BP	GO:0045066	regulatory T cell differentiation	3/160	34/18670	0.003041623	0.009086282	0.004257795	IL2RA/IFNG/IRF1	3
BP	GO:0033077	T cell differentiation in thymus	4/160	70/18670	0.003070521	0.009152118	0.004288645	BCL2/TP53/SOD1/ERBB2	4
BP	GO:0043574	peroxisomal transport	4/160	70/18670	0.003070521	0.009152118	0.004288645	NOS2/ACOX1/EHHADH/CAT	4
BP	GO:0070988	demethylation	4/160	70/18670	0.003070521	0.009152118	0.004288645	CYP3A4/CYP1A2/POR/CYP1A1	4
BP	GO:1904375	regulation of protein localization to cell periphery	5/160	115/18670	0.003126089	0.009233761	0.004326903	AR/AKT1/EGFR/BCL2L1/IFNG	5
BP	GO:0010749	regulation of nitric oxide mediated signal transduction	2/160	10/18670	0.003139432	0.009233761	0.004326903	EGFR/VEGFA	2
BP	GO:0021936	regulation of cerebellar granule cell precursor proliferation	2/160	10/18670	0.003139432	0.009233761	0.004326903	SLC6A4/EGF	2
BP	GO:0031284	positive regulation of guanylate cyclase activity	2/160	10/18670	0.003139432	0.009233761	0.004326903	NOS2/NOS3	2
BP	GO:0034350	regulation of glial cell apoptotic process	2/160	10/18670	0.003139432	0.009233761	0.004326903	CCL2/PRKCA	2
BP	GO:0045348	positive regulation of MHC class II biosynthetic process	2/160	10/18670	0.003139432	0.009233761	0.004326903	IL4/IFNG	2
BP	GO:0051901	positive regulation of mitochondrial depolarization	2/160	10/18670	0.003139432	0.009233761	0.004326903	KDR/PARP1	2
BP	GO:0051918	negative regulation of fibrinolysis	2/160	10/18670	0.003139432	0.009233761	0.004326903	THBD/SERPINE1	2
BP	GO:0060068	vagina development	2/160	10/18670	0.003139432	0.009233761	0.004326903	ESR1/BAX	2
BP	GO:0060346	bone trabecula formation	2/160	10/18670	0.003139432	0.009233761	0.004326903	MMP2/COL1A1	2
BP	GO:0060371	regulation of atrial cardiac muscle cell membrane depolarization	2/160	10/18670	0.003139432	0.009233761	0.004326903	SCN5A/GJA1	2
BP	GO:0070391	response to lipoteichoic acid	2/160	10/18670	0.003139432	0.009233761	0.004326903	MAPK14/RELA	2
BP	GO:0070472	regulation of uterine smooth muscle contraction	2/160	10/18670	0.003139432	0.009233761	0.004326903	ADRA2C/ADRA2B	2
BP	GO:0071223	cellular response to lipoteichoic acid	2/160	10/18670	0.003139432	0.009233761	0.004326903	MAPK14/RELA	2
BP	GO:0071281	cellular response to iron ion	2/160	10/18670	0.003139432	0.009233761	0.004326903	HMOX1/CCNB1	2
BP	GO:0072203	cell proliferation involved in metanephros development	2/160	10/18670	0.003139432	0.009233761	0.004326903	STAT1/MYC	2
BP	GO:0090336	positive regulation of brown fat cell differentiation	2/160	10/18670	0.003139432	0.009233761	0.004326903	PTGS2/MAPK14	2
BP	GO:1903800	positive regulation of production of miRNAs involved in gene silencing by miRNA	2/160	10/18670	0.003139432	0.009233761	0.004326903	TP53/EGFR	2
BP	GO:0007178	transmembrane receptor protein serine/threonine kinase signaling pathway	9/160	349/18670	0.003208262	0.009429276	0.004418521	MAPK14/JUN/TP53/FOS/HSPA5/CAV1/PARP1/RUNX2/XIAP	9
BP	GO:0042440	pigment metabolic process	4/160	71/18670	0.003232441	0.009486409	0.004445292	BCL2/HMOX1/TYR/UGT1A1	4
BP	GO:1904427	positive regulation of calcium ion transmembrane transport	4/160	71/18670	0.003232441	0.009486409	0.004445292	BAX/CXCL11/CXCL10/G6PD	4
BP	GO:0060251	regulation of glial cell proliferation	3/160	35/18670	0.003306044	0.009688211	0.004539856	CHRM1/IL1B/E2F1	3
BP	GO:1902991	regulation of amyloid precursor protein catabolic process	3/160	35/18670	0.003306044	0.009688211	0.004539856	CASP3/IFNG/APP	3
BP	GO:0051153	regulation of striated muscle cell differentiation	5/160	117/18670	0.003366567	0.009836764	0.004609468	MAPK14/BCL2/PPARA/CXCL10/G6PD	5
BP	GO:0060147	regulation of posttranscriptional gene silencing	5/160	117/18670	0.003366567	0.009836764	0.004609468	ESR1/PPARG/TP53/EGFR/PPP3CA	5
BP	GO:0060966	regulation of gene silencing by RNA	5/160	117/18670	0.003366567	0.009836764	0.004609468	ESR1/PPARG/TP53/EGFR/PPP3CA	5
BP	GO:1901222	regulation of NIK/NF-kappaB signaling	5/160	117/18670	0.003366567	0.009836764	0.004609468	RELA/EGFR/NFKBIA/IL1B/APP	5
BP	GO:0021543	pallium development	6/160	169/18670	0.00339056	0.009878029	0.004628804	BAX/CASP3/EGFR/HIF1A/HSD3B2/HSD3B1	6
BP	GO:0030307	positive regulation of cell growth	6/160	169/18670	0.00339056	0.009878029	0.004628804	AKT1/BCL2/FN1/EGFR/VEGFA/ERBB2	6
BP	GO:0045619	regulation of lymphocyte differentiation	6/160	169/18670	0.00339056	0.009878029	0.004628804	IL4/SOD1/ERBB2/IL2RA/IFNG/IRF1	6
BP	GO:0060538	skeletal muscle organ development	6/160	169/18670	0.00339056	0.009878029	0.004628804	MAPK14/BCL2/FOS/RB1/CAV1/PPP3CA	6
BP	GO:0002532	production of molecular mediator involved in inflammatory response	4/160	72/18670	0.003400087	0.009891387	0.004635064	NOS2/MAPK14/SERPINE1/ALOX5	4
BP	GO:0050805	negative regulation of synaptic transmission	4/160	72/18670	0.003400087	0.009891387	0.004635064	PTGS2/ACHE/SLC6A4/IL1B	4
BP	GO:0061844	antimicrobial humoral immune response mediated by antimicrobial peptide	4/160	73/18670	0.003573555	0.010388482	0.004868	CXCL8/CXCL11/CXCL2/CXCL10	4
BP	GO:0030947	regulation of vascular endothelial growth factor receptor signaling pathway	3/160	36/18670	0.003584129	0.01039657	0.00487179	VEGFA/HIF1A/IL1B	3
BP	GO:0034390	smooth muscle cell apoptotic process	3/160	36/18670	0.003584129	0.01039657	0.00487179	PPARG/IFNG/MAP2K4	3
BP	GO:0034391	regulation of smooth muscle cell apoptotic process	3/160	36/18670	0.003584129	0.01039657	0.00487179	PPARG/IFNG/MAP2K4	3
BP	GO:0046394	carboxylic acid biosynthetic process	9/160	355/18670	0.003588508	0.010401735	0.004874211	PTGS1/PTGS2/LTA4H/CYP3A4/CYP1A2/EGF/CYP1A1/IL1B/ALOX5	9
BP	GO:0003205	cardiac chamber development	6/160	171/18670	0.003592087	0.010404577	0.004875542	SCN5A/RXRA/TP53/HIF1A/NOS3/MDM2	6
BP	GO:0001952	regulation of cell-matrix adhesion	5/160	119/18670	0.003620081	0.01047808	0.004909986	BCL2/KDR/PLAU/VEGFA/SERPINE1	5
BP	GO:0019693	ribose phosphate metabolic process	10/160	424/18670	0.003643318	0.010537717	0.004937931	IL4/HIF1A/SULT1E1/IFNG/PARP1/PPARA/HK2/APP/ADCY2/G6PD	10
BP	GO:0006959	humoral immune response	9/160	356/18670	0.003655189	0.010556798	0.004946872	BCL2/CCL2/CXCL8/IL1B/IFNG/CXCL11/CXCL2/CXCL10/SLPI	9
BP	GO:0016053	organic acid biosynthetic process	9/160	356/18670	0.003655189	0.010556798	0.004946872	PTGS1/PTGS2/LTA4H/CYP3A4/CYP1A2/EGF/CYP1A1/IL1B/ALOX5	9
BP	GO:0030324	lung development	6/160	172/18670	0.003696128	0.010659655	0.004995071	PGR/CYP1A2/EGFR/VEGFA/MAPK1/NOS3	6
BP	GO:0032874	positive regulation of stress-activated MAPK cascade	6/160	172/18670	0.003696128	0.010659655	0.004995071	VEGFA/IL1B/NCF1/CD40LG/APP/MAP2K4	6
BP	GO:0090287	regulation of cellular response to growth factor stimulus	8/160	292/18670	0.003747144	0.010792396	0.005057273	TP53/VEGFA/HIF1A/HSPA5/CAV1/IL1B/RUNX2/XIAP	8
BP	GO:1903052	positive regulation of proteolysis involved in cellular protein catabolic process	5/160	120/18670	0.003751848	0.010792396	0.005057273	AKT1/EGF/CAV1/NFE2L2/MDM2	5
BP	GO:0014015	positive regulation of gliogenesis	4/160	74/18670	0.003752939	0.010792396	0.005057273	PPARG/RELA/IL1B/E2F1	4
BP	GO:1900076	regulation of cellular response to insulin stimulus	4/160	74/18670	0.003752939	0.010792396	0.005057273	RELA/IL1B/IGF2/CDK4	4
BP	GO:0070304	positive regulation of stress-activated protein kinase signaling cascade	6/160	173/18670	0.003802392	0.010824697	0.005072409	VEGFA/IL1B/NCF1/CD40LG/APP/MAP2K4	6
BP	GO:0006702	androgen biosynthetic process	2/160	11/18670	0.00381555	0.010824697	0.005072409	HSD3B2/HSD3B1	2
BP	GO:0016264	gap junction assembly	2/160	11/18670	0.00381555	0.010824697	0.005072409	CAV1/GJA1	2
BP	GO:0019371	cyclooxygenase pathway	2/160	11/18670	0.00381555	0.010824697	0.005072409	PTGS1/PTGS2	2
BP	GO:0031652	positive regulation of heat generation	2/160	11/18670	0.00381555	0.010824697	0.005072409	PTGS2/IL1B	2
BP	GO:0033148	positive regulation of intracellular estrogen receptor signaling pathway	2/160	11/18670	0.00381555	0.010824697	0.005072409	AR/PARP1	2
BP	GO:0033327	Leydig cell differentiation	2/160	11/18670	0.00381555	0.010824697	0.005072409	AR/CCND1	2
BP	GO:0033629	negative regulation of cell adhesion mediated by integrin	2/160	11/18670	0.00381555	0.010824697	0.005072409	CYP1B1/SERPINE1	2
BP	GO:0040015	negative regulation of multicellular organism growth	2/160	11/18670	0.00381555	0.010824697	0.005072409	ADRB2/ADRB1	2
BP	GO:0045899	positive regulation of RNA polymerase II transcription preinitiation complex assembly	2/160	11/18670	0.00381555	0.010824697	0.005072409	ESR1/TP53	2
BP	GO:0051974	negative regulation of telomerase activity	2/160	11/18670	0.00381555	0.010824697	0.005072409	PPARG/TP53	2
BP	GO:0060525	prostate glandular acinus development	2/160	11/18670	0.00381555	0.010824697	0.005072409	ESR1/RXRA	2
BP	GO:0060736	prostate gland growth	2/160	11/18670	0.00381555	0.010824697	0.005072409	ESR1/AR	2
BP	GO:0070471	uterine smooth muscle contraction	2/160	11/18670	0.00381555	0.010824697	0.005072409	ADRA2C/ADRA2B	2
BP	GO:0070673	response to interleukin-18	2/160	11/18670	0.00381555	0.010824697	0.005072409	AKT1/ALOX5	2
BP	GO:0072584	caveolin-mediated endocytosis	2/160	11/18670	0.00381555	0.010824697	0.005072409	MAPK1/CAV1	2
BP	GO:0072683	T cell extravasation	2/160	11/18670	0.00381555	0.010824697	0.005072409	CCL2/ICAM1	2
BP	GO:1990440	positive regulation of transcription from RNA polymerase II promoter in response to endoplasmic reticulum stress	2/160	11/18670	0.00381555	0.010824697	0.005072409	TP53/HSPA5	2
BP	GO:2001269	positive regulation of cysteine-type endopeptidase activity involved in apoptotic signaling pathway	2/160	11/18670	0.00381555	0.010824697	0.005072409	BAX/CASP8	2
BP	GO:0001662	behavioral fear response	3/160	37/18670	0.00387609	0.010965362	0.005138324	DPP4/BCL2/GJA1	3
BP	GO:0032885	regulation of polysaccharide biosynthetic process	3/160	37/18670	0.00387609	0.010965362	0.005138324	AKT1/EGF/IGF2	3
BP	GO:0032941	secretion by tissue	3/160	37/18670	0.00387609	0.010965362	0.005138324	CHRM3/CHRM1/GJA1	3
BP	GO:2000142	regulation of DNA-templated transcription, initiation	3/160	37/18670	0.00387609	0.010965362	0.005138324	ESR1/JUN/TP53	3
BP	GO:2001252	positive regulation of chromosome organization	6/160	174/18670	0.003910907	0.011056045	0.005180818	TP53/VEGFA/MAPK1/RB1/IL1B/CCNB1	6
BP	GO:0046165	alcohol biosynthetic process	6/160	175/18670	0.004021702	0.011356348	0.005321538	CYP3A4/POR/SOD1/IL1B/IFNG/G6PD	6
BP	GO:0019730	antimicrobial humoral response	5/160	122/18670	0.004025645	0.011356348	0.005321538	CXCL8/CXCL11/CXCL2/CXCL10/SLPI	5
BP	GO:0046031	ADP metabolic process	5/160	122/18670	0.004025645	0.011356348	0.005321538	HIF1A/IFNG/PPARA/HK2/APP	5
BP	GO:0048588	developmental cell growth	7/160	234/18670	0.004102447	0.011564855	0.005419244	FN1/VEGFA/PPARA/SPP1/APP/G6PD/MAP2K4	7
BP	GO:0072088	nephron epithelium morphogenesis	4/160	76/18670	0.004129835	0.011633871	0.005451585	BCL2/VEGFA/STAT1/MYC	4
BP	GO:0030323	respiratory tube development	6/160	176/18670	0.004134807	0.011639685	0.005454309	PGR/CYP1A2/EGFR/VEGFA/MAPK1/NOS3	6
BP	GO:0002209	behavioral defense response	3/160	38/18670	0.004182134	0.011682541	0.005474391	DPP4/BCL2/GJA1	3
BP	GO:0003298	physiological muscle hypertrophy	3/160	38/18670	0.004182134	0.011682541	0.005474391	PPARA/G6PD/MAP2K4	3
BP	GO:0003301	physiological cardiac muscle hypertrophy	3/160	38/18670	0.004182134	0.011682541	0.005474391	PPARA/G6PD/MAP2K4	3
BP	GO:0010907	positive regulation of glucose metabolic process	3/160	38/18670	0.004182134	0.011682541	0.005474391	AKT1/PPARA/IGF2	3
BP	GO:0046326	positive regulation of glucose import	3/160	38/18670	0.004182134	0.011682541	0.005474391	MAPK14/AKT1/NFE2L2	3
BP	GO:0046825	regulation of protein export from nucleus	3/160	38/18670	0.004182134	0.011682541	0.005474391	TP53/IL1B/MDM2	3
BP	GO:0048009	insulin-like growth factor receptor signaling pathway	3/160	38/18670	0.004182134	0.011682541	0.005474391	AR/AKT1/IGFBP3	3
BP	GO:0060045	positive regulation of cardiac muscle cell proliferation	3/160	38/18670	0.004182134	0.011682541	0.005474391	MAPK14/MAPK1/CCNB1	3
BP	GO:0061049	cell growth involved in cardiac muscle cell development	3/160	38/18670	0.004182134	0.011682541	0.005474391	PPARA/G6PD/MAP2K4	3
BP	GO:1905898	positive regulation of response to endoplasmic reticulum stress	3/160	38/18670	0.004182134	0.011682541	0.005474391	BAX/CAV1/NFE2L2	3
BP	GO:2000279	negative regulation of DNA biosynthetic process	3/160	38/18670	0.004182134	0.011682541	0.005474391	PPARG/TP53/GJA1	3
BP	GO:0014013	regulation of gliogenesis	5/160	124/18670	0.004313448	0.01202994	0.005637181	PPARG/RELA/CHRM1/IL1B/E2F1	5
BP	GO:0019218	regulation of steroid metabolic process	5/160	124/18670	0.004313448	0.01202994	0.005637181	POR/SOD1/IL1B/IFNG/UGT1A1	5
BP	GO:0006110	regulation of glycolytic process	4/160	77/18670	0.004327533	0.01202994	0.005637181	HIF1A/IFNG/PPARA/APP	4
BP	GO:0032481	positive regulation of type I interferon production	4/160	77/18670	0.004327533	0.01202994	0.005637181	RELA/STAT1/CHUK/IRF1	4
BP	GO:0051937	catecholamine transport	4/160	77/18670	0.004327533	0.01202994	0.005637181	SLC6A3/ADRA2A/ADRA2C/ADRA2B	4
BP	GO:0061418	regulation of transcription from RNA polymerase II promoter in response to hypoxia	4/160	77/18670	0.004327533	0.01202994	0.005637181	TP53/VEGFA/HIF1A/NFE2L2	4
BP	GO:1901224	positive regulation of NIK/NF-kappaB signaling	4/160	77/18670	0.004327533	0.01202994	0.005637181	RELA/EGFR/IL1B/APP	4
BP	GO:0007210	serotonin receptor signaling pathway	3/160	39/18670	0.004502458	0.012398357	0.00580982	CHRM3/CHRM1/HTR3A	3
BP	GO:0010874	regulation of cholesterol efflux	3/160	39/18670	0.004502458	0.012398357	0.00580982	PON1/EGF/NFKBIA	3
BP	GO:0033146	regulation of intracellular estrogen receptor signaling pathway	3/160	39/18670	0.004502458	0.012398357	0.00580982	ESR1/AR/PARP1	3
BP	GO:0033574	response to testosterone	3/160	39/18670	0.004502458	0.012398357	0.00580982	AR/SPP1/CDK4	3
BP	GO:0060306	regulation of membrane repolarization	3/160	39/18670	0.004502458	0.012398357	0.00580982	SCN5A/CAV1/GJA1	3
BP	GO:0072595	maintenance of protein localization in organelle	3/160	39/18670	0.004502458	0.012398357	0.00580982	AKT1/HSPA5/HK2	3
BP	GO:1902229	regulation of intrinsic apoptotic signaling pathway in response to DNA damage	3/160	39/18670	0.004502458	0.012398357	0.00580982	BCL2/BCL2L1/CD44	3
BP	GO:0031016	pancreas development	4/160	78/18670	0.004531519	0.012398357	0.00580982	AKT1/IL6R/IGF2/MET	4
BP	GO:0070664	negative regulation of leukocyte proliferation	4/160	78/18670	0.004531519	0.012398357	0.00580982	CASP3/ERBB2/IL2RA/GSTP1	4
BP	GO:0072028	nephron morphogenesis	4/160	78/18670	0.004531519	0.012398357	0.00580982	BCL2/VEGFA/STAT1/MYC	4
BP	GO:0002024	diet induced thermogenesis	2/160	12/18670	0.004552982	0.012398357	0.00580982	ADRB2/ADRB1	2
BP	GO:0002674	negative regulation of acute inflammatory response	2/160	12/18670	0.004552982	0.012398357	0.00580982	PPARG/GSTP1	2
BP	GO:0006527	arginine catabolic process	2/160	12/18670	0.004552982	0.012398357	0.00580982	NOS2/NOS3	2
BP	GO:0006983	ER overload response	2/160	12/18670	0.004552982	0.012398357	0.00580982	TP53/HSPA5	2
BP	GO:0007077	mitotic nuclear envelope disassembly	2/160	12/18670	0.004552982	0.012398357	0.00580982	PRKCA/CCNB1	2
BP	GO:0010889	regulation of sequestering of triglyceride	2/160	12/18670	0.004552982	0.012398357	0.00580982	PPARG/PPARA	2
BP	GO:0019336	phenol-containing compound catabolic process	2/160	12/18670	0.004552982	0.012398357	0.00580982	SLC6A3/MAOA	2
BP	GO:0031282	regulation of guanylate cyclase activity	2/160	12/18670	0.004552982	0.012398357	0.00580982	NOS2/NOS3	2
BP	GO:0031392	regulation of prostaglandin biosynthetic process	2/160	12/18670	0.004552982	0.012398357	0.00580982	PTGS2/IL1B	2
BP	GO:0032042	mitochondrial DNA metabolic process	2/160	12/18670	0.004552982	0.012398357	0.00580982	TP53/PARP1	2
BP	GO:0045472	response to ether	2/160	12/18670	0.004552982	0.012398357	0.00580982	CDK4/MDM2	2
BP	GO:0046541	saliva secretion	2/160	12/18670	0.004552982	0.012398357	0.00580982	CHRM3/CHRM1	2
BP	GO:0060442	branching involved in prostate gland morphogenesis	2/160	12/18670	0.004552982	0.012398357	0.00580982	ESR1/RXRA	2
BP	GO:0060742	epithelial cell differentiation involved in prostate gland development	2/160	12/18670	0.004552982	0.012398357	0.00580982	AR/RXRA	2
BP	GO:0070243	regulation of thymocyte apoptotic process	2/160	12/18670	0.004552982	0.012398357	0.00580982	TP53/HIF1A	2
BP	GO:0070486	leukocyte aggregation	2/160	12/18670	0.004552982	0.012398357	0.00580982	IL1B/CD44	2
BP	GO:0097284	hepatocyte apoptotic process	2/160	12/18670	0.004552982	0.012398357	0.00580982	BCL2L1/RB1	2
BP	GO:0150065	regulation of deacetylase activity	2/160	12/18670	0.004552982	0.012398357	0.00580982	VEGFA/MAPK8	2
BP	GO:1903894	regulation of IRE1-mediated unfolded protein response	2/160	12/18670	0.004552982	0.012398357	0.00580982	BAX/HSPA5	2
BP	GO:1904181	positive regulation of membrane depolarization	2/160	12/18670	0.004552982	0.012398357	0.00580982	KDR/PARP1	2
BP	GO:1905330	regulation of morphogenesis of an epithelium	6/160	180/18670	0.004610891	0.012547515	0.005879715	ESR1/AR/RXRA/VEGFA/STAT1/CXCL10	6
BP	GO:0051147	regulation of muscle cell differentiation	6/160	181/18670	0.004735972	0.012879142	0.006035113	MAPK14/BCL2/PPARA/CXCL10/IGF2/G6PD	6
BP	GO:0035270	endocrine system development	5/160	127/18670	0.004772255	0.012960202	0.006073098	AKT1/IL6R/SLC6A3/MAPK1/RAF1	5
BP	GO:0046887	positive regulation of hormone secretion	5/160	127/18670	0.004772255	0.012960202	0.006073098	EGFR/HIF1A/GJA1/PPARD/SPP1	5
BP	GO:0009268	response to pH	3/160	40/18670	0.004837252	0.013092305	0.006135001	CA2/GJA1/INSRR	3
BP	GO:0044003	modulation by symbiont of host process	3/160	40/18670	0.004837252	0.013092305	0.006135001	RXRA/CASP8/BCL2L1	3
BP	GO:0051281	positive regulation of release of sequestered calcium ion into cytosol	3/160	40/18670	0.004837252	0.013092305	0.006135001	BAX/CXCL11/CXCL10	3
BP	GO:0071470	cellular response to osmotic stress	3/160	40/18670	0.004837252	0.013092305	0.006135001	PTGS2/CASP3/SLC2A4	3
BP	GO:0090184	positive regulation of kidney development	3/160	40/18670	0.004837252	0.013092305	0.006135001	IL6R/VEGFA/MYC	3
BP	GO:0034763	negative regulation of transmembrane transport	5/160	128/18670	0.00493261	0.013341377	0.006251715	AKT1/ADRA2A/MMP9/CAV1/IL1B	5
BP	GO:0002040	sprouting angiogenesis	6/160	183/18670	0.004993611	0.013497247	0.006324755	PTGS2/AKT1/KDR/VEGFA/HMOX1/E2F2	6
BP	GO:0003206	cardiac chamber morphogenesis	5/160	129/18670	0.005096754	0.013766738	0.006451037	RXRA/TP53/HIF1A/NOS3/MDM2	5
BP	GO:0007031	peroxisome organization	4/160	81/18670	0.005182112	0.013934461	0.006529632	NOS2/ACOX1/EHHADH/CAT	4
BP	GO:0032436	positive regulation of proteasomal ubiquitin-dependent protein catabolic process	4/160	81/18670	0.005182112	0.013934461	0.006529632	AKT1/CAV1/NFE2L2/MDM2	4
BP	GO:0110110	positive regulation of animal organ morphogenesis	4/160	81/18670	0.005182112	0.013934461	0.006529632	AR/BAX/VEGFA/MYC	4
BP	GO:1902930	regulation of alcohol biosynthetic process	4/160	81/18670	0.005182112	0.013934461	0.006529632	POR/SOD1/IL1B/IFNG	4
BP	GO:0030890	positive regulation of B cell proliferation	3/160	41/18670	0.005186697	0.013934461	0.006529632	BCL2/CDKN1A/IL4	3
BP	GO:0043403	skeletal muscle tissue regeneration	3/160	41/18670	0.005186697	0.013934461	0.006529632	GJA1/PPARD/PPP3CA	3
BP	GO:0140353	lipid export from cell	3/160	41/18670	0.005186697	0.013934461	0.006529632	NOS2/IL1B/SPP1	3
BP	GO:1900117	regulation of execution phase of apoptosis	3/160	41/18670	0.005186697	0.013934461	0.006529632	BAX/TP53/BCL2L1	3
BP	GO:1902275	regulation of chromatin organization	6/160	185/18670	0.005261408	0.014125155	0.00661899	TP53/VEGFA/IL1B/CCNB1/IGF2/MAPK8	6
BP	GO:0003231	cardiac ventricle development	5/160	130/18670	0.005264734	0.014125155	0.00661899	SCN5A/RXRA/HIF1A/NOS3/MDM2	5
BP	GO:0006705	mineralocorticoid biosynthetic process	2/160	13/18670	0.00535064	0.014165749	0.006638012	HSD3B2/HSD3B1	2
BP	GO:0007171	activation of transmembrane receptor protein tyrosine kinase activity	2/160	13/18670	0.00535064	0.014165749	0.006638012	ADRB2/EGF	2
BP	GO:0008212	mineralocorticoid metabolic process	2/160	13/18670	0.00535064	0.014165749	0.006638012	HSD3B2/HSD3B1	2
BP	GO:0010870	positive regulation of receptor biosynthetic process	2/160	13/18670	0.00535064	0.014165749	0.006638012	HIF1A/IFNG	2
BP	GO:0030656	regulation of vitamin metabolic process	2/160	13/18670	0.00535064	0.014165749	0.006638012	IL1B/IFNG	2
BP	GO:0031650	regulation of heat generation	2/160	13/18670	0.00535064	0.014165749	0.006638012	PTGS2/IL1B	2
BP	GO:0031953	negative regulation of protein autophosphorylation	2/160	13/18670	0.00535064	0.014165749	0.006638012	JUN/CAV1	2
BP	GO:0033127	regulation of histone phosphorylation	2/160	13/18670	0.00535064	0.014165749	0.006638012	IL1B/CCNB1	2
BP	GO:0033145	positive regulation of intracellular steroid hormone receptor signaling pathway	2/160	13/18670	0.00535064	0.014165749	0.006638012	AR/PARP1	2
BP	GO:0043568	positive regulation of insulin-like growth factor receptor signaling pathway	2/160	13/18670	0.00535064	0.014165749	0.006638012	AR/IGFBP3	2
BP	GO:0045086	positive regulation of interleukin-2 biosynthetic process	2/160	13/18670	0.00535064	0.014165749	0.006638012	IL1B/IL1A	2
BP	GO:0050722	regulation of interleukin-1 beta biosynthetic process	2/160	13/18670	0.00535064	0.014165749	0.006638012	IFNG/APP	2
BP	GO:0060576	intestinal epithelial cell development	2/160	13/18670	0.00535064	0.014165749	0.006638012	CDKN1A/HIF1A	2
BP	GO:0061029	eyelid development in camera-type eye	2/160	13/18670	0.00535064	0.014165749	0.006638012	JUN/EGFR	2
BP	GO:0061042	vascular wound healing	2/160	13/18670	0.00535064	0.014165749	0.006638012	SERPINE1/HPSE	2
BP	GO:0061052	negative regulation of cell growth involved in cardiac muscle cell development	2/160	13/18670	0.00535064	0.014165749	0.006638012	PPARA/G6PD	2
BP	GO:0061430	bone trabecula morphogenesis	2/160	13/18670	0.00535064	0.014165749	0.006638012	MMP2/COL1A1	2
BP	GO:0070431	nucleotide-binding oligomerization domain containing 2 signaling pathway	2/160	13/18670	0.00535064	0.014165749	0.006638012	RELA/NFKBIA	2
BP	GO:0071287	cellular response to manganese ion	2/160	13/18670	0.00535064	0.014165749	0.006638012	HSPA5/APP	2
BP	GO:1902947	regulation of tau-protein kinase activity	2/160	13/18670	0.00535064	0.014165749	0.006638012	RB1/IFNG	2
BP	GO:0090049	regulation of cell migration involved in sprouting angiogenesis	4/160	82/18670	0.00541215	0.014309666	0.006705451	PTGS2/KDR/VEGFA/HMOX1	4
BP	GO:1905954	positive regulation of lipid localization	4/160	82/18670	0.00541215	0.014309666	0.006705451	PON1/NFKBIA/IL1B/SPP1	4
BP	GO:0006509	membrane protein ectodomain proteolysis	3/160	42/18670	0.005550966	0.014638021	0.006859317	ADRA2A/IL1B/IFNG	3
BP	GO:0010613	positive regulation of cardiac muscle hypertrophy	3/160	42/18670	0.005550966	0.014638021	0.006859317	PRKCA/PARP1/PPP3CA	3
BP	GO:0051154	negative regulation of striated muscle cell differentiation	3/160	42/18670	0.005550966	0.014638021	0.006859317	PPARA/CXCL10/G6PD	3
BP	GO:1903146	regulation of autophagy of mitochondrion	3/160	42/18670	0.005550966	0.014638021	0.006859317	TP53/HIF1A/HK2	3
BP	GO:0006165	nucleoside diphosphate phosphorylation	5/160	132/18670	0.005612393	0.014790263	0.006930657	HIF1A/IFNG/PPARA/HK2/APP	5
BP	GO:0042509	regulation of tyrosine phosphorylation of STAT protein	4/160	83/18670	0.005648919	0.014866944	0.00696659	IL6R/IL4/CAV1/IFNG	4
BP	GO:0071277	cellular response to calcium ion	4/160	83/18670	0.005648919	0.014866944	0.00696659	SCN5A/JUN/FOS/HSPA5	4
BP	GO:0006575	cellular modified amino acid metabolic process	6/160	188/18670	0.005682658	0.0149361	0.006998996	POR/SOD1/GSTP1/NFE2L2/GSTM1/G6PD	6
BP	GO:0051783	regulation of nuclear division	6/160	188/18670	0.005682658	0.0149361	0.006998996	EGF/RB1/IL1B/CCNB1/IL1A/IGF2	6
BP	GO:0021537	telencephalon development	7/160	249/18670	0.005733247	0.01505918	0.00705667	SCN5A/BAX/CASP3/EGFR/HIF1A/HSD3B2/HSD3B1	7
BP	GO:0071333	cellular response to glucose stimulus	5/160	133/18670	0.005792166	0.015203961	0.007124514	ADRA2A/RAF1/HIF1A/ICAM1/PPP3CA	5
BP	GO:0010863	positive regulation of phospholipase C activity	3/160	43/18670	0.005930225	0.015515483	0.007270492	ESR1/EGFR/SELE	3
BP	GO:0014742	positive regulation of muscle hypertrophy	3/160	43/18670	0.005930225	0.015515483	0.007270492	PRKCA/PARP1/PPP3CA	3
BP	GO:0032881	regulation of polysaccharide metabolic process	3/160	43/18670	0.005930225	0.015515483	0.007270492	AKT1/EGF/IGF2	3
BP	GO:0034198	cellular response to amino acid starvation	3/160	43/18670	0.005930225	0.015515483	0.007270492	CDKN1A/MAPK1/MAPK8	3
BP	GO:0055026	negative regulation of cardiac muscle tissue development	3/160	43/18670	0.005930225	0.015515483	0.007270492	GJA1/PPARA/G6PD	3
BP	GO:0009135	purine nucleoside diphosphate metabolic process	5/160	134/18670	0.005975963	0.015604554	0.00731223	HIF1A/IFNG/PPARA/HK2/APP	5
BP	GO:0009179	purine ribonucleoside diphosphate metabolic process	5/160	134/18670	0.005975963	0.015604554	0.00731223	HIF1A/IFNG/PPARA/HK2/APP	5
BP	GO:0046939	nucleotide phosphorylation	5/160	134/18670	0.005975963	0.015604554	0.00731223	HIF1A/IFNG/PPARA/HK2/APP	5
BP	GO:0002028	regulation of sodium ion transport	4/160	85/18670	0.006142993	0.016010586	0.007502496	SCN5A/ADRB2/AKT1/NOS3	4
BP	GO:0014031	mesenchymal cell development	4/160	85/18670	0.006142993	0.016010586	0.007502496	BCL2/FN1/MAPK1/HIF1A	4
BP	GO:0071331	cellular response to hexose stimulus	5/160	135/18670	0.006163832	0.016010586	0.007502496	ADRA2A/RAF1/HIF1A/ICAM1/PPP3CA	5
BP	GO:0014854	response to inactivity	2/160	14/18670	0.006207452	0.016010586	0.007502496	SCN5A/CAT	2
BP	GO:0020027	hemoglobin metabolic process	2/160	14/18670	0.006207452	0.016010586	0.007502496	HIF1A/CAT	2
BP	GO:0030213	hyaluronan biosynthetic process	2/160	14/18670	0.006207452	0.016010586	0.007502496	EGF/IL1B	2
BP	GO:0032310	prostaglandin secretion	2/160	14/18670	0.006207452	0.016010586	0.007502496	NOS2/IL1B	2
BP	GO:0036295	cellular response to increased oxygen levels	2/160	14/18670	0.006207452	0.016010586	0.007502496	PPARG/CAV1	2
BP	GO:0038166	angiotensin-activated signaling pathway	2/160	14/18670	0.006207452	0.016010586	0.007502496	CA2/CAV1	2
BP	GO:0043374	CD8-positive, alpha-beta T cell differentiation	2/160	14/18670	0.006207452	0.016010586	0.007502496	BCL2/IRF1	2
BP	GO:0045346	regulation of MHC class II biosynthetic process	2/160	14/18670	0.006207452	0.016010586	0.007502496	IL4/IFNG	2
BP	GO:0050720	interleukin-1 beta biosynthetic process	2/160	14/18670	0.006207452	0.016010586	0.007502496	IFNG/APP	2
BP	GO:0050930	induction of positive chemotaxis	2/160	14/18670	0.006207452	0.016010586	0.007502496	CXCL8/VEGFA	2
BP	GO:0051712	positive regulation of killing of cells of other organism	2/160	14/18670	0.006207452	0.016010586	0.007502496	NOS2/IFNG	2
BP	GO:0051917	regulation of fibrinolysis	2/160	14/18670	0.006207452	0.016010586	0.007502496	THBD/SERPINE1	2
BP	GO:0071391	cellular response to estrogen stimulus	2/160	14/18670	0.006207452	0.016010586	0.007502496	ESR1/MDM2	2
BP	GO:0106070	regulation of adenylate cyclase-activating G protein-coupled receptor signaling pathway	2/160	14/18670	0.006207452	0.016010586	0.007502496	OPRM1/PRKCA	2
BP	GO:1901722	regulation of cell proliferation involved in kidney development	2/160	14/18670	0.006207452	0.016010586	0.007502496	IL6R/MYC	2
BP	GO:2001279	regulation of unsaturated fatty acid biosynthetic process	2/160	14/18670	0.006207452	0.016010586	0.007502496	PTGS2/IL1B	2
BP	GO:1901888	regulation of cell junction assembly	6/160	192/18670	0.006282038	0.016192529	0.007587753	KDR/VEGFA/CAV1/GJA1/APP/IKBKB	6
BP	GO:0003197	endocardial cushion development	3/160	44/18670	0.006324631	0.016229166	0.007604921	NOS3/ERBB3/MDM2	3
BP	GO:0010463	mesenchymal cell proliferation	3/160	44/18670	0.006324631	0.016229166	0.007604921	VEGFA/STAT1/MYC	3
BP	GO:0010828	positive regulation of glucose transmembrane transport	3/160	44/18670	0.006324631	0.016229166	0.007604921	MAPK14/AKT1/NFE2L2	3
BP	GO:0038084	vascular endothelial growth factor signaling pathway	3/160	44/18670	0.006324631	0.016229166	0.007604921	KDR/VEGFA/HSPB1	3
BP	GO:0042987	amyloid precursor protein catabolic process	3/160	44/18670	0.006324631	0.016229166	0.007604921	CASP3/IFNG/APP	3
BP	GO:0045601	regulation of endothelial cell differentiation	3/160	44/18670	0.006324631	0.016229166	0.007604921	VEGFA/IL1B/IKBKB	3
BP	GO:0070266	necroptotic process	3/160	44/18670	0.006324631	0.016229166	0.007604921	TP53/CASP8/CAV1	3
BP	GO:0007292	female gamete generation	5/160	136/18670	0.006355817	0.016277887	0.007627751	PTGS2/BCL2/PGR/NOS3/CCNB1	5
BP	GO:0009185	ribonucleoside diphosphate metabolic process	5/160	136/18670	0.006355817	0.016277887	0.007627751	HIF1A/IFNG/PPARA/HK2/APP	5
BP	GO:0071326	cellular response to monosaccharide stimulus	5/160	136/18670	0.006355817	0.016277887	0.007627751	ADRA2A/RAF1/HIF1A/ICAM1/PPP3CA	5
BP	GO:0001942	hair follicle development	4/160	86/18670	0.006400466	0.016371287	0.007671518	RELA/BCL2/EGFR/HPSE	4
BP	GO:0007260	tyrosine phosphorylation of STAT protein	4/160	86/18670	0.006400466	0.016371287	0.007671518	IL6R/IL4/CAV1/IFNG	4
BP	GO:0010675	regulation of cellular carbohydrate metabolic process	5/160	137/18670	0.006551967	0.016726737	0.007838081	AKT1/TP53/PPARA/IGFBP3/IGF2	5
BP	GO:0031644	regulation of nervous system process	5/160	137/18670	0.006551967	0.016726737	0.007838081	ADRB2/OPRM1/ADRA2C/NOS3/APP	5
BP	GO:1903670	regulation of sprouting angiogenesis	5/160	137/18670	0.006551967	0.016726737	0.007838081	PTGS2/KDR/VEGFA/HMOX1/E2F2	5
BP	GO:0002697	regulation of immune effector process	10/160	462/18670	0.006588103	0.01680827	0.007876287	NOS2/MAPK14/IL4/STAT1/HMOX1/ICAM1/IL1B/IL2RA/IFNG/CD40LG	10
BP	GO:0001974	blood vessel remodeling	3/160	45/18670	0.006734336	0.017148568	0.008035749	BAX/NOS3/MDM2	3
BP	GO:0035987	endodermal cell differentiation	3/160	45/18670	0.006734336	0.017148568	0.008035749	FN1/MMP2/MMP9	3
BP	GO:1900274	regulation of phospholipase C activity	3/160	45/18670	0.006734336	0.017148568	0.008035749	ESR1/EGFR/SELE	3
BP	GO:0048863	stem cell differentiation	7/160	257/18670	0.006780175	0.017254318	0.008085303	ESR1/TP53/FN1/MAPK1/HIF1A/NFE2L2/RUNX2	7
BP	GO:0009791	post-embryonic development	4/160	88/18670	0.006936692	0.017596692	0.008245738	BCL2/BAX/CYP1A2/VEGFA	4
BP	GO:0022404	molting cycle process	4/160	88/18670	0.006936692	0.017596692	0.008245738	RELA/BCL2/EGFR/HPSE	4
BP	GO:0022405	hair cycle process	4/160	88/18670	0.006936692	0.017596692	0.008245738	RELA/BCL2/EGFR/HPSE	4
BP	GO:0032088	negative regulation of NF-kappaB transcription factor activity	4/160	88/18670	0.006936692	0.017596692	0.008245738	NFKBIA/CYP1B1/CHUK/CAT	4
BP	GO:0098773	skin epidermis development	4/160	88/18670	0.006936692	0.017596692	0.008245738	RELA/BCL2/EGFR/HPSE	4
BP	GO:0002700	regulation of production of molecular mediator of immune response	5/160	139/18670	0.006956939	0.017636877	0.008264568	MAPK14/IL4/HMOX1/IL1B/CD40LG	5
BP	GO:0021924	cell proliferation in external granule layer	2/160	15/18670	0.007122358	0.017872219	0.008374849	SLC6A4/EGF	2
BP	GO:0021930	cerebellar granule cell precursor proliferation	2/160	15/18670	0.007122358	0.017872219	0.008374849	SLC6A4/EGF	2
BP	GO:0030238	male sex determination	2/160	15/18670	0.007122358	0.017872219	0.008374849	AR/INSRR	2
BP	GO:0033540	fatty acid beta-oxidation using acyl-CoA oxidase	2/160	15/18670	0.007122358	0.017872219	0.008374849	ACOX1/EHHADH	2
BP	GO:0042976	activation of Janus kinase activity	2/160	15/18670	0.007122358	0.017872219	0.008374849	IL6R/IL4	2
BP	GO:0043518	negative regulation of DNA damage response, signal transduction by p53 class mediator	2/160	15/18670	0.007122358	0.017872219	0.008374849	CD44/MDM2	2
BP	GO:0045342	MHC class II biosynthetic process	2/160	15/18670	0.007122358	0.017872219	0.008374849	IL4/IFNG	2
BP	GO:0045360	regulation of interleukin-1 biosynthetic process	2/160	15/18670	0.007122358	0.017872219	0.008374849	IFNG/APP	2
BP	GO:0045410	positive regulation of interleukin-6 biosynthetic process	2/160	15/18670	0.007122358	0.017872219	0.008374849	IL1B/APP	2
BP	GO:0045898	regulation of RNA polymerase II transcription preinitiation complex assembly	2/160	15/18670	0.007122358	0.017872219	0.008374849	ESR1/TP53	2
BP	GO:0046321	positive regulation of fatty acid oxidation	2/160	15/18670	0.007122358	0.017872219	0.008374849	PPARG/PPARA	2
BP	GO:0048070	regulation of developmental pigmentation	2/160	15/18670	0.007122358	0.017872219	0.008374849	BCL2/BAX	2
BP	GO:0048569	post-embryonic animal organ development	2/160	15/18670	0.007122358	0.017872219	0.008374849	BAX/VEGFA	2
BP	GO:0072075	metanephric mesenchyme development	2/160	15/18670	0.007122358	0.017872219	0.008374849	STAT1/MYC	2
BP	GO:1900119	positive regulation of execution phase of apoptosis	2/160	15/18670	0.007122358	0.017872219	0.008374849	BAX/TP53	2
BP	GO:2000402	negative regulation of lymphocyte migration	2/160	15/18670	0.007122358	0.017872219	0.008374849	AKT1/CCL2	2
BP	GO:0002437	inflammatory response to antigenic stimulus	3/160	46/18670	0.007159483	0.017872219	0.008374849	OPRM1/ICAM1/IL2RA	3
BP	GO:0007157	heterophilic cell-cell adhesion via plasma membrane cell adhesion molecules	3/160	46/18670	0.007159483	0.017872219	0.008374849	ICAM1/SELE/VCAM1	3
BP	GO:0014075	response to amine	3/160	46/18670	0.007159483	0.017872219	0.008374849	SOD1/ICAM1/PPP3CA	3
BP	GO:0043330	response to exogenous dsRNA	3/160	46/18670	0.007159483	0.017872219	0.008374849	MAPK1/NFKBIA/CAV1	3
BP	GO:0060711	labyrinthine layer development	3/160	46/18670	0.007159483	0.017872219	0.008374849	AKT1/CASP8/MAPK1	3
BP	GO:0071675	regulation of mononuclear cell migration	3/160	46/18670	0.007159483	0.017872219	0.008374849	MAPK14/SERPINE1/CXCL10	3
BP	GO:1990928	response to amino acid starvation	3/160	46/18670	0.007159483	0.017872219	0.008374849	CDKN1A/MAPK1/MAPK8	3
BP	GO:0046330	positive regulation of JNK cascade	5/160	140/18670	0.007165854	0.017872219	0.008374849	IL1B/NCF1/CD40LG/APP/MAP2K4	5
BP	GO:0072073	kidney epithelium development	5/160	140/18670	0.007165854	0.017872219	0.008374849	BCL2/VEGFA/STAT1/MYC/CAT	5
BP	GO:1903364	positive regulation of cellular protein catabolic process	5/160	140/18670	0.007165854	0.017872219	0.008374849	AKT1/EGF/CAV1/NFE2L2/MDM2	5
BP	GO:0016052	carbohydrate catabolic process	6/160	198/18670	0.00726566	0.018098592	0.008480926	TP53/HIF1A/IFNG/PPARA/HK2/APP	6
BP	GO:0060541	respiratory system development	6/160	198/18670	0.00726566	0.018098592	0.008480926	PGR/CYP1A2/EGFR/VEGFA/MAPK1/NOS3	6
BP	GO:0050709	negative regulation of protein secretion	5/160	141/18670	0.007379113	0.01836977	0.008608	FN1/OPRM1/ADRA2A/IL1B/PPP3CA	5
BP	GO:0019058	viral life cycle	8/160	328/18670	0.007428541	0.018481322	0.008660272	DPP4/BCL2/CCL2/CXCL8/EGFR/CAV1/ICAM1/SLPI	8
BP	GO:0007179	transforming growth factor beta receptor signaling pathway	6/160	199/18670	0.007439829	0.01849791	0.008668045	JUN/TP53/FOS/HSPA5/CAV1/PARP1	6
BP	GO:0031058	positive regulation of histone modification	4/160	90/18670	0.007501828	0.018628919	0.008729436	TP53/VEGFA/IL1B/CCNB1	4
BP	GO:0043255	regulation of carbohydrate biosynthetic process	4/160	90/18670	0.007501828	0.018628919	0.008729436	AKT1/EGF/PPARA/IGF2	4
BP	GO:0009150	purine ribonucleotide metabolic process	9/160	399/18670	0.007573197	0.018745307	0.008783975	IL4/HIF1A/SULT1E1/IFNG/PARP1/PPARA/HK2/APP/ADCY2	9
BP	GO:0008277	regulation of G protein-coupled receptor signaling pathway	5/160	142/18670	0.007596764	0.018745307	0.008783975	ADRB2/CXCL8/OPRM1/PRKCA/MET	5
BP	GO:0072006	nephron development	5/160	142/18670	0.007596764	0.018745307	0.008783975	BCL2/IL6R/VEGFA/STAT1/MYC	5
BP	GO:0010799	regulation of peptidyl-threonine phosphorylation	3/160	47/18670	0.007600208	0.018745307	0.008783975	MAPK1/EGF/APP	3
BP	GO:0031952	regulation of protein autophosphorylation	3/160	47/18670	0.007600208	0.018745307	0.008783975	JUN/VEGFA/CAV1	3
BP	GO:0042551	neuron maturation	3/160	47/18670	0.007600208	0.018745307	0.008783975	BCL2/RB1/APP	3
BP	GO:0045646	regulation of erythrocyte differentiation	3/160	47/18670	0.007600208	0.018745307	0.008783975	MAPK14/HIF1A/STAT1	3
BP	GO:0048066	developmental pigmentation	3/160	47/18670	0.007600208	0.018745307	0.008783975	BCL2/BAX/TYR	3
BP	GO:0048806	genitalia development	3/160	47/18670	0.007600208	0.018745307	0.008783975	ESR1/AR/BAX	3
BP	GO:0050435	amyloid-beta metabolic process	3/160	47/18670	0.007600208	0.018745307	0.008783975	CASP3/IFNG/APP	3
BP	GO:1900744	regulation of p38MAPK cascade	3/160	47/18670	0.007600208	0.018745307	0.008783975	VEGFA/IL1B/NCF1	3
BP	GO:0034248	regulation of cellular amide metabolic process	10/160	476/18670	0.008049534	0.019696979	0.009229924	RXRA/AKT1/CASP3/MAPK1/ERBB2/HSPB1/IFNG/NFE2L2/CDK4/APP	10
BP	GO:0001774	microglial cell activation	3/160	48/18670	0.00805664	0.019696979	0.009229924	JUN/IFNG/APP	3
BP	GO:0002269	leukocyte activation involved in inflammatory response	3/160	48/18670	0.00805664	0.019696979	0.009229924	JUN/IFNG/APP	3
BP	GO:0030850	prostate gland development	3/160	48/18670	0.00805664	0.019696979	0.009229924	ESR1/AR/RXRA	3
BP	GO:0045933	positive regulation of muscle contraction	3/160	48/18670	0.00805664	0.019696979	0.009229924	PTGS2/CHRM3/ADRA2B	3
BP	GO:0055023	positive regulation of cardiac muscle tissue growth	3/160	48/18670	0.00805664	0.019696979	0.009229924	MAPK14/MAPK1/CCNB1	3
BP	GO:0010225	response to UV-C	2/160	16/18670	0.008094312	0.019696979	0.009229924	TP53/MDM2	2
BP	GO:0010875	positive regulation of cholesterol efflux	2/160	16/18670	0.008094312	0.019696979	0.009229924	PON1/NFKBIA	2
BP	GO:0016540	protein autoprocessing	2/160	16/18670	0.008094312	0.019696979	0.009229924	PARP1/CASP1	2
BP	GO:0021534	cell proliferation in hindbrain	2/160	16/18670	0.008094312	0.019696979	0.009229924	SLC6A4/EGF	2
BP	GO:0030397	membrane disassembly	2/160	16/18670	0.008094312	0.019696979	0.009229924	PRKCA/CCNB1	2
BP	GO:0032225	regulation of synaptic transmission, dopaminergic	2/160	16/18670	0.008094312	0.019696979	0.009229924	PTGS2/SLC6A4	2
BP	GO:0034116	positive regulation of heterotypic cell-cell adhesion	2/160	16/18670	0.008094312	0.019696979	0.009229924	IL1B/CD44	2
BP	GO:0042222	interleukin-1 biosynthetic process	2/160	16/18670	0.008094312	0.019696979	0.009229924	IFNG/APP	2
BP	GO:0043217	myelin maintenance	2/160	16/18670	0.008094312	0.019696979	0.009229924	AKT1/SOD1	2
BP	GO:0051081	nuclear envelope disassembly	2/160	16/18670	0.008094312	0.019696979	0.009229924	PRKCA/CCNB1	2
BP	GO:0055012	ventricular cardiac muscle cell differentiation	2/160	16/18670	0.008094312	0.019696979	0.009229924	RXRA/CCNB1	2
BP	GO:0071380	cellular response to prostaglandin E stimulus	2/160	16/18670	0.008094312	0.019696979	0.009229924	PPARG/AKT1	2
BP	GO:0090335	regulation of brown fat cell differentiation	2/160	16/18670	0.008094312	0.019696979	0.009229924	PTGS2/MAPK14	2
BP	GO:1902166	negative regulation of intrinsic apoptotic signaling pathway in response to DNA damage by p53 class mediator	2/160	16/18670	0.008094312	0.019696979	0.009229924	BCL2/CD44	2
BP	GO:1904294	positive regulation of ERAD pathway	2/160	16/18670	0.008094312	0.019696979	0.009229924	CAV1/NFE2L2	2
BP	GO:1990000	amyloid fibril formation	2/160	16/18670	0.008094312	0.019696979	0.009229924	MDM2/APP	2
BP	GO:0007605	sensory perception of sound	5/160	145/18670	0.008276503	0.020115871	0.009426215	CASP3/SOD1/ICAM1/BIRC5/COL1A1	5
BP	GO:0007612	learning	5/160	145/18670	0.008276503	0.020115871	0.009426215	PTGS2/JUN/FOS/HIF1A/APP	5
BP	GO:0006476	protein deacetylation	4/160	93/18670	0.008405097	0.020391274	0.009555268	TP53/VEGFA/IFNG/MAPK8	4
BP	GO:0062207	regulation of pattern recognition receptor signaling pathway	4/160	93/18670	0.008405097	0.020391274	0.009555268	ESR1/CAV1/IRF1/XIAP	4
BP	GO:0072080	nephron tubule development	4/160	93/18670	0.008405097	0.020391274	0.009555268	BCL2/VEGFA/STAT1/MYC	4
BP	GO:0002686	negative regulation of leukocyte migration	3/160	49/18670	0.008528902	0.020666583	0.009684276	AKT1/CCL2/HMOX1	3
BP	GO:0048546	digestive tract morphogenesis	3/160	49/18670	0.008528902	0.020666583	0.009684276	BCL2/EGFR/HIF1A	3
BP	GO:0060993	kidney morphogenesis	4/160	94/18670	0.008721305	0.021094492	0.009884793	BCL2/VEGFA/STAT1/MYC	4
BP	GO:0070167	regulation of biomineral tissue development	4/160	94/18670	0.008721305	0.021094492	0.009884793	ADRB2/HIF1A/GJA1/NOS3	4
BP	GO:0110149	regulation of biomineralization	4/160	94/18670	0.008721305	0.021094492	0.009884793	ADRB2/HIF1A/GJA1/NOS3	4
BP	GO:0090263	positive regulation of canonical Wnt signaling pathway	5/160	147/18670	0.008752425	0.021156979	0.009914074	EGFR/EGF/CAV1/COL1A1/XIAP	5
BP	GO:0045165	cell fate commitment	7/160	271/18670	0.008945746	0.021611237	0.010126938	AR/PPARG/BCL2/CASP3/TP53/MCL1/RUNX2	7
BP	GO:0002792	negative regulation of peptide secretion	5/160	148/18670	0.008997346	0.021705042	0.010170894	FN1/OPRM1/ADRA2A/IL1B/PPP3CA	5
BP	GO:0001706	endoderm formation	3/160	50/18670	0.009017108	0.021705042	0.010170894	FN1/MMP2/MMP9	3
BP	GO:0014009	glial cell proliferation	3/160	50/18670	0.009017108	0.021705042	0.010170894	CHRM1/IL1B/E2F1	3
BP	GO:0032873	negative regulation of stress-activated MAPK cascade	3/160	50/18670	0.009017108	0.021705042	0.010170894	AKT1/MYC/GSTP1	3
BP	GO:0070303	negative regulation of stress-activated protein kinase signaling cascade	3/160	50/18670	0.009017108	0.021705042	0.010170894	AKT1/MYC/GSTP1	3
BP	GO:0086009	membrane repolarization	3/160	50/18670	0.009017108	0.021705042	0.010170894	SCN5A/CAV1/GJA1	3
BP	GO:0050810	regulation of steroid biosynthetic process	4/160	95/18670	0.009045195	0.021746496	0.010190319	POR/SOD1/IL1B/IFNG	4
BP	GO:0061326	renal tubule development	4/160	95/18670	0.009045195	0.021746496	0.010190319	BCL2/VEGFA/STAT1/MYC	4
BP	GO:0006089	lactate metabolic process	2/160	17/18670	0.009122281	0.021748953	0.010191471	TP53/HIF1A	2
BP	GO:0015732	prostaglandin transport	2/160	17/18670	0.009122281	0.021748953	0.010191471	NOS2/IL1B	2
BP	GO:0017085	response to insecticide	2/160	17/18670	0.009122281	0.021748953	0.010191471	CYP1A1/CCNB1	2
BP	GO:0030540	female genitalia development	2/160	17/18670	0.009122281	0.021748953	0.010191471	ESR1/BAX	2
BP	GO:0032966	negative regulation of collagen biosynthetic process	2/160	17/18670	0.009122281	0.021748953	0.010191471	PPARG/PPARD	2
BP	GO:0033599	regulation of mammary gland epithelial cell proliferation	2/160	17/18670	0.009122281	0.021748953	0.010191471	CCND1/BAX	2
BP	GO:0045725	positive regulation of glycogen biosynthetic process	2/160	17/18670	0.009122281	0.021748953	0.010191471	AKT1/IGF2	2
BP	GO:0051709	regulation of killing of cells of other organism	2/160	17/18670	0.009122281	0.021748953	0.010191471	NOS2/IFNG	2
BP	GO:0055070	copper ion homeostasis	2/160	17/18670	0.009122281	0.021748953	0.010191471	APP/XIAP	2
BP	GO:0060644	mammary gland epithelial cell differentiation	2/160	17/18670	0.009122281	0.021748953	0.010191471	AKT1/HIF1A	2
BP	GO:0061298	retina vasculature development in camera-type eye	2/160	17/18670	0.009122281	0.021748953	0.010191471	HIF1A/CYP1B1	2
BP	GO:0071850	mitotic cell cycle arrest	2/160	17/18670	0.009122281	0.021748953	0.010191471	CDKN1A/TP53	2
BP	GO:0090185	negative regulation of kidney development	2/160	17/18670	0.009122281	0.021748953	0.010191471	MMP9/STAT1	2
BP	GO:1904996	positive regulation of leukocyte adhesion to vascular endothelial cell	2/160	17/18670	0.009122281	0.021748953	0.010191471	RELA/ICAM1	2
BP	GO:2000058	regulation of ubiquitin-dependent protein catabolic process	5/160	149/18670	0.009246963	0.022033091	0.010324617	AKT1/EGF/CAV1/NFE2L2/MDM2	5
BP	GO:0090277	positive regulation of peptide hormone secretion	4/160	96/18670	0.009376838	0.022329257	0.010463399	EGFR/HIF1A/GJA1/PPARD	4
BP	GO:0006090	pyruvate metabolic process	5/160	150/18670	0.00950132	0.022585382	0.010583418	HIF1A/IFNG/PPARA/HK2/APP	5
BP	GO:0008360	regulation of cell shape	5/160	150/18670	0.00950132	0.022585382	0.010583418	KDR/CCL2/FN1/VEGFA/ICAM1	5
BP	GO:0061351	neural precursor cell proliferation	5/160	150/18670	0.00950132	0.022585382	0.010583418	TP53/SLC6A4/VEGFA/EGF/HIF1A	5
BP	GO:0009259	ribonucleotide metabolic process	9/160	414/18670	0.009512072	0.022597521	0.010589106	IL4/HIF1A/SULT1E1/IFNG/PARP1/PPARA/HK2/APP/ADCY2	9
BP	GO:0031103	axon regeneration	3/160	51/18670	0.009521369	0.022606192	0.010593169	BCL2/JUN/SPP1	3
BP	GO:0001657	ureteric bud development	4/160	97/18670	0.009716303	0.023028041	0.010790846	BCL2/VEGFA/MYC/CAT	4
BP	GO:0007044	cell-substrate junction assembly	4/160	97/18670	0.009716303	0.023028041	0.010790846	BCL2/KDR/FN1/VEGFA	4
BP	GO:0150115	cell-substrate junction organization	4/160	97/18670	0.009716303	0.023028041	0.010790846	BCL2/KDR/FN1/VEGFA	4
BP	GO:1903169	regulation of calcium ion transmembrane transport	5/160	152/18670	0.01002442	0.02369696	0.011104299	BAX/ADRA2A/CXCL11/CXCL10/G6PD	5
BP	GO:0003179	heart valve morphogenesis	3/160	52/18670	0.010041786	0.02369696	0.011104299	RB1/NOS3/MDM2	3
BP	GO:0032330	regulation of chondrocyte differentiation	3/160	52/18670	0.010041786	0.02369696	0.011104299	RELA/POR/RUNX2	3
BP	GO:0060421	positive regulation of heart growth	3/160	52/18670	0.010041786	0.02369696	0.011104299	MAPK14/MAPK1/CCNB1	3
BP	GO:0072132	mesenchyme morphogenesis	3/160	52/18670	0.010041786	0.02369696	0.011104299	MYC/NOS3/MDM2	3
BP	GO:2000179	positive regulation of neural precursor cell proliferation	3/160	52/18670	0.010041786	0.02369696	0.011104299	VEGFA/EGF/HIF1A	3
BP	GO:2000677	regulation of transcription regulatory region DNA binding	3/160	52/18670	0.010041786	0.02369696	0.011104299	RB1/IFNG/PARP1	3
BP	GO:0031341	regulation of cell killing	4/160	98/18670	0.01006366	0.02369696	0.011104299	NOS2/IL4/ICAM1/IFNG	4
BP	GO:0060191	regulation of lipase activity	4/160	98/18670	0.01006366	0.02369696	0.011104299	ESR1/EGFR/POR/SELE	4
BP	GO:0072163	mesonephric epithelium development	4/160	98/18670	0.01006366	0.02369696	0.011104299	BCL2/VEGFA/MYC/CAT	4
BP	GO:0072164	mesonephric tubule development	4/160	98/18670	0.01006366	0.02369696	0.011104299	BCL2/VEGFA/MYC/CAT	4
BP	GO:0009165	nucleotide biosynthetic process	7/160	278/18670	0.010201477	0.023794002	0.011149772	NOS2/PTGS2/IL4/MAPK1/NOS3/PARP1/ADCY2	7
BP	GO:0006704	glucocorticoid biosynthetic process	2/160	18/18670	0.010205247	0.023794002	0.011149772	HSD3B2/HSD3B1	2
BP	GO:0010713	negative regulation of collagen metabolic process	2/160	18/18670	0.010205247	0.023794002	0.011149772	PPARG/PPARD	2
BP	GO:0019054	modulation by virus of host cellular process	2/160	18/18670	0.010205247	0.023794002	0.011149772	CASP8/BCL2L1	2
BP	GO:0031065	positive regulation of histone deacetylation	2/160	18/18670	0.010205247	0.023794002	0.011149772	TP53/VEGFA	2
BP	GO:0031998	regulation of fatty acid beta-oxidation	2/160	18/18670	0.010205247	0.023794002	0.011149772	AKT1/PPARA	2
BP	GO:0070230	positive regulation of lymphocyte apoptotic process	2/160	18/18670	0.010205247	0.023794002	0.011149772	BAX/TP53	2
BP	GO:0070875	positive regulation of glycogen metabolic process	2/160	18/18670	0.010205247	0.023794002	0.011149772	AKT1/IGF2	2
BP	GO:0071318	cellular response to ATP	2/160	18/18670	0.010205247	0.023794002	0.011149772	PTGS2/SOD1	2
BP	GO:0071371	cellular response to gonadotropin stimulus	2/160	18/18670	0.010205247	0.023794002	0.011149772	CCNA2/POR	2
BP	GO:0071605	monocyte chemotactic protein-1 production	2/160	18/18670	0.010205247	0.023794002	0.011149772	IL1B/GSTP1	2
BP	GO:0071637	regulation of monocyte chemotactic protein-1 production	2/160	18/18670	0.010205247	0.023794002	0.011149772	IL1B/GSTP1	2
BP	GO:0090026	positive regulation of monocyte chemotaxis	2/160	18/18670	0.010205247	0.023794002	0.011149772	SERPINE1/CXCL10	2
BP	GO:1900221	regulation of amyloid-beta clearance	2/160	18/18670	0.010205247	0.023794002	0.011149772	IL4/IFNG	2
BP	GO:1900543	negative regulation of purine nucleotide metabolic process	2/160	18/18670	0.010205247	0.023794002	0.011149772	PARP1/PPARA	2
BP	GO:1902165	regulation of intrinsic apoptotic signaling pathway in response to DNA damage by p53 class mediator	2/160	18/18670	0.010205247	0.023794002	0.011149772	BCL2/CD44	2
BP	GO:1902749	regulation of cell cycle G2/M phase transition	6/160	213/18670	0.010205921	0.023794002	0.011149772	CDK2/CCND1/TP53/CCNB1/CDK4/APP	6
BP	GO:0050729	positive regulation of inflammatory response	5/160	153/18670	0.010293246	0.023983624	0.011238628	PTGS2/EGFR/NFKBIA/IL1B/SERPINE1	5
BP	GO:0030301	cholesterol transport	4/160	99/18670	0.010418977	0.024248351	0.011362678	PON1/EGF/NFKBIA/CAV1	4
BP	GO:0051817	modulation of process of other organism involved in symbiotic interaction	4/160	99/18670	0.010418977	0.024248351	0.011362678	RXRA/JUN/CASP8/BCL2L1	4
BP	GO:0009132	nucleoside diphosphate metabolic process	5/160	154/18670	0.010566979	0.02451972	0.011489841	HIF1A/IFNG/PPARA/HK2/APP	5
BP	GO:0010043	response to zinc ion	3/160	53/18670	0.010578455	0.02451972	0.011489841	CA2/VCAM1/PARP1	3
BP	GO:0010823	negative regulation of mitochondrion organization	3/160	53/18670	0.010578455	0.02451972	0.011489841	AKT1/TP53/BCL2L1	3
BP	GO:0032964	collagen biosynthetic process	3/160	53/18670	0.010578455	0.02451972	0.011489841	PPARG/COL1A1/PPARD	3
BP	GO:0043331	response to dsRNA	3/160	53/18670	0.010578455	0.02451972	0.011489841	MAPK1/NFKBIA/CAV1	3
BP	GO:0070228	regulation of lymphocyte apoptotic process	3/160	53/18670	0.010578455	0.02451972	0.011489841	BAX/TP53/HIF1A	3
BP	GO:1901185	negative regulation of ERBB signaling pathway	3/160	53/18670	0.010578455	0.02451972	0.011489841	EGFR/EGF/ERBB2	3
BP	GO:0007200	phospholipase C-activating G protein-coupled receptor signaling pathway	4/160	100/18670	0.010782319	0.024977791	0.011704491	ESR1/CHRM1/OPRM1/ADRA2A	4
BP	GO:0060047	heart contraction	7/160	282/18670	0.010974337	0.025393221	0.01189916	SCN5A/ADRB1/SOD1/CAV1/GJA1/NOS3/MDM2	7
BP	GO:1901293	nucleoside phosphate biosynthetic process	7/160	282/18670	0.010974337	0.025393221	0.01189916	NOS2/PTGS2/IL4/MAPK1/NOS3/PARP1/ADCY2	7
BP	GO:0030199	collagen fibril organization	3/160	54/18670	0.011131468	0.025741921	0.012062559	RB1/CYP1B1/COL1A1	3
BP	GO:0002027	regulation of heart rate	4/160	101/18670	0.011153752	0.025778561	0.012079729	SCN5A/ADRB1/CAV1/MDM2	4
BP	GO:0002076	osteoblast development	2/160	19/18670	0.011342204	0.025944481	0.012157478	ACHE/RUNX2	2
BP	GO:0002544	chronic inflammatory response	2/160	19/18670	0.011342204	0.025944481	0.012157478	GJA1/VCAM1	2
BP	GO:0003085	negative regulation of systemic arterial blood pressure	2/160	19/18670	0.011342204	0.025944481	0.012157478	ADRB2/ADRB1	2
BP	GO:0010544	negative regulation of platelet activation	2/160	19/18670	0.011342204	0.025944481	0.012157478	NOS3/THBD	2
BP	GO:0015669	gas transport	2/160	19/18670	0.011342204	0.025944481	0.012157478	CA2/MYC	2
BP	GO:0032026	response to magnesium ion	2/160	19/18670	0.011342204	0.025944481	0.012157478	CCND1/MDM2	2
BP	GO:0032095	regulation of response to food	2/160	19/18670	0.011342204	0.025944481	0.012157478	OPRM1/PPARA	2
BP	GO:0034138	toll-like receptor 3 signaling pathway	2/160	19/18670	0.011342204	0.025944481	0.012157478	CASP8/CAV1	2
BP	GO:0045076	regulation of interleukin-2 biosynthetic process	2/160	19/18670	0.011342204	0.025944481	0.012157478	IL1B/IL1A	2
BP	GO:0045980	negative regulation of nucleotide metabolic process	2/160	19/18670	0.011342204	0.025944481	0.012157478	PARP1/PPARA	2
BP	GO:0051546	keratinocyte migration	2/160	19/18670	0.011342204	0.025944481	0.012157478	MMP9/PPARD	2
BP	GO:0060252	positive regulation of glial cell proliferation	2/160	19/18670	0.011342204	0.025944481	0.012157478	IL1B/E2F1	2
BP	GO:0060716	labyrinthine layer blood vessel development	2/160	19/18670	0.011342204	0.025944481	0.012157478	AKT1/MAPK1	2
BP	GO:0070989	oxidative demethylation	2/160	19/18670	0.011342204	0.025944481	0.012157478	CYP3A4/CYP1A2	2
BP	GO:0072074	kidney mesenchyme development	2/160	19/18670	0.011342204	0.025944481	0.012157478	STAT1/MYC	2
BP	GO:0090201	negative regulation of release of cytochrome c from mitochondria	2/160	19/18670	0.011342204	0.025944481	0.012157478	AKT1/BCL2L1	2
BP	GO:2000696	regulation of epithelial cell differentiation involved in kidney development	2/160	19/18670	0.011342204	0.025944481	0.012157478	MMP9/STAT1	2
BP	GO:2001169	regulation of ATP biosynthetic process	2/160	19/18670	0.011342204	0.025944481	0.012157478	IL4/PARP1	2
BP	GO:0031647	regulation of protein stability	7/160	284/18670	0.011376345	0.026007715	0.012187109	BCL2/CDKN1A/CASP3/TP53/MAPK1/CHEK2/MDM2	7
BP	GO:0001823	mesonephros development	4/160	102/18670	0.011533339	0.02633654	0.012341195	BCL2/VEGFA/MYC/CAT	4
BP	GO:0002367	cytokine production involved in immune response	4/160	102/18670	0.011533339	0.02633654	0.012341195	MAPK14/IL4/HMOX1/IL1B	4
BP	GO:0002699	positive regulation of immune effector process	6/160	219/18670	0.011590296	0.026451513	0.012395071	NOS2/MAPK14/IL4/HMOX1/IL1B/IFNG	6
BP	GO:0002090	regulation of receptor internalization	3/160	55/18670	0.011700906	0.026688733	0.012506232	VEGFA/EGF/SELE	3
BP	GO:0060402	calcium ion transport into cytosol	5/160	158/18670	0.011711783	0.02669833	0.012510729	BCL2/BAX/CAV1/CXCL11/CXCL10	5
BP	GO:0018958	phenol-containing compound metabolic process	4/160	103/18670	0.011921143	0.02709843	0.012698214	BCL2/SLC6A3/MAOA/TYR	4
BP	GO:0034766	negative regulation of ion transmembrane transport	4/160	103/18670	0.011921143	0.02709843	0.012698214	AKT1/ADRA2A/MMP9/CAV1	4
BP	GO:0035601	protein deacylation	4/160	103/18670	0.011921143	0.02709843	0.012698214	TP53/VEGFA/IFNG/MAPK8	4
BP	GO:1902106	negative regulation of leukocyte differentiation	4/160	103/18670	0.011921143	0.02709843	0.012698214	IL4/ERBB2/MYC/IRF1	4
BP	GO:1905269	positive regulation of chromatin organization	4/160	103/18670	0.011921143	0.02709843	0.012698214	TP53/VEGFA/IL1B/CCNB1	4
BP	GO:0086002	cardiac muscle cell action potential involved in contraction	3/160	56/18670	0.012286849	0.027872161	0.013060781	SCN5A/CAV1/GJA1	3
BP	GO:0086065	cell communication involved in cardiac conduction	3/160	56/18670	0.012286849	0.027872161	0.013060781	SCN5A/CAV1/GJA1	3
BP	GO:1903078	positive regulation of protein localization to plasma membrane	3/160	56/18670	0.012286849	0.027872161	0.013060781	AKT1/EGFR/IFNG	3
BP	GO:0030203	glycosaminoglycan metabolic process	5/160	160/18670	0.012314666	0.027872161	0.013060781	AKT1/EGF/IL1B/HPSE/CD44	5
BP	GO:0032680	regulation of tumor necrosis factor production	5/160	160/18670	0.012314666	0.027872161	0.013060781	IL4/HSPB1/IFNG/GSTP1/APP	5
BP	GO:0032414	positive regulation of ion transmembrane transporter activity	4/160	104/18670	0.012317225	0.027872161	0.013060781	ADRB2/CCL2/HTR3A/IFNG	4
BP	GO:0098732	macromolecule deacylation	4/160	104/18670	0.012317225	0.027872161	0.013060781	TP53/VEGFA/IFNG/MAPK8	4
BP	GO:1901800	positive regulation of proteasomal protein catabolic process	4/160	104/18670	0.012317225	0.027872161	0.013060781	AKT1/CAV1/NFE2L2/MDM2	4
BP	GO:0043903	regulation of interspecies interactions between organisms	6/160	222/18670	0.012330039	0.027885393	0.013066982	BCL2/JUN/CXCL8/STAT1/CAV1/SLPI	6
BP	GO:0002827	positive regulation of T-helper 1 type immune response	2/160	20/18670	0.012532158	0.02816745	0.013199152	IL6R/IL1B	2
BP	GO:0006525	arginine metabolic process	2/160	20/18670	0.012532158	0.02816745	0.013199152	NOS2/NOS3	2
BP	GO:0019370	leukotriene biosynthetic process	2/160	20/18670	0.012532158	0.02816745	0.013199152	LTA4H/ALOX5	2
BP	GO:0030220	platelet formation	2/160	20/18670	0.012532158	0.02816745	0.013199152	CASP9/CASP3	2
BP	GO:0035458	cellular response to interferon-beta	2/160	20/18670	0.012532158	0.02816745	0.013199152	STAT1/IRF1	2
BP	GO:0045655	regulation of monocyte differentiation	2/160	20/18670	0.012532158	0.02816745	0.013199152	JUN/MYC	2
BP	GO:0060261	positive regulation of transcription initiation from RNA polymerase II promoter	2/160	20/18670	0.012532158	0.02816745	0.013199152	ESR1/TP53	2
BP	GO:0086014	atrial cardiac muscle cell action potential	2/160	20/18670	0.012532158	0.02816745	0.013199152	SCN5A/GJA1	2
BP	GO:0086026	atrial cardiac muscle cell to AV node cell signaling	2/160	20/18670	0.012532158	0.02816745	0.013199152	SCN5A/GJA1	2
BP	GO:0086066	atrial cardiac muscle cell to AV node cell communication	2/160	20/18670	0.012532158	0.02816745	0.013199152	SCN5A/GJA1	2
BP	GO:1903599	positive regulation of autophagy of mitochondrion	2/160	20/18670	0.012532158	0.02816745	0.013199152	HIF1A/HK2	2
BP	GO:0007009	plasma membrane organization	4/160	105/18670	0.012721645	0.028577298	0.013391205	AR/AKT1/SOD1/CAV1	4
BP	GO:0002066	columnar/cuboidal epithelial cell development	3/160	57/18670	0.012889368	0.028921604	0.013552546	CDKN1A/SOD1/HIF1A	3
BP	GO:0033344	cholesterol efflux	3/160	57/18670	0.012889368	0.028921604	0.013552546	PON1/EGF/NFKBIA	3
BP	GO:0003015	heart process	7/160	292/18670	0.013091738	0.029359231	0.013757616	SCN5A/ADRB1/SOD1/CAV1/GJA1/NOS3/MDM2	7
BP	GO:0030111	regulation of Wnt signaling pathway	8/160	363/18670	0.013148784	0.02947065	0.013809826	ESR1/MAPK14/EGFR/EGF/CAV1/COL1A1/APP/XIAP	8
BP	GO:0032640	tumor necrosis factor production	5/160	163/18670	0.013257967	0.029682126	0.013908923	IL4/HSPB1/IFNG/GSTP1/APP	5
BP	GO:1903555	regulation of tumor necrosis factor superfamily cytokine production	5/160	163/18670	0.013257967	0.029682126	0.013908923	IL4/HSPB1/IFNG/GSTP1/APP	5
BP	GO:0010676	positive regulation of cellular carbohydrate metabolic process	3/160	58/18670	0.01350853	0.0302093	0.014155955	AKT1/PPARA/IGF2	3
BP	GO:0098930	axonal transport	3/160	58/18670	0.01350853	0.0302093	0.014155955	SOD1/HIF1A/HSPB1	3
BP	GO:0002438	acute inflammatory response to antigenic stimulus	2/160	21/18670	0.01377413	0.030663619	0.014368847	OPRM1/ICAM1	2
BP	GO:0035357	peroxisome proliferator activated receptor signaling pathway	2/160	21/18670	0.01377413	0.030663619	0.014368847	PPARG/RXRA	2
BP	GO:0035743	CD4-positive, alpha-beta T cell cytokine production	2/160	21/18670	0.01377413	0.030663619	0.014368847	IL4/IL1B	2
BP	GO:0036344	platelet morphogenesis	2/160	21/18670	0.01377413	0.030663619	0.014368847	CASP9/CASP3	2
BP	GO:0046716	muscle cell cellular homeostasis	2/160	21/18670	0.01377413	0.030663619	0.014368847	SOD1/HIF1A	2
BP	GO:0070584	mitochondrion morphogenesis	2/160	21/18670	0.01377413	0.030663619	0.014368847	BAX/BCL2L1	2
BP	GO:1901739	regulation of myoblast fusion	2/160	21/18670	0.01377413	0.030663619	0.014368847	MAPK14/CXCL10	2
BP	GO:2000810	regulation of bicellular tight junction assembly	2/160	21/18670	0.01377413	0.030663619	0.014368847	GJA1/IKBKB	2
BP	GO:0050768	negative regulation of neurogenesis	7/160	295/18670	0.013780627	0.030663619	0.014368847	TP53/SLC6A4/IL1B/SPP1/MDM2/APP/PPP3CA	7
BP	GO:0050954	sensory perception of mechanical stimulus	5/160	165/18670	0.013913259	0.030941541	0.01449908	CASP3/SOD1/ICAM1/BIRC5/COL1A1	5
BP	GO:0001658	branching involved in ureteric bud morphogenesis	3/160	59/18670	0.014144396	0.031351061	0.014690979	BCL2/VEGFA/MYC	3
BP	GO:0010518	positive regulation of phospholipase activity	3/160	59/18670	0.014144396	0.031351061	0.014690979	ESR1/EGFR/SELE	3
BP	GO:0031102	neuron projection regeneration	3/160	59/18670	0.014144396	0.031351061	0.014690979	BCL2/JUN/SPP1	3
BP	GO:0042130	negative regulation of T cell proliferation	3/160	59/18670	0.014144396	0.031351061	0.014690979	CASP3/ERBB2/IL2RA	3
BP	GO:0045843	negative regulation of striated muscle tissue development	3/160	59/18670	0.014144396	0.031351061	0.014690979	GJA1/PPARA/G6PD	3
BP	GO:0120178	steroid hormone biosynthetic process	3/160	59/18670	0.014144396	0.031351061	0.014690979	CYP3A4/HSD3B2/HSD3B1	3
BP	GO:0021761	limbic system development	4/160	109/18670	0.014423856	0.031935119	0.014964666	BAX/CASP3/HSD3B2/HSD3B1	4
BP	GO:0072009	nephron epithelium development	4/160	109/18670	0.014423856	0.031935119	0.014964666	BCL2/VEGFA/STAT1/MYC	4
BP	GO:1903320	regulation of protein modification by small protein conjugation or removal	6/160	231/18670	0.014747936	0.032634598	0.01529244	ADRB2/RELA/AKT1/HSPA5/CAV1/XIAP	6
BP	GO:0048635	negative regulation of muscle organ development	3/160	60/18670	0.01479702	0.032725122	0.015334859	GJA1/PPARA/G6PD	3
BP	GO:0071706	tumor necrosis factor superfamily cytokine production	5/160	168/18670	0.014936569	0.033012483	0.015469515	IL4/HSPB1/IFNG/GSTP1/APP	5
BP	GO:0000002	mitochondrial genome maintenance	2/160	22/18670	0.015067151	0.033012483	0.015469515	TP53/PARP1	2
BP	GO:0002052	positive regulation of neuroblast proliferation	2/160	22/18670	0.015067151	0.033012483	0.015469515	VEGFA/HIF1A	2
BP	GO:0006582	melanin metabolic process	2/160	22/18670	0.015067151	0.033012483	0.015469515	BCL2/TYR	2
BP	GO:0030878	thyroid gland development	2/160	22/18670	0.015067151	0.033012483	0.015469515	MAPK1/RAF1	2
BP	GO:0032727	positive regulation of interferon-alpha production	2/160	22/18670	0.015067151	0.033012483	0.015469515	STAT1/CHUK	2
BP	GO:0035584	calcium-mediated signaling using intracellular calcium source	2/160	22/18670	0.015067151	0.033012483	0.015469515	KDR/VCAM1	2
BP	GO:0042094	interleukin-2 biosynthetic process	2/160	22/18670	0.015067151	0.033012483	0.015469515	IL1B/IL1A	2
BP	GO:0044321	response to leptin	2/160	22/18670	0.015067151	0.033012483	0.015469515	CCND1/CCNA2	2
BP	GO:0045663	positive regulation of myoblast differentiation	2/160	22/18670	0.015067151	0.033012483	0.015469515	MAPK14/IGFBP3	2
BP	GO:0045723	positive regulation of fatty acid biosynthetic process	2/160	22/18670	0.015067151	0.033012483	0.015469515	PTGS2/IL1B	2
BP	GO:0051000	positive regulation of nitric-oxide synthase activity	2/160	22/18670	0.015067151	0.033012483	0.015469515	AKT1/HIF1A	2
BP	GO:0060575	intestinal epithelial cell differentiation	2/160	22/18670	0.015067151	0.033012483	0.015469515	CDKN1A/HIF1A	2
BP	GO:0071379	cellular response to prostaglandin stimulus	2/160	22/18670	0.015067151	0.033012483	0.015469515	PPARG/AKT1	2
BP	GO:1901685	glutathione derivative metabolic process	2/160	22/18670	0.015067151	0.033012483	0.015469515	GSTP1/GSTM1	2
BP	GO:1901687	glutathione derivative biosynthetic process	2/160	22/18670	0.015067151	0.033012483	0.015469515	GSTP1/GSTM1	2
BP	GO:1903589	positive regulation of blood vessel endothelial cell proliferation involved in sprouting angiogenesis	2/160	22/18670	0.015067151	0.033012483	0.015469515	VEGFA/HMOX1	2
BP	GO:0022037	metencephalon development	4/160	111/18670	0.015326449	0.033562239	0.015727128	SCN5A/BCL2/TP53/HSPA5	4
BP	GO:0003170	heart valve development	3/160	61/18670	0.015466453	0.033794875	0.015836141	RB1/NOS3/MDM2	3
BP	GO:0007405	neuroblast proliferation	3/160	61/18670	0.015466453	0.033794875	0.015836141	TP53/VEGFA/HIF1A	3
BP	GO:0034113	heterotypic cell-cell adhesion	3/160	61/18670	0.015466453	0.033794875	0.015836141	IL1B/VCAM1/CD44	3
BP	GO:0042733	embryonic digit morphogenesis	3/160	61/18670	0.015466453	0.033794875	0.015836141	BAX/GJA1/ECE1	3
BP	GO:0048285	organelle fission	9/160	449/18670	0.015479183	0.033804239	0.015840529	KDR/EGF/RB1/IL1B/BIRC5/CCNB1/IL1A/CHEK2/IGF2	9
BP	GO:0006022	aminoglycan metabolic process	5/160	170/18670	0.015646106	0.034150144	0.016002618	AKT1/EGF/IL1B/HPSE/CD44	5
BP	GO:0014902	myotube differentiation	4/160	112/18670	0.0157908	0.034409674	0.016124233	MAPK14/BCL2/CXCL10/PPP3CA	4
BP	GO:0050868	negative regulation of T cell activation	4/160	112/18670	0.0157908	0.034409674	0.016124233	CASP3/ERBB2/IL2RA/IRF1	4
BP	GO:1903510	mucopolysaccharide metabolic process	4/160	112/18670	0.0157908	0.034409674	0.016124233	AKT1/EGF/IL1B/CD44	4
BP	GO:0010830	regulation of myotube differentiation	3/160	62/18670	0.016152739	0.035102832	0.016449044	MAPK14/BCL2/CXCL10	3
BP	GO:0032374	regulation of cholesterol transport	3/160	62/18670	0.016152739	0.035102832	0.016449044	PON1/EGF/NFKBIA	3
BP	GO:0048857	neural nucleus development	3/160	62/18670	0.016152739	0.035102832	0.016449044	BCL2/HSPA5/G6PD	3
BP	GO:0050433	regulation of catecholamine secretion	3/160	62/18670	0.016152739	0.035102832	0.016449044	ADRA2A/ADRA2C/ADRA2B	3
BP	GO:1901862	negative regulation of muscle tissue development	3/160	62/18670	0.016152739	0.035102832	0.016449044	GJA1/PPARA/G6PD	3
BP	GO:0002223	stimulatory C-type lectin receptor signaling pathway	4/160	113/18670	0.016263921	0.035325271	0.016553278	RELA/RAF1/CHUK/IKBKB	4
BP	GO:0032098	regulation of appetite	2/160	23/18670	0.016410268	0.035374423	0.01657631	OPRM1/PPARA	2
BP	GO:0032373	positive regulation of sterol transport	2/160	23/18670	0.016410268	0.035374423	0.01657631	PON1/NFKBIA	2
BP	GO:0032376	positive regulation of cholesterol transport	2/160	23/18670	0.016410268	0.035374423	0.01657631	PON1/NFKBIA	2
BP	GO:0034695	response to prostaglandin E	2/160	23/18670	0.016410268	0.035374423	0.01657631	PPARG/AKT1	2
BP	GO:0036037	CD8-positive, alpha-beta T cell activation	2/160	23/18670	0.016410268	0.035374423	0.01657631	BCL2/IRF1	2
BP	GO:0051349	positive regulation of lyase activity	2/160	23/18670	0.016410268	0.035374423	0.01657631	NOS2/NOS3	2
BP	GO:0060055	angiogenesis involved in wound healing	2/160	23/18670	0.016410268	0.035374423	0.01657631	SERPINE1/HPSE	2
BP	GO:0061436	establishment of skin barrier	2/160	23/18670	0.016410268	0.035374423	0.01657631	CLDN4/MET	2
BP	GO:0071467	cellular response to pH	2/160	23/18670	0.016410268	0.035374423	0.01657631	GJA1/INSRR	2
BP	GO:0072215	regulation of metanephros development	2/160	23/18670	0.016410268	0.035374423	0.01657631	STAT1/MYC	2
BP	GO:1901032	negative regulation of response to reactive oxygen species	2/160	23/18670	0.016410268	0.035374423	0.01657631	NFE2L2/MET	2
BP	GO:1903206	negative regulation of hydrogen peroxide-induced cell death	2/160	23/18670	0.016410268	0.035374423	0.01657631	NFE2L2/MET	2
BP	GO:2000637	positive regulation of gene silencing by miRNA	2/160	23/18670	0.016410268	0.035374423	0.01657631	TP53/EGFR	2
BP	GO:2000726	negative regulation of cardiac muscle cell differentiation	2/160	23/18670	0.016410268	0.035374423	0.01657631	PPARA/G6PD	2
BP	GO:0016570	histone modification	9/160	454/18670	0.016516435	0.035584118	0.016674572	CDK2/TP53/PRKCA/CCNA2/VEGFA/IL1B/CCNB1/IGF2/MAPK8	9
BP	GO:0030282	bone mineralization	4/160	114/18670	0.016745859	0.036033674	0.016885233	PTGS2/ADRB2/HIF1A/GJA1	4
BP	GO:0042752	regulation of circadian rhythm	4/160	114/18670	0.016745859	0.036033674	0.016885233	PPARG/TP53/PPARA/MAPK8	4
BP	GO:0016525	negative regulation of angiogenesis	5/160	173/18670	0.016752103	0.036033674	0.016885233	PPARG/STAT1/SERPINE1/CXCL10/E2F2	5
BP	GO:0046888	negative regulation of hormone secretion	3/160	63/18670	0.016855919	0.036218058	0.016971634	ADRA2A/IL1B/PPP3CA	3
BP	GO:1904377	positive regulation of protein localization to cell periphery	3/160	63/18670	0.016855919	0.036218058	0.016971634	AKT1/EGFR/IFNG	3
BP	GO:0002695	negative regulation of leukocyte activation	5/160	175/18670	0.017517617	0.037599476	0.017618961	CASP3/ERBB2/HMOX1/IL2RA/IRF1	5
BP	GO:2000181	negative regulation of blood vessel morphogenesis	5/160	175/18670	0.017517617	0.037599476	0.017618961	PPARG/STAT1/SERPINE1/CXCL10/E2F2	5
BP	GO:0035773	insulin secretion involved in cellular response to glucose stimulus	3/160	64/18670	0.017576025	0.037664255	0.017649316	ADRA2A/RAF1/HIF1A	3
BP	GO:0048247	lymphocyte chemotaxis	3/160	64/18670	0.017576025	0.037664255	0.017649316	CCL2/CXCL11/CXCL10	3
BP	GO:0050432	catecholamine secretion	3/160	64/18670	0.017576025	0.037664255	0.017649316	ADRA2A/ADRA2C/ADRA2B	3
BP	GO:0002220	innate immune response activating cell surface receptor signaling pathway	4/160	116/18670	0.017736374	0.037885997	0.017753224	RELA/RAF1/CHUK/IKBKB	4
BP	GO:0001919	regulation of receptor recycling	2/160	24/18670	0.017802538	0.037885997	0.017753224	ACHE/ECE1	2
BP	GO:0007530	sex determination	2/160	24/18670	0.017802538	0.037885997	0.017753224	AR/INSRR	2
BP	GO:0010640	regulation of platelet-derived growth factor receptor signaling pathway	2/160	24/18670	0.017802538	0.037885997	0.017753224	F7/F3	2
BP	GO:0033081	regulation of T cell differentiation in thymus	2/160	24/18670	0.017802538	0.037885997	0.017753224	SOD1/ERBB2	2
BP	GO:0034505	tooth mineralization	2/160	24/18670	0.017802538	0.037885997	0.017753224	COL1A1/PPARA	2
BP	GO:0044346	fibroblast apoptotic process	2/160	24/18670	0.017802538	0.037885997	0.017753224	TP53/MYC	2
BP	GO:0050996	positive regulation of lipid catabolic process	2/160	24/18670	0.017802538	0.037885997	0.017753224	IL1B/PPARA	2
BP	GO:0060148	positive regulation of posttranscriptional gene silencing	2/160	24/18670	0.017802538	0.037885997	0.017753224	TP53/EGFR	2
BP	GO:0060343	trabecula formation	2/160	24/18670	0.017802538	0.037885997	0.017753224	MMP2/COL1A1	2
BP	GO:0071677	positive regulation of mononuclear cell migration	2/160	24/18670	0.017802538	0.037885997	0.017753224	SERPINE1/CXCL10	2
BP	GO:0086064	cell communication by electrical coupling involved in cardiac conduction	2/160	24/18670	0.017802538	0.037885997	0.017753224	CAV1/GJA1	2
BP	GO:2000178	negative regulation of neural precursor cell proliferation	2/160	24/18670	0.017802538	0.037885997	0.017753224	TP53/SLC6A4	2
BP	GO:0060401	cytosolic calcium ion transport	5/160	176/18670	0.017908928	0.038092156	0.017849829	BCL2/BAX/CAV1/CXCL11/CXCL10	5
BP	GO:0002758	innate immune response-activating signal transduction	4/160	117/18670	0.018245039	0.038765867	0.018165527	RELA/RAF1/CHUK/IKBKB	4
BP	GO:0031398	positive regulation of protein ubiquitination	4/160	117/18670	0.018245039	0.038765867	0.018165527	ADRB2/HSPA5/CAV1/XIAP	4
BP	GO:0043488	regulation of mRNA stability	5/160	177/18670	0.018305982	0.038828016	0.01819465	MAPK14/AKT1/PRKCA/HSPB1/E2F1	5
BP	GO:0014823	response to activity	3/160	65/18670	0.018313089	0.038828016	0.01819465	HIF1A/PPARD/CAT	3
BP	GO:0051148	negative regulation of muscle cell differentiation	3/160	65/18670	0.018313089	0.038828016	0.01819465	PPARA/CXCL10/G6PD	3
BP	GO:0060675	ureteric bud morphogenesis	3/160	65/18670	0.018313089	0.038828016	0.01819465	BCL2/VEGFA/MYC	3
BP	GO:0070613	regulation of protein processing	3/160	66/18670	0.019067133	0.040362631	0.018913764	SERPINE1/MDM2/XIAP	3
BP	GO:0072171	mesonephric tubule morphogenesis	3/160	66/18670	0.019067133	0.040362631	0.018913764	BCL2/VEGFA/MYC	3
BP	GO:1905207	regulation of cardiocyte differentiation	3/160	66/18670	0.019067133	0.040362631	0.018913764	EGFR/PPARA/G6PD	3
BP	GO:0008361	regulation of cell size	5/160	179/18670	0.019117449	0.04037204	0.018918173	AKT1/FN1/VEGFA/SPP1/CDK4	5
BP	GO:0030177	positive regulation of Wnt signaling pathway	5/160	179/18670	0.019117449	0.04037204	0.018918173	EGFR/EGF/CAV1/COL1A1/XIAP	5
BP	GO:0008211	glucocorticoid metabolic process	2/160	25/18670	0.019243031	0.04037204	0.018918173	HSD3B2/HSD3B1	2
BP	GO:0014829	vascular smooth muscle contraction	2/160	25/18670	0.019243031	0.04037204	0.018918173	CHRM3/ADRA2B	2
BP	GO:0032104	regulation of response to extracellular stimulus	2/160	25/18670	0.019243031	0.04037204	0.018918173	OPRM1/PPARA	2
BP	GO:0032107	regulation of response to nutrient levels	2/160	25/18670	0.019243031	0.04037204	0.018918173	OPRM1/PPARA	2
BP	GO:0042537	benzene-containing compound metabolic process	2/160	25/18670	0.019243031	0.04037204	0.018918173	GSTM1/UGT1A1	2
BP	GO:0044068	modulation by symbiont of host cellular process	2/160	25/18670	0.019243031	0.04037204	0.018918173	CASP8/BCL2L1	2
BP	GO:0045662	negative regulation of myoblast differentiation	2/160	25/18670	0.019243031	0.04037204	0.018918173	PPARD/CXCL10	2
BP	GO:0050901	leukocyte tethering or rolling	2/160	25/18670	0.019243031	0.04037204	0.018918173	SELE/VCAM1	2
BP	GO:0051156	glucose 6-phosphate metabolic process	2/160	25/18670	0.019243031	0.04037204	0.018918173	HK2/G6PD	2
BP	GO:0051894	positive regulation of focal adhesion assembly	2/160	25/18670	0.019243031	0.04037204	0.018918173	KDR/VEGFA	2
BP	GO:0061050	regulation of cell growth involved in cardiac muscle cell development	2/160	25/18670	0.019243031	0.04037204	0.018918173	PPARA/G6PD	2
BP	GO:0090025	regulation of monocyte chemotaxis	2/160	25/18670	0.019243031	0.04037204	0.018918173	SERPINE1/CXCL10	2
BP	GO:1900101	regulation of endoplasmic reticulum unfolded protein response	2/160	25/18670	0.019243031	0.04037204	0.018918173	BAX/HSPA5	2
BP	GO:1903306	negative regulation of regulated secretory pathway	2/160	25/18670	0.019243031	0.04037204	0.018918173	ADRA2A/HMOX1	2
BP	GO:2000353	positive regulation of endothelial cell apoptotic process	2/160	25/18670	0.019243031	0.04037204	0.018918173	CCL2/CD40LG	2
BP	GO:0051961	negative regulation of nervous system development	7/160	316/18670	0.019347988	0.040570978	0.019011395	TP53/SLC6A4/IL1B/SPP1/MDM2/APP/PPP3CA	7
BP	GO:0003014	renal system process	4/160	120/18670	0.019825179	0.041549838	0.019470085	BCL2/GJA1/CLDN4/ADCY2	4
BP	GO:0048747	muscle fiber development	3/160	67/18670	0.01983818	0.04155533	0.019472658	BCL2/VEGFA/PPP3CA	3
BP	GO:0002285	lymphocyte activation involved in immune response	5/160	181/18670	0.019952261	0.041772438	0.019574394	TP53/IL4/ICAM1/IFNG/CD40LG	5
BP	GO:0007204	positive regulation of cytosolic calcium ion concentration	7/160	319/18670	0.020255386	0.042362754	0.019851014	ESR1/BCL2/BAX/CAV1/GJA1/CXCL11/CXCL10	7
BP	GO:1990778	protein localization to cell periphery	7/160	319/18670	0.020255386	0.042362754	0.019851014	AR/AKT1/EGFR/BCL2L1/CAV1/IFNG/IKBKB	7
BP	GO:0046718	viral entry into host cell	4/160	121/18670	0.020370073	0.042580367	0.019952986	DPP4/EGFR/CAV1/ICAM1	4
BP	GO:0050891	multicellular organismal water homeostasis	3/160	68/18670	0.020626244	0.043042276	0.020169435	CLDN4/ADCY2/MET	3
BP	GO:1903317	regulation of protein maturation	3/160	68/18670	0.020626244	0.043042276	0.020169435	SERPINE1/MDM2/XIAP	3
BP	GO:0002360	T cell lineage commitment	2/160	26/18670	0.020730829	0.043042276	0.020169435	BCL2/TP53	2
BP	GO:0006309	apoptotic DNA fragmentation	2/160	26/18670	0.020730829	0.043042276	0.020169435	BAX/CASP3	2
BP	GO:0022011	myelination in peripheral nervous system	2/160	26/18670	0.020730829	0.043042276	0.020169435	AKT1/SOD1	2
BP	GO:0032292	peripheral nervous system axon ensheathment	2/160	26/18670	0.020730829	0.043042276	0.020169435	AKT1/SOD1	2
BP	GO:0033561	regulation of water loss via skin	2/160	26/18670	0.020730829	0.043042276	0.020169435	CLDN4/MET	2
BP	GO:0034114	regulation of heterotypic cell-cell adhesion	2/160	26/18670	0.020730829	0.043042276	0.020169435	IL1B/CD44	2
BP	GO:0043567	regulation of insulin-like growth factor receptor signaling pathway	2/160	26/18670	0.020730829	0.043042276	0.020169435	AR/IGFBP3	2
BP	GO:0060544	regulation of necroptotic process	2/160	26/18670	0.020730829	0.043042276	0.020169435	CASP8/CAV1	2
BP	GO:0060706	cell differentiation involved in embryonic placenta development	2/160	26/18670	0.020730829	0.043042276	0.020169435	AKT1/CASP8	2
BP	GO:0062098	regulation of programmed necrotic cell death	2/160	26/18670	0.020730829	0.043042276	0.020169435	CASP8/CAV1	2
BP	GO:0150117	positive regulation of cell-substrate junction organization	2/160	26/18670	0.020730829	0.043042276	0.020169435	KDR/VEGFA	2
BP	GO:0043487	regulation of RNA stability	5/160	183/18670	0.020810656	0.043185618	0.020236604	MAPK14/AKT1/PRKCA/HSPB1/E2F1	5
BP	GO:0019079	viral genome replication	4/160	122/18670	0.020924122	0.043376105	0.020325866	BCL2/CCL2/CXCL8/SLPI	4
BP	GO:0032434	regulation of proteasomal ubiquitin-dependent protein catabolic process	4/160	122/18670	0.020924122	0.043376105	0.020325866	AKT1/CAV1/NFE2L2/MDM2	4
BP	GO:0016569	covalent chromatin modification	9/160	474/18670	0.021180473	0.0438848	0.020564238	CDK2/TP53/PRKCA/CCNA2/VEGFA/IL1B/CCNB1/IGF2/MAPK8	9
BP	GO:0043409	negative regulation of MAPK cascade	5/160	184/18670	0.021248769	0.044003529	0.020619874	AKT1/CAV1/MYC/IL1B/GSTP1	5
BP	GO:0008016	regulation of heart contraction	6/160	251/18670	0.021263862	0.044012017	0.020623852	SCN5A/ADRB1/CAV1/GJA1/NOS3/MDM2	6
BP	GO:0071300	cellular response to retinoic acid	3/160	69/18670	0.021431335	0.044335729	0.020775542	PPARG/SLC6A4/COL1A1	3
BP	GO:0002062	chondrocyte differentiation	4/160	123/18670	0.02148736	0.044405732	0.020808345	MAPK14/RELA/POR/RUNX2	4
BP	GO:0051053	negative regulation of DNA metabolic process	4/160	123/18670	0.02148736	0.044405732	0.020808345	PPARG/TP53/GJA1/PARP1	4
BP	GO:0045216	cell-cell junction organization	5/160	185/18670	0.021692862	0.04480729	0.020996513	PRKCA/VEGFA/CAV1/GJA1/IKBKB	5
BP	GO:0022900	electron transport chain	5/160	186/18670	0.022142964	0.045589206	0.021362916	CYP1A2/POR/CCNB1/NCF1/NQO1	5
BP	GO:0010517	regulation of phospholipase activity	3/160	70/18670	0.022253461	0.045589206	0.021362916	ESR1/EGFR/SELE	3
BP	GO:0034121	regulation of toll-like receptor signaling pathway	3/160	70/18670	0.022253461	0.045589206	0.021362916	ESR1/CAV1/IRF1	3
BP	GO:0051966	regulation of synaptic transmission, glutamatergic	3/160	70/18670	0.022253461	0.045589206	0.021362916	PTGS2/CCL2/EGFR	3
BP	GO:0060395	SMAD protein signal transduction	3/160	70/18670	0.022253461	0.045589206	0.021362916	JUN/FOS/PARP1	3
BP	GO:0072091	regulation of stem cell proliferation	3/160	70/18670	0.022253461	0.045589206	0.021362916	TP53/VEGFA/HIF1A	3
BP	GO:0002021	response to dietary excess	2/160	27/18670	0.022265026	0.045589206	0.021362916	ADRB2/ADRB1	2
BP	GO:0002825	regulation of T-helper 1 type immune response	2/160	27/18670	0.022265026	0.045589206	0.021362916	IL6R/IL1B	2
BP	GO:0009651	response to salt stress	2/160	27/18670	0.022265026	0.045589206	0.021362916	BAX/TP53	2
BP	GO:0048668	collateral sprouting	2/160	27/18670	0.022265026	0.045589206	0.021362916	SPP1/APP	2
BP	GO:0060307	regulation of ventricular cardiac muscle cell membrane repolarization	2/160	27/18670	0.022265026	0.045589206	0.021362916	SCN5A/GJA1	2
BP	GO:0072376	protein activation cascade	2/160	27/18670	0.022265026	0.045589206	0.021362916	F7/F3	2
BP	GO:0072378	blood coagulation, fibrin clot formation	2/160	27/18670	0.022265026	0.045589206	0.021362916	F7/F3	2
BP	GO:1901623	regulation of lymphocyte chemotaxis	2/160	27/18670	0.022265026	0.045589206	0.021362916	CCL2/CXCL10	2
BP	GO:1905563	negative regulation of vascular endothelial cell proliferation	2/160	27/18670	0.022265026	0.045589206	0.021362916	PPARG/CCL2	2
BP	GO:2000191	regulation of fatty acid transport	2/160	27/18670	0.022265026	0.045589206	0.021362916	AKT1/IL1B	2
BP	GO:2001039	negative regulation of cellular response to drug	2/160	27/18670	0.022265026	0.045589206	0.021362916	NFE2L2/MET	2
BP	GO:1901343	negative regulation of vasculature development	5/160	187/18670	0.0225991	0.04624959	0.021672369	PPARG/STAT1/SERPINE1/CXCL10/E2F2	5
BP	GO:0030326	embryonic limb morphogenesis	4/160	125/18670	0.022641546	0.046289127	0.021690896	BAX/GJA1/RUNX2/ECE1	4
BP	GO:0035113	embryonic appendage morphogenesis	4/160	125/18670	0.022641546	0.046289127	0.021690896	BAX/GJA1/RUNX2/ECE1	4
BP	GO:0042531	positive regulation of tyrosine phosphorylation of STAT protein	3/160	71/18670	0.023092624	0.047187225	0.022111741	IL6R/IL4/IFNG	3
BP	GO:0090596	sensory organ morphogenesis	6/160	256/18670	0.023155319	0.047291194	0.022160461	BCL2/BAX/VEGFA/MAPK1/SOD1/HIF1A	6
BP	GO:0032479	regulation of type I interferon production	4/160	126/18670	0.02323256	0.047424751	0.022223045	RELA/STAT1/CHUK/IRF1	4
BP	GO:0045727	positive regulation of translation	4/160	127/18670	0.023832895	0.048256039	0.022612583	RXRA/MAPK1/ERBB2/CDK4	4
BP	GO:0001958	endochondral ossification	2/160	28/18670	0.023844728	0.048256039	0.022612583	COL1A1/RUNX2	2
BP	GO:0003180	aortic valve morphogenesis	2/160	28/18670	0.023844728	0.048256039	0.022612583	RB1/NOS3	2
BP	GO:0009065	glutamine family amino acid catabolic process	2/160	28/18670	0.023844728	0.048256039	0.022612583	NOS2/NOS3	2
BP	GO:0010818	T cell chemotaxis	2/160	28/18670	0.023844728	0.048256039	0.022612583	CXCL11/CXCL10	2
BP	GO:0032647	regulation of interferon-alpha production	2/160	28/18670	0.023844728	0.048256039	0.022612583	STAT1/CHUK	2
BP	GO:0033137	negative regulation of peptidyl-serine phosphorylation	2/160	28/18670	0.023844728	0.048256039	0.022612583	BAX/CAV1	2
BP	GO:0033688	regulation of osteoblast proliferation	2/160	28/18670	0.023844728	0.048256039	0.022612583	BCL2/HPSE	2
BP	GO:0035456	response to interferon-beta	2/160	28/18670	0.023844728	0.048256039	0.022612583	STAT1/IRF1	2
BP	GO:0036075	replacement ossification	2/160	28/18670	0.023844728	0.048256039	0.022612583	COL1A1/RUNX2	2
BP	GO:0045408	regulation of interleukin-6 biosynthetic process	2/160	28/18670	0.023844728	0.048256039	0.022612583	IL1B/APP	2
BP	GO:0051123	RNA polymerase II preinitiation complex assembly	2/160	28/18670	0.023844728	0.048256039	0.022612583	ESR1/TP53	2
BP	GO:0051984	positive regulation of chromosome segregation	2/160	28/18670	0.023844728	0.048256039	0.022612583	RB1/CCNB1	2
BP	GO:0060260	regulation of transcription initiation from RNA polymerase II promoter	2/160	28/18670	0.023844728	0.048256039	0.022612583	ESR1/TP53	2
BP	GO:0071168	protein localization to chromatin	2/160	28/18670	0.023844728	0.048256039	0.022612583	ESR1/RB1	2
BP	GO:1904994	regulation of leukocyte adhesion to vascular endothelial cell	2/160	28/18670	0.023844728	0.048256039	0.022612583	RELA/ICAM1	2
BP	GO:2000108	positive regulation of leukocyte apoptotic process	2/160	28/18670	0.023844728	0.048256039	0.022612583	BAX/TP53	2
BP	GO:0006305	DNA alkylation	3/160	72/18670	0.023948821	0.048320127	0.022642614	FOS/MYC/PARP1	3
BP	GO:0006306	DNA methylation	3/160	72/18670	0.023948821	0.048320127	0.022642614	FOS/MYC/PARP1	3
BP	GO:0032024	positive regulation of insulin secretion	3/160	72/18670	0.023948821	0.048320127	0.022642614	HIF1A/GJA1/PPARD	3
BP	GO:0060193	positive regulation of lipase activity	3/160	72/18670	0.023948821	0.048320127	0.022642614	ESR1/EGFR/SELE	3
BP	GO:0061035	regulation of cartilage development	3/160	72/18670	0.023948821	0.048320127	0.022642614	RELA/POR/RUNX2	3
BP	GO:2001259	positive regulation of cation channel activity	3/160	72/18670	0.023948821	0.048320127	0.022642614	ADRB2/CCL2/IFNG	3
BP	GO:0046942	carboxylic acid transport	7/160	331/18670	0.024182836	0.048767704	0.022852347	NOS2/PPARG/RXRA/AKT1/IL1B/PPARA/PPARD	7
BP	GO:0000280	nuclear division	8/160	407/18670	0.024263997	0.048906738	0.022917498	EGF/RB1/IL1B/BIRC5/CCNB1/IL1A/CHEK2/IGF2	8
BP	GO:0032606	type I interferon production	4/160	128/18670	0.024442581	0.049241899	0.023074553	RELA/STAT1/CHUK/IRF1	4
BP	GO:0098657	import into cell	5/160	191/18670	0.024484516	0.049301569	0.023102514	AKT1/SLC6A3/SLC6A4/IL10RA/IFNG	5
BP	GO:0072659	protein localization to plasma membrane	6/160	260/18670	0.024747713	0.049806482	0.023339114	AR/AKT1/EGFR/BCL2L1/IFNG/IKBKB	6
BP	GO:0032945	negative regulation of mononuclear cell proliferation	3/160	73/18670	0.024822047	0.049855822	0.023362235	CASP3/ERBB2/IL2RA	3
BP	GO:0050672	negative regulation of lymphocyte proliferation	3/160	73/18670	0.024822047	0.049855822	0.023362235	CASP3/ERBB2/IL2RA	3
BP	GO:0050688	regulation of defense response to virus	3/160	73/18670	0.024822047	0.049855822	0.023362235	STAT1/IL1B/IL2RA	3
BP	GO:0060350	endochondral bone morphogenesis	3/160	73/18670	0.024822047	0.049855822	0.023362235	POR/COL1A1/RUNX2	3
BP	GO:0015849	organic acid transport	7/160	333/18670	0.024884964	0.049957127	0.023409706	NOS2/PPARG/RXRA/AKT1/IL1B/PPARA/PPARD	7
BP	GO:0006164	purine nucleotide biosynthetic process	5/160	192/18670	0.024971214	0.050105147	0.023479068	NOS2/IL4/NOS3/PARP1/ADCY2	5
BP	GO:0007043	cell-cell junction assembly	4/160	129/18670	0.025061648	0.050236243	0.023540498	PRKCA/CAV1/GJA1/IKBKB	4
BP	GO:0044106	cellular amine metabolic process	4/160	129/18670	0.025061648	0.050236243	0.023540498	SLC6A3/MAOA/ODC1/NQO1	4
BP	GO:0051224	negative regulation of protein transport	5/160	193/18670	0.025464097	0.050747943	0.023780279	FN1/OPRM1/ADRA2A/IL1B/PPP3CA	5
BP	GO:0000083	regulation of transcription involved in G1/S transition of mitotic cell cycle	2/160	29/18670	0.025469053	0.050747943	0.023780279	RB1/E2F1	2
[truncated: 490 more rows]
