# Supplementary material for: Molecular docking, network pharmacology and experimental verification to explore the mechanism of Wulongzhiyangwan in the treatment of pruritus
Source: Sci Rep. 2023 Jan 7;13:361. doi: 10.1038/s41598-023-27593-5 (PMC9825397; doi:10.1038/s41598-023-27593-5)
Supplement: Supplementary file 13 — Supplementary Table 7. [file 41598_2023_27593_MOESM13_ESM.csv]

ID	Description	GeneRatio	BgRatio	pvalue	p.adjust	qvalue	geneID	Count
hsa05418	Fluid shear stress and atherosclerosis	32/152	139/8063	1.27E-26	3.23E-24	1.24E-24	MAPK14/RELA/AKT1/BCL2/KDR/JUN/TP53/CCL2/MMP2/MMP9/VEGFA/FOS/HMOX1/CAV1/ICAM1/IL1B/SELE/VCAM1/NOS3/PLAT/THBD/IFNG/IL1A/NCF1/GSTP1/NFE2L2/NQO1/CHUK/GSTM1/IKBKB/MAPK8/MAP2K4	32
hsa04933	AGE-RAGE signaling pathway in diabetic complications	28/152	100/8063	6.40E-26	8.16E-24	3.13E-24	MAPK14/RELA/AKT1/CCND1/BCL2/BAX/JUN/CASP3/CCL2/FN1/CXCL8/PRKCA/MMP2/VEGFA/MAPK1/STAT1/F3/ICAM1/IL1B/SELE/VCAM1/NOS3/THBD/SERPINE1/COL1A1/IL1A/CDK4/MAPK8	28
hsa05215	Prostate cancer	27/152	97/8063	6.21E-25	5.28E-23	2.03E-23	AR/CDK2/RELA/AKT1/CCND1/BCL2/CDKN1A/CASP9/TP53/PLAU/MMP9/MMP3/EGFR/MAPK1/EGF/RB1/NFKBIA/RAF1/ERBB2/PLAT/GSTP1/INSRR/CHUK/E2F1/E2F2/MDM2/IKBKB	27
hsa05219	Bladder cancer	20/152	41/8063	1.72E-24	1.10E-22	4.21E-23	CCND1/CDKN1A/TP53/MMP1/CXCL8/MMP2/MMP9/EGFR/VEGFA/MAPK1/EGF/RB1/RAF1/ERBB2/MYC/RASSF1/E2F1/E2F2/CDK4/MDM2	20
hsa05161	Hepatitis B	30/152	162/8063	5.18E-22	2.64E-20	1.01E-20	MAPK14/CDK2/RELA/AKT1/BCL2/CDKN1A/BAX/CASP9/JUN/CASP3/TP53/CXCL8/CASP8/PRKCA/CCNA2/MMP9/FOS/MAPK1/RB1/NFKBIA/RAF1/STAT1/MYC/BIRC5/CHUK/E2F1/E2F2/IKBKB/MAPK8/MAP2K4	30
hsa05167	Kaposi sarcoma-associated herpesvirus infection	32/152	193/8063	6.56E-22	2.79E-20	1.07E-20	PTGS2/MAPK14/RELA/AKT1/CCND1/CDKN1A/BAX/CASP9/JUN/CASP3/TP53/CXCL8/CASP8/VEGFA/FOS/MAPK1/RB1/NFKBIA/RAF1/HIF1A/STAT1/MYC/ICAM1/CXCL2/CHUK/E2F1/E2F2/CDK4/IKBKB/MAPK8/PPP3CA/MAP2K4	32
hsa05222	Small cell lung cancer	24/152	92/8063	1.74E-21	6.36E-20	2.44E-20	NOS2/PTGS2/RXRA/CDK2/RELA/AKT1/CCND1/BCL2/CDKN1A/BAX/CASP9/CASP3/TP53/FN1/BCL2L1/RB1/NFKBIA/MYC/CHUK/E2F1/E2F2/CDK4/XIAP/IKBKB	24
hsa05212	Pancreatic cancer	22/152	76/8063	7.44E-21	2.37E-19	9.10E-20	RELA/AKT1/CCND1/CDKN1A/BAX/CASP9/TP53/EGFR/VEGFA/BCL2L1/MAPK1/EGF/RB1/RAF1/STAT1/ERBB2/CHUK/E2F1/E2F2/CDK4/IKBKB/MAPK8	22
hsa01522	Endocrine resistance	24/152	98/8063	9.03E-21	2.56E-19	9.83E-20	ESR1/MAPK14/AKT1/CCND1/BCL2/CDKN1A/BAX/JUN/TP53/ESR2/MMP2/MMP9/EGFR/FOS/MAPK1/RB1/RAF1/ERBB2/E2F1/E2F2/CDK4/MDM2/ADCY2/MAPK8	24
hsa04668	TNF signaling pathway	25/152	112/8063	1.56E-20	3.97E-19	1.53E-19	PTGS2/MAPK14/RELA/AKT1/JUN/CASP3/CCL2/CASP8/MMP9/MMP3/FOS/MAPK1/NFKBIA/ICAM1/IL1B/SELE/VCAM1/CXCL2/CXCL10/CHUK/IRF1/CASP7/IKBKB/MAPK8/MAP2K4	25
hsa05160	Hepatitis C	28/152	157/8063	4.17E-20	9.67E-19	3.71E-19	RXRA/CDK2/RELA/AKT1/CCND1/CDKN1A/BAX/CASP9/CASP3/TP53/CASP8/EGFR/MAPK1/EGF/RB1/NFKBIA/RAF1/STAT1/MYC/IFNG/CLDN4/PPARA/CXCL10/CHUK/E2F1/E2F2/CDK4/IKBKB	28
hsa05163	Human cytomegalovirus infection	32/152	225/8063	8.30E-20	1.76E-18	6.77E-19	PTGS2/MAPK14/RELA/AKT1/CCND1/CDKN1A/BAX/CASP9/IL6R/CASP3/TP53/CCL2/CXCL8/CASP8/PRKCA/EGFR/VEGFA/MAPK1/IL10RA/RB1/NFKBIA/RAF1/MYC/IL1B/CHUK/E2F1/E2F2/CDK4/MDM2/ADCY2/IKBKB/PPP3CA	32
hsa04657	IL-17 signaling pathway	22/152	94/8063	1.22E-18	2.39E-17	9.19E-18	PTGS2/MAPK14/RELA/JUN/CASP3/MMP1/CCL2/CXCL8/CASP8/MMP9/IL4/MMP3/FOS/MAPK1/NFKBIA/IL1B/IFNG/CXCL2/CXCL10/CHUK/IKBKB/MAPK8	22
hsa05169	Epstein-Barr virus infection	29/152	202/8063	4.25E-18	7.73E-17	2.97E-17	MAPK14/CDK2/RELA/AKT1/CCND1/BCL2/CDKN1A/BAX/CASP9/JUN/CASP3/TP53/CASP8/CCNA2/RB1/NFKBIA/STAT1/MYC/ICAM1/CXCL10/CHUK/E2F1/E2F2/CD44/CDK4/MDM2/IKBKB/MAPK8/MAP2K4	29
hsa05223	Non-small cell lung cancer	19/152	68/8063	8.30E-18	1.41E-16	5.41E-17	RXRA/AKT1/CCND1/CDKN1A/BAX/CASP9/TP53/PRKCA/EGFR/MAPK1/EGF/RB1/RAF1/ERBB2/RASSF1/E2F1/E2F2/CDK4/MET	19
hsa05205	Proteoglycans in cancer	28/152	205/8063	6.60E-17	1.05E-15	4.04E-16	ESR1/MAPK14/AKT1/CCND1/CDKN1A/KDR/CASP3/TP53/FN1/PRKCA/PLAU/MMP2/MMP9/EGFR/VEGFA/MAPK1/RAF1/HIF1A/ERBB2/CAV1/MYC/COL1A1/IGF2/ERBB3/HPSE/CD44/MDM2/MET	28
hsa04151	PI3K-Akt signaling pathway	35/152	354/8063	1.81E-16	2.71E-15	1.04E-15	RXRA/CDK2/RELA/AKT1/CCND1/BCL2/CDKN1A/CASP9/KDR/IL6R/TP53/FN1/MCL1/CHRM1/PRKCA/IL4/EGFR/VEGFA/BCL2L1/MAPK1/EGF/RAF1/ERBB2/MYC/NOS3/IL2RA/COL1A1/CHUK/SPP1/IGF2/ERBB3/CDK4/MDM2/MET/IKBKB	35
hsa05166	Human T-cell leukemia virus 1 infection	28/152	219/8063	3.86E-16	5.46E-15	2.10E-15	CDK2/RELA/AKT1/CCND1/CDKN1A/BAX/JUN/TP53/CCNA2/BCL2L1/FOS/MAPK1/RB1/NFKBIA/MYC/ICAM1/IL2RA/CHEK2/CHUK/E2F1/E2F2/CDK4/XIAP/ADCY2/IKBKB/MAPK8/PPP3CA/MAP2K4	28
hsa04210	Apoptosis	23/152	136/8063	4.20E-16	5.64E-15	2.16E-15	RELA/AKT1/BCL2/BAX/CASP9/JUN/CASP3/TP53/MCL1/CASP8/BCL2L1/FOS/MAPK1/NFKBIA/RAF1/BIRC5/PARP1/CHUK/CTSD/CASP7/XIAP/IKBKB/MAPK8	23
hsa05220	Chronic myeloid leukemia	18/152	76/8063	1.61E-15	2.05E-14	7.86E-15	RELA/AKT1/CCND1/CDKN1A/BAX/TP53/BCL2L1/MAPK1/RB1/NFKBIA/RAF1/MYC/CHUK/E2F1/E2F2/CDK4/MDM2/IKBKB	18
hsa05162	Measles	22/152	139/8063	8.20E-15	9.96E-14	3.82E-14	CDK2/RELA/AKT1/CCND1/BCL2/BAX/CASP9/JUN/CASP3/TP53/CASP8/BCL2L1/FOS/NFKBIA/STAT1/IL1B/IL2RA/IL1A/CHUK/CDK4/IKBKB/MAPK8	22
hsa04218	Cellular senescence	23/152	156/8063	9.40E-15	1.09E-13	4.18E-14	MAPK14/CDK2/RELA/AKT1/CCND1/CDKN1A/TP53/CXCL8/CCNA2/MAPK1/RB1/RAF1/MYC/CCNB1/SERPINE1/IL1A/CHEK2/E2F1/E2F2/IGFBP3/CDK4/MDM2/PPP3CA	23
hsa05145	Toxoplasmosis	20/152	112/8063	1.36E-14	1.50E-13	5.77E-14	NOS2/MAPK14/RELA/AKT1/BCL2/CASP9/CASP3/CASP8/BCL2L1/MAPK1/IL10RA/NFKBIA/STAT1/IFNG/ALOX5/CHUK/CD40LG/XIAP/IKBKB/MAPK8	20
hsa05164	Influenza A	23/152	171/8063	7.18E-14	7.63E-13	2.93E-13	PRSS1/RELA/AKT1/BAX/CASP9/CASP3/CCL2/CXCL8/CASP8/PRKCA/MAPK1/NFKBIA/RAF1/STAT1/ICAM1/IL1B/IFNG/IL1A/CXCL10/CHUK/CDK4/IKBKB/CASP1	23
hsa04926	Relaxin signaling pathway	20/152	129/8063	2.25E-13	2.27E-12	8.72E-13	NOS2/MAPK14/RELA/AKT1/JUN/MMP1/PRKCA/MMP2/MMP9/EGFR/VEGFA/FOS/MAPK1/NFKBIA/RAF1/NOS3/COL1A1/ADCY2/MAPK8/MAP2K4	20
hsa01524	Platinum drug resistance	16/152	73/8063	2.41E-13	2.27E-12	8.72E-13	AKT1/BCL2/CDKN1A/BAX/CASP9/CASP3/TP53/CASP8/BCL2L1/MAPK1/ERBB2/BIRC5/GSTP1/GSTM1/MDM2/XIAP	16
hsa04115	p53 signaling pathway	16/152	73/8063	2.41E-13	2.27E-12	8.72E-13	CDK2/CCND1/BCL2/CDKN1A/BAX/CASP9/CASP3/TP53/CASP8/BCL2L1/CCNB1/SERPINE1/CHEK2/IGFBP3/CDK4/MDM2	16
hsa05210	Colorectal cancer	17/152	86/8063	2.54E-13	2.31E-12	8.88E-13	AKT1/CCND1/BCL2/CDKN1A/BAX/CASP9/JUN/CASP3/TP53/EGFR/FOS/MAPK1/EGF/RAF1/MYC/BIRC5/MAPK8	17
hsa05142	Chagas disease	18/152	102/8063	3.83E-13	3.37E-12	1.29E-12	NOS2/MAPK14/RELA/AKT1/JUN/CCL2/CXCL8/CASP8/FOS/MAPK1/NFKBIA/IL1B/SERPINE1/IFNG/CHUK/IKBKB/MAPK8/MAP2K4	18
hsa05225	Hepatocellular carcinoma	22/152	168/8063	4.61E-13	3.92E-12	1.50E-12	AKT1/CCND1/CDKN1A/BAX/TP53/PRKCA/EGFR/BCL2L1/MAPK1/RB1/RAF1/HMOX1/MYC/GSTP1/NFE2L2/NQO1/E2F1/E2F2/IGF2/GSTM1/CDK4/MET	22
hsa04620	Toll-like receptor signaling pathway	18/152	104/8063	5.44E-13	4.34E-12	1.66E-12	MAPK14/RELA/AKT1/JUN/CXCL8/CASP8/FOS/MAPK1/NFKBIA/STAT1/IL1B/CXCL11/CXCL10/CHUK/SPP1/IKBKB/MAPK8/MAP2K4	18
hsa04625	C-type lectin receptor signaling pathway	18/152	104/8063	5.44E-13	4.34E-12	1.66E-12	PTGS2/MAPK14/RELA/AKT1/JUN/CASP8/MAPK1/NFKBIA/RAF1/STAT1/IL1B/CHUK/IRF1/MDM2/IKBKB/MAPK8/PPP3CA/CASP1	18
hsa04659	Th17 cell differentiation	18/152	107/8063	9.07E-13	7.01E-12	2.69E-12	RXRA/MAPK14/RELA/JUN/IL6R/IL4/FOS/MAPK1/NFKBIA/HIF1A/STAT1/IL1B/IL2RA/IFNG/CHUK/IKBKB/MAPK8/PPP3CA	18
hsa04066	HIF-1 signaling pathway	18/152	109/8063	1.26E-12	9.47E-12	3.63E-12	NOS2/RELA/AKT1/BCL2/CDKN1A/IL6R/PRKCA/EGFR/VEGFA/MAPK1/EGF/HIF1A/ERBB2/HMOX1/NOS3/SERPINE1/IFNG/HK2	18
hsa05224	Breast cancer	20/152	147/8063	2.81E-12	2.05E-11	7.85E-12	ESR1/AKT1/CCND1/CDKN1A/BAX/JUN/TP53/PGR/ESR2/EGFR/FOS/MAPK1/EGF/RB1/RAF1/ERBB2/MYC/E2F1/E2F2/CDK4	20
hsa05218	Melanoma	15/152	72/8063	3.09E-12	2.19E-11	8.40E-12	AKT1/CCND1/CDKN1A/BAX/TP53/EGFR/MAPK1/EGF/RB1/RAF1/E2F1/E2F2/CDK4/MDM2/MET	15
hsa04010	MAPK signaling pathway	27/152	294/8063	4.83E-12	3.33E-11	1.28E-11	MAPK14/RELA/AKT1/KDR/JUN/CASP3/TP53/PRKCA/EGFR/VEGFA/FOS/MAPK1/EGF/RAF1/ERBB2/MYC/IL1B/HSPB1/IL1A/CHUK/IGF2/ERBB3/MET/IKBKB/MAPK8/PPP3CA/MAP2K4	27
hsa05214	Glioma	15/152	75/8063	5.81E-12	3.90E-11	1.50E-11	AKT1/CCND1/CDKN1A/BAX/TP53/PRKCA/EGFR/MAPK1/EGF/RB1/RAF1/E2F1/E2F2/CDK4/MDM2	15
hsa05235	PD-L1 expression and PD-1 checkpoint pathway in cancer	16/152	89/8063	6.23E-12	4.07E-11	1.56E-11	MAPK14/RELA/AKT1/JUN/EGFR/FOS/MAPK1/EGF/NFKBIA/RAF1/HIF1A/STAT1/IFNG/CHUK/IKBKB/PPP3CA	16
hsa01521	EGFR tyrosine kinase inhibitor resistance	15/152	79/8063	1.29E-11	8.21E-11	3.15E-11	AKT1/BCL2/BAX/KDR/IL6R/PRKCA/EGFR/VEGFA/BCL2L1/MAPK1/EGF/RAF1/ERBB2/ERBB3/MET	15
hsa04064	NF-kappa B signaling pathway	16/152	104/8063	7.35E-11	4.46E-10	1.71E-10	PTGS2/RELA/BCL2/CXCL8/PLAU/BCL2L1/NFKBIA/ICAM1/IL1B/VCAM1/PARP1/CXCL2/CHUK/CD40LG/XIAP/IKBKB	16
hsa04660	T cell receptor signaling pathway	16/152	104/8063	7.35E-11	4.46E-10	1.71E-10	MAPK14/RELA/AKT1/JUN/IL4/FOS/MAPK1/NFKBIA/RAF1/IFNG/CHUK/CD40LG/CDK4/IKBKB/MAPK8/PPP3CA	16
hsa05165	Human papillomavirus infection	27/152	331/8063	7.69E-11	4.56E-10	1.75E-10	PTGS2/CDK2/RELA/AKT1/CCND1/CDKN1A/BAX/CASP3/TP53/FN1/CASP8/CCNA2/EGFR/VEGFA/MAPK1/EGF/RB1/RAF1/STAT1/COL1A1/CHUK/SPP1/E2F1/IRF1/CDK4/MDM2/IKBKB	27
hsa05206	MicroRNAs in cancer	26/152	310/8063	9.78E-11	5.59E-10	2.15E-10	PTGS2/CCND1/BCL2/CDKN1A/CASP3/TP53/MCL1/PRKCA/PLAU/MMP9/EGFR/VEGFA/MAPK1/RAF1/ERBB2/HMOX1/MYC/CYP1B1/RASSF1/E2F1/E2F2/ERBB3/CD44/MDM2/MET/IKBKB	26
hsa05133	Pertussis	14/152	76/8063	9.86E-11	5.59E-10	2.15E-10	NOS2/MAPK14/RELA/JUN/CASP3/CXCL8/FOS/MAPK1/IL1B/IL1A/IRF1/CASP7/MAPK8/CASP1	14
hsa05140	Leishmaniasis	14/152	77/8063	1.19E-10	6.57E-10	2.52E-10	NOS2/PTGS2/MAPK14/RELA/JUN/IL4/FOS/MAPK1/NFKBIA/STAT1/IL1B/IFNG/IL1A/NCF1	14
hsa04215	Apoptosis - multiple species	10/152	32/8063	1.90E-10	1.03E-09	3.97E-10	BCL2/BAX/CASP9/CASP3/CASP8/BCL2L1/BIRC5/CASP7/XIAP/MAPK8	10
hsa04380	Osteoclast differentiation	17/152	128/8063	2.00E-10	1.06E-09	4.08E-10	PPARG/MAPK14/RELA/AKT1/JUN/FOS/MAPK1/NFKBIA/STAT1/IL1B/IFNG/IL1A/NCF1/CHUK/IKBKB/MAPK8/PPP3CA	17
hsa05226	Gastric cancer	18/152	149/8063	2.80E-10	1.46E-09	5.59E-10	RXRA/CDK2/AKT1/CCND1/BCL2/CDKN1A/BAX/TP53/EGFR/MAPK1/EGF/RB1/RAF1/ERBB2/MYC/E2F1/E2F2/MET	18
hsa05132	Salmonella infection	21/152	213/8063	3.91E-10	2.00E-09	7.66E-10	MAPK14/RELA/AKT1/BCL2/BAX/JUN/CASP3/CXCL8/CASP8/FOS/MAPK1/NFKBIA/RAF1/MYC/IL1B/CHUK/CASP7/IKBKB/MAPK8/CASP1/MAP2K4	21
hsa05120	Epithelial cell signaling in Helicobacter pylori infection	13/152	70/8063	4.27E-10	2.13E-09	8.20E-10	MAPK14/RELA/JUN/CASP3/CXCL8/EGFR/NFKBIA/CXCL2/CHUK/MET/IKBKB/MAPK8/MAP2K4	13
hsa05213	Endometrial cancer	12/152	58/8063	5.51E-10	2.70E-09	1.04E-09	AKT1/CCND1/CDKN1A/BAX/CASP9/TP53/EGFR/MAPK1/EGF/RAF1/ERBB2/MYC	12
hsa04370	VEGF signaling pathway	12/152	59/8063	6.80E-10	3.27E-09	1.26E-09	PTGS2/MAPK14/AKT1/CASP9/KDR/PRKCA/VEGFA/MAPK1/RAF1/NOS3/HSPB1/PPP3CA	12
hsa05152	Tuberculosis	19/152	180/8063	9.02E-10	4.26E-09	1.63E-09	NOS2/MAPK14/RELA/AKT1/BCL2/BAX/CASP9/CASP3/CASP8/MAPK1/IL10RA/RAF1/STAT1/IL1B/IFNG/IL1A/CTSD/MAPK8/PPP3CA	19
hsa04658	Th1 and Th2 cell differentiation	14/152	92/8063	1.40E-09	6.47E-09	2.48E-09	MAPK14/RELA/JUN/IL4/FOS/MAPK1/NFKBIA/STAT1/IL2RA/IFNG/CHUK/IKBKB/MAPK8/PPP3CA	14
hsa05135	Yersinia infection	16/152	130/8063	2.21E-09	1.01E-08	3.87E-09	MAPK14/RELA/AKT1/JUN/CCL2/FN1/CXCL8/FOS/MAPK1/NFKBIA/IL1B/CHUK/IKBKB/MAPK8/CASP1/MAP2K4	16
hsa05170	Human immunodeficiency virus 1 infection	20/152	212/8063	2.32E-09	1.04E-08	3.98E-09	MAPK14/RELA/AKT1/BCL2/BAX/CASP9/JUN/CASP3/CASP8/PRKCA/BCL2L1/FOS/MAPK1/NFKBIA/RAF1/CCNB1/CHUK/IKBKB/MAPK8/PPP3CA	20
hsa04068	FoxO signaling pathway	16/152	131/8063	2.48E-09	1.09E-08	4.19E-09	MAPK14/CDK2/AKT1/CCND1/CDKN1A/EGFR/MAPK1/EGF/RAF1/CCNB1/SLC2A4/CHUK/MDM2/IKBKB/MAPK8/CAT	16
hsa05202	Transcriptional misregulation in cancer	19/152	192/8063	2.70E-09	1.17E-08	4.48E-09	PPARG/RXRA/RELA/CDKN1A/BAX/TP53/CXCL8/PLAU/CCNA2/MMP9/MMP3/BCL2L1/MYC/PLAT/MPO/RUNX2/IGFBP3/MDM2/MET	19
hsa04012	ErbB signaling pathway	13/152	85/8063	5.21E-09	2.22E-08	8.51E-09	AKT1/CDKN1A/JUN/PRKCA/EGFR/MAPK1/EGF/RAF1/ERBB2/MYC/ERBB3/MAPK8/MAP2K4	13
hsa04915	Estrogen signaling pathway	16/152	138/8063	5.36E-09	2.23E-08	8.54E-09	ESR1/AKT1/BCL2/JUN/PGR/OPRM1/ESR2/MMP2/MMP9/EGFR/FOS/MAPK1/RAF1/NOS3/CTSD/ADCY2	16
hsa04917	Prolactin signaling pathway	12/152	70/8063	5.41E-09	2.23E-08	8.54E-09	ESR1/MAPK14/RELA/AKT1/CCND1/ESR2/FOS/MAPK1/RAF1/STAT1/IRF1/MAPK8	12
hsa04510	Focal adhesion	19/152	201/8063	5.83E-09	2.36E-08	9.06E-09	AKT1/CCND1/BCL2/KDR/JUN/FN1/PRKCA/EGFR/VEGFA/MAPK1/EGF/RAF1/ERBB2/CAV1/COL1A1/SPP1/XIAP/MET/MAPK8	19
hsa04621	NOD-like receptor signaling pathway	18/152	181/8063	6.75E-09	2.69E-08	1.03E-08	MAPK14/RELA/BCL2/JUN/CCL2/CXCL8/CASP8/BCL2L1/MAPK1/NFKBIA/STAT1/IL1B/CXCL2/CHUK/XIAP/IKBKB/MAPK8/CASP1	18
hsa04932	Non-alcoholic fatty liver disease	16/152	150/8063	1.81E-08	7.09E-08	2.72E-08	RXRA/RELA/AKT1/BAX/JUN/IL6R/CASP3/CXCL8/CASP8/FOS/IL1B/IL1A/PPARA/CASP7/IKBKB/MAPK8	16
hsa05130	Pathogenic Escherichia coli infection	18/152	193/8063	1.87E-08	7.23E-08	2.77E-08	MAPK14/RELA/BAX/CASP9/JUN/CASP3/CXCL8/CASP8/FOS/MAPK1/NFKBIA/IL1B/CLDN4/CHUK/CASP7/IKBKB/MAPK8/CASP1	18
hsa05131	Shigellosis	20/152	242/8063	2.28E-08	8.66E-08	3.32E-08	MAPK14/RELA/AKT1/BCL2/BAX/JUN/TP53/CXCL8/EGFR/BCL2L1/MAPK1/NFKBIA/IL1B/CHUK/HK2/CD44/MDM2/IKBKB/MAPK8/CASP1	20
hsa05221	Acute myeloid leukemia	11/152	67/8063	3.86E-08	1.45E-07	5.55E-08	RELA/AKT1/CCND1/CCNA2/MAPK1/RAF1/MYC/MPO/PPARD/CHUK/IKBKB	11
hsa04630	JAK-STAT signaling pathway	16/152	162/8063	5.43E-08	2.01E-07	7.71E-08	AKT1/CCND1/BCL2/CDKN1A/IL6R/MCL1/IL4/EGFR/BCL2L1/IL10RA/EGF/RAF1/STAT1/MYC/IL2RA/IFNG	16
hsa05230	Central carbon metabolism in cancer	11/152	70/8063	6.19E-08	2.25E-07	8.65E-08	AKT1/TP53/EGFR/MAPK1/RAF1/HIF1A/ERBB2/MYC/HK2/MET/G6PD	11
hsa05134	Legionellosis	10/152	57/8063	8.52E-08	3.06E-07	1.17E-07	RELA/CASP9/CASP3/CXCL8/CASP8/NFKBIA/IL1B/CXCL2/CASP7/CASP1	10
hsa05323	Rheumatoid arthritis	12/152	93/8063	1.46E-07	5.17E-07	1.99E-07	JUN/MMP1/CCL2/CXCL8/MMP3/VEGFA/FOS/ICAM1/IL1B/IFNG/IL1A/CXCL2	12
hsa05144	Malaria	9/152	50/8063	3.07E-07	1.07E-06	4.12E-07	CCL2/CXCL8/ICAM1/IL1B/SELE/VCAM1/IFNG/CD40LG/MET	9
hsa05216	Thyroid cancer	8/152	37/8063	3.22E-07	1.11E-06	4.26E-07	PPARG/RXRA/CCND1/CDKN1A/BAX/TP53/MAPK1/MYC	8
hsa04919	Thyroid hormone signaling pathway	13/152	121/8063	3.86E-07	1.31E-06	5.04E-07	ESR1/RXRA/AKT1/CCND1/CASP9/TP53/PRKCA/MAPK1/RAF1/HIF1A/STAT1/MYC/MDM2	13
hsa04110	Cell cycle	13/152	124/8063	5.15E-07	1.73E-06	6.63E-07	CDK2/CCND1/CDKN1A/TP53/CCNA2/RB1/MYC/CCNB1/CHEK2/E2F1/E2F2/CDK4/MDM2	13
hsa04071	Sphingolipid signaling pathway	12/152	119/8063	2.18E-06	7.14E-06	2.74E-06	MAPK14/RELA/AKT1/BCL2/BAX/TP53/PRKCA/MAPK1/RAF1/NOS3/CTSD/MAPK8	12
hsa04722	Neurotrophin signaling pathway	12/152	119/8063	2.18E-06	7.14E-06	2.74E-06	MAPK14/RELA/AKT1/BCL2/BAX/JUN/TP53/MAPK1/NFKBIA/RAF1/IKBKB/MAPK8	12
hsa04662	B cell receptor signaling pathway	10/152	82/8063	2.82E-06	9.10E-06	3.49E-06	RELA/AKT1/JUN/FOS/MAPK1/NFKBIA/RAF1/CHUK/IKBKB/PPP3CA	10
hsa04062	Chemokine signaling pathway	15/152	192/8063	2.98E-06	9.48E-06	3.64E-06	RELA/AKT1/CCL2/CXCL8/MAPK1/NFKBIA/RAF1/STAT1/NCF1/CXCL11/CXCL2/CXCL10/CHUK/ADCY2/IKBKB	15
hsa05146	Amoebiasis	11/152	102/8063	3.04E-06	9.56E-06	3.67E-06	NOS2/RELA/CASP3/FN1/CXCL8/PRKCA/IL1B/HSPB1/COL1A1/IFNG/CXCL2	11
hsa04664	Fc epsilon RI signaling pathway	9/152	68/8063	4.53E-06	1.41E-05	5.41E-06	MAPK14/AKT1/PRKCA/IL4/MAPK1/RAF1/ALOX5/MAPK8/MAP2K4	9
hsa04920	Adipocytokine signaling pathway	9/152	69/8063	5.12E-06	1.57E-05	6.04E-06	RXRA/RELA/AKT1/NFKBIA/SLC2A4/PPARA/CHUK/IKBKB/MAPK8	9
hsa04622	RIG-I-like receptor signaling pathway	9/152	70/8063	5.79E-06	1.76E-05	6.74E-06	MAPK14/RELA/CXCL8/CASP8/NFKBIA/CXCL10/CHUK/IKBKB/MAPK8	9
hsa05203	Viral carcinogenesis	15/152	204/8063	6.29E-06	1.89E-05	7.25E-06	CDK2/RELA/CCND1/CDKN1A/BAX/JUN/CASP3/TP53/CASP8/CCNA2/MAPK1/RB1/NFKBIA/CDK4/MDM2	15
hsa04014	Ras signaling pathway	16/152	232/8063	6.94E-06	2.06E-05	7.90E-06	RELA/AKT1/KDR/PRKCA/EGFR/VEGFA/BCL2L1/MAPK1/EGF/RAF1/CHUK/RASSF1/IGF2/MET/IKBKB/MAPK8	16
hsa04912	GnRH signaling pathway	10/152	93/8063	8.92E-06	2.61E-05	1.00E-05	MAPK14/JUN/PRKCA/MMP2/EGFR/MAPK1/RAF1/ADCY2/MAPK8/MAP2K4	10
hsa04726	Serotonergic synapse	11/152	115/8063	9.83E-06	2.85E-05	1.09E-05	PTGS1/PTGS2/CASP3/SLC6A4/PRKCA/MAOA/HTR3A/MAPK1/RAF1/ALOX5/APP	11
hsa04935	Growth hormone synthesis, secretion and action	11/152	119/8063	1.37E-05	3.91E-05	1.50E-05	MAPK14/AKT1/PRKCA/FOS/MAPK1/RAF1/STAT1/IGFBP3/ADCY2/MAPK8/MAP2K4	11
hsa05231	Choline metabolism in cancer	10/152	98/8063	1.43E-05	4.04E-05	1.55E-05	AKT1/JUN/PRKCA/EGFR/FOS/MAPK1/EGF/RAF1/HIF1A/MAPK8	10
hsa04914	Progesterone-mediated oocyte maturation	10/152	99/8063	1.56E-05	4.37E-05	1.68E-05	MAPK14/CDK2/AKT1/PGR/CCNA2/MAPK1/RAF1/CCNB1/ADCY2/MAPK8	10
hsa00140	Steroid hormone biosynthesis	8/152	61/8063	1.68E-05	4.65E-05	1.78E-05	CYP3A4/CYP1A2/CYP1A1/SULT1E1/CYP1B1/HSD3B2/HSD3B1/UGT1A1	8
hsa04928	Parathyroid hormone synthesis, secretion and action	10/152	106/8063	2.85E-05	7.82E-05	3.00E-05	RXRA/BCL2/CDKN1A/PRKCA/EGFR/FOS/MAPK1/RAF1/RUNX2/ADCY2	10
hsa04921	Oxytocin signaling pathway	12/152	154/8063	3.12E-05	8.48E-05	3.25E-05	PTGS2/CCND1/CDKN1A/JUN/PRKCA/EGFR/FOS/MAPK1/RAF1/NOS3/ADCY2/PPP3CA	12
hsa04934	Cushing syndrome	12/152	155/8063	3.33E-05	8.95E-05	3.43E-05	CDK2/CCND1/CDKN1A/EGFR/MAPK1/RB1/E2F1/E2F2/HSD3B2/HSD3B1/CDK4/ADCY2	12
hsa05211	Renal cell carcinoma	8/152	69/8063	4.19E-05	0.000111288	4.27E-05	AKT1/CDKN1A/JUN/VEGFA/MAPK1/RAF1/HIF1A/MET	8
hsa04913	Ovarian steroidogenesis	7/152	51/8063	4.26E-05	0.000111879	4.30E-05	PTGS2/CYP1A1/CYP1B1/ALOX5/HSD3B2/HSD3B1/ADCY2	7
hsa04024	cAMP signaling pathway	14/152	216/8063	5.33E-05	0.000138773	5.33E-05	ADRB2/RELA/AKT1/JUN/CHRM1/ADRB1/FOS/MAPK1/NFKBIA/RAF1/PPARA/ADCY2/ACOX1/MAPK8	14
hsa05143	African trypanosomiasis	6/152	37/8063	5.83E-05	0.000150237	5.77E-05	PRKCA/ICAM1/IL1B/SELE/VCAM1/IFNG	6
hsa05010	Alzheimer disease	19/152	369/8063	6.01E-05	0.000153214	5.88E-05	NOS2/PTGS2/RELA/AKT1/CASP9/CASP3/CHRM3/CHRM1/CASP8/MAPK1/RAF1/IL1B/IL1A/CHUK/APP/CASP7/IKBKB/MAPK8/PPP3CA	19
hsa00980	Metabolism of xenobiotics by cytochrome P450	8/152	77/8063	9.28E-05	0.000234399	9.00E-05	CYP3A4/CYP1A2/CYP2B6/CYP1A1/CYP1B1/GSTP1/GSTM1/UGT1A1	8
hsa04020	Calcium signaling pathway	13/152	201/8063	0.000101752	0.000254381	9.77E-05	NOS2/ADRB2/CHRM3/CHRM1/PRKCA/ADRB1/EGFR/EGF/ERBB2/NOS3/ERBB3/ADCY2/PPP3CA	13
hsa00380	Tryptophan metabolism	6/152	42/8063	0.000121781	0.000301496	0.000115745	MAOA/CYP1A2/CYP1A1/CYP1B1/EHHADH/CAT	6
hsa05416	Viral myocarditis	7/152	60/8063	0.000123206	0.000302091	0.000115973	CCND1/CASP9/CASP3/CASP8/CAV1/ICAM1/CD40LG	7
hsa05204	Chemical carcinogenesis	8/152	82/8063	0.000145246	0.000352739	0.000135417	PTGS2/CYP3A4/CYP1A2/CYP1A1/CYP1B1/GSTP1/GSTM1/UGT1A1	8
hsa04623	Cytosolic DNA-sensing pathway	7/152	63/8063	0.000168366	0.00040503	0.000155492	RELA/NFKBIA/IL1B/CXCL10/CHUK/IKBKB/CASP1	7
hsa04217	Necroptosis	11/152	159/8063	0.000196123	0.000467395	0.000179433	BCL2/BAX/CASP8/STAT1/IL1B/IFNG/IL1A/PARP1/XIAP/MAPK8/CASP1	11
hsa05321	Inflammatory bowel disease	7/152	65/8063	0.000205299	0.000484734	0.00018609	RELA/JUN/IL4/STAT1/IL1B/IFNG/IL1A	7
hsa04540	Gap junction	8/152	88/8063	0.000238141	0.000557119	0.000213879	PRKCA/ADRB1/EGFR/MAPK1/EGF/RAF1/GJA1/ADCY2	8
hsa04371	Apelin signaling pathway	10/152	137/8063	0.000249361	0.000578064	0.000221919	NOS2/AKT1/CCND1/MAPK1/RAF1/NOS3/PLAT/SERPINE1/SPP1/ADCY2	10
hsa01523	Antifolate resistance	5/152	31/8063	0.000254928	0.000585645	0.00022483	RELA/IL1B/ABCG2/CHUK/IKBKB	5
hsa04725	Cholinergic synapse	9/152	113/8063	0.000266829	0.000607513	0.000233225	AKT1/BCL2/CHRM3/CHRM1/ACHE/PRKCA/FOS/MAPK1/ADCY2	9
hsa04137	Mitophagy - animal	7/152	68/8063	0.000272714	0.000615417	0.000236259	RELA/JUN/TP53/BCL2L1/HIF1A/E2F1/MAPK8	7
hsa04022	cGMP-PKG signaling pathway	11/152	167/8063	0.000300994	0.000673275	0.000258471	ADRB2/AKT1/ADRA2A/ADRB1/ADRA2C/ADRA2B/MAPK1/RAF1/NOS3/ADCY2/PPP3CA	11
hsa00982	Drug metabolism - cytochrome P450	7/152	71/8063	0.000356894	0.000791374	0.000303809	MAOA/CYP3A4/CYP1A2/CYP2B6/GSTP1/GSTM1/UGT1A1	7
hsa04061	Viral protein interaction with cytokine and cytokine receptor	8/152	100/8063	0.000569999	0.001253015	0.000481034	IL6R/CCL2/CXCL8/IL10RA/IL2RA/CXCL11/CXCL2/CXCL10	8
hsa03320	PPAR signaling pathway	7/152	77/8063	0.000587379	0.001280184	0.000491464	PPARG/RXRA/MMP1/PPARA/PPARD/ACOX1/EHHADH	7
hsa04923	Regulation of lipolysis in adipocytes	6/152	56/8063	0.000606805	0.001311317	0.000503416	PTGS1/PTGS2/ADRB2/AKT1/ADRB1/ADCY2	6
hsa04931	Insulin resistance	8/152	108/8063	0.000950025	0.002035767	0.000781533	RELA/AKT1/NFKBIA/NOS3/SLC2A4/PPARA/IKBKB/MAPK8	8
hsa04929	GnRH secretion	6/152	64/8063	0.001238372	0.00263154	0.001010251	AKT1/PRKCA/ESR2/MAPK1/RAF1/SPP1	6
hsa04670	Leukocyte transendothelial migration	8/152	114/8063	0.001350803	0.002846734	0.001092864	MAPK14/PRKCA/MMP2/MMP9/ICAM1/VCAM1/NCF1/CLDN4	8
hsa04211	Longevity regulating pathway	7/152	89/8063	0.001394633	0.002915011	0.001119075	PPARG/RELA/AKT1/BAX/TP53/ADCY2/CAT	7
hsa04930	Type II diabetes mellitus	5/152	46/8063	0.001638932	0.003397786	0.001304413	MAPK1/SLC2A4/HK2/IKBKB/MAPK8	5
hsa05031	Amphetamine addiction	6/152	69/8063	0.001833197	0.003769882	0.001447261	JUN/SLC6A3/PRKCA/MAOA/FOS/PPP3CA	6
hsa05020	Prion disease	13/152	273/8063	0.001888793	0.003853137	0.001479223	MAPK14/BAX/CASP9/CASP3/MAPK1/SOD1/HSPA5/CAV1/IL1B/IL1A/NCF1/MAPK8/PPP3CA	13
hsa04261	Adrenergic signaling in cardiomyocytes	9/152	149/8063	0.001963047	0.003972834	0.001525175	SCN5A/MAPK14/ADRB2/AKT1/BCL2/PRKCA/ADRB1/MAPK1/ADCY2	9
hsa04015	Rap1 signaling pathway	11/152	210/8063	0.00200907	0.004033959	0.001548641	MAPK14/AKT1/KDR/PRKCA/EGFR/VEGFA/MAPK1/EGF/RAF1/ADCY2/MET	11
hsa04114	Oocyte meiosis	8/152	128/8063	0.002813478	0.005604976	0.002151756	AR/MAPK14/CDK2/PGR/MAPK1/CCNB1/ADCY2/PPP3CA	8
hsa04728	Dopaminergic synapse	8/152	132/8063	0.00340233	0.006725535	0.002581939	MAPK14/AKT1/SLC6A3/PRKCA/MAOA/FOS/MAPK8/PPP3CA	8
hsa04060	Cytokine-cytokine receptor interaction	13/152	294/8063	0.003600536	0.00706259	0.002711335	IL6R/CCL2/CXCL8/IL4/IL10RA/IL1B/IL2RA/IFNG/IL1A/CXCL11/CXCL2/CXCL10/CD40LG	13
hsa04140	Autophagy - animal	8/152	137/8063	0.004268294	0.008308511	0.003189645	AKT1/BCL2/BCL2L1/MAPK1/RAF1/HIF1A/CTSD/MAPK8	8
hsa04610	Complement and coagulation cascades	6/152	85/8063	0.005230694	0.01010475	0.003879223	PLAU/F7/F3/PLAT/THBD/SERPINE1	6
hsa00590	Arachidonic acid metabolism	5/152	63/8063	0.006508492	0.012478688	0.00479058	PTGS1/PTGS2/LTA4H/CYP2B6/ALOX5	5
hsa04072	Phospholipase D signaling pathway	8/152	148/8063	0.006765912	0.01287543	0.00494289	AKT1/CXCL8/PRKCA/EGFR/MAPK1/EGF/RAF1/ADCY2	8
hsa04976	Bile secretion	6/152	90/8063	0.006897653	0.0130289	0.005001807	RXRA/CA2/CYP3A4/ABCG2/ADCY2/UGT1A1	6
hsa04611	Platelet activation	7/152	124/8063	0.008833691	0.01656317	0.006358616	PTGS1/MAPK14/AKT1/MAPK1/NOS3/COL1A1/ADCY2	7
hsa00830	Retinol metabolism	5/152	68/8063	0.008956624	0.016671089	0.006400046	CYP3A4/CYP1A2/CYP2B6/CYP1A1/UGT1A1	5
hsa04310	Wnt signaling pathway	8/152	160/8063	0.01061288	0.019610756	0.007528588	CCND1/JUN/TP53/PRKCA/MYC/PPARD/MAPK8/PPP3CA	8
hsa04640	Hematopoietic cell lineage	6/152	99/8063	0.010819492	0.019848709	0.007619938	IL6R/IL4/IL1B/IL2RA/IL1A/CD44	6
hsa04650	Natural killer cell mediated cytotoxicity	7/152	131/8063	0.01175077	0.021403188	0.008216704	CASP3/PRKCA/MAPK1/RAF1/ICAM1/IFNG/PPP3CA	7
hsa05030	Cocaine addiction	4/152	49/8063	0.013329106	0.02410583	0.009254251	RELA/JUN/SLC6A3/MAOA	4
hsa00330	Arginine and proline metabolism	4/152	50/8063	0.014280766	0.025645037	0.009845154	NOS2/MAOA/ODC1/NOS3	4
hsa04910	Insulin signaling pathway	7/152	137/8063	0.014759459	0.026319315	0.010104009	AKT1/MAPK1/RAF1/SLC2A4/HK2/IKBKB/MAPK8	7
hsa00983	Drug metabolism - other enzymes	5/152	79/8063	0.016435844	0.02910514	0.01117349	CYP3A4/MPO/GSTP1/GSTM1/UGT1A1	5
hsa05012	Parkinson disease	10/152	249/8063	0.019122152	0.033628612	0.012910055	BAX/CASP9/CASP3/TP53/SLC6A3/MAOA/BCL2L1/HSPA5/NFE2L2/MAPK8	10
hsa05014	Amyotrophic lateral sclerosis	13/152	364/8063	0.019727445	0.034455468	0.013227486	NOS2/MAPK14/BCL2/BAX/CASP9/CASP3/TP53/BCL2L1/SOD1/HSPA5/PPP3CA/CAT/CASP1	13
hsa04146	Peroxisome	5/152	83/8063	0.019952316	0.03461116	0.013287256	NOS2/SOD1/ACOX1/EHHADH/CAT	5
hsa00480	Glutathione metabolism	4/152	57/8063	0.022148696	0.038161604	0.014650275	ODC1/GSTP1/GSTM1/G6PD	4
hsa05168	Herpes simplex virus 1 infection	16/152	491/8063	0.022336731	0.038227291	0.014675493	RELA/AKT1/BCL2/BAX/CASP9/CASP3/TP53/CCL2/CASP8/BCL2L1/NFKBIA/STAT1/IL1B/IFNG/CHUK/IKBKB	16
hsa04213	Longevity regulating pathway - multiple species	4/152	62/8063	0.02911733	0.049499461	0.019002889	AKT1/SOD1/ADCY2/CAT	4
hsa04666	Fc gamma R-mediated phagocytosis	5/152	93/8063	0.030800162	0.051671324	0.019836669	AKT1/PRKCA/MAPK1/RAF1/NCF1	5
hsa04970	Salivary secretion	5/152	93/8063	0.030800162	0.051671324	0.019836669	ADRB2/CHRM3/PRKCA/ADRB1/ADCY2	5
hsa05330	Allograft rejection	3/152	38/8063	0.034251325	0.057085542	0.021915192	IL4/IFNG/CD40LG	3
hsa04720	Long-term potentiation	4/152	67/8063	0.037251435	0.061682572	0.023679997	PRKCA/MAPK1/RAF1/PPP3CA	4
hsa04750	Inflammatory mediator regulation of TRP channels	5/152	100/8063	0.040244234	0.066208256	0.025417411	MAPK14/PRKCA/IL1B/ADCY2/MAPK8	5
hsa04916	Melanogenesis	5/152	101/8063	0.04172208	0.068199554	0.026181872	PRKCA/MAPK1/RAF1/TYR/ADCY2	5
hsa04972	Pancreatic secretion	5/152	102/8063	0.043232458	0.070218323	0.026956879	PRSS1/CHRM3/PRKCA/CA2/ADCY2	5
hsa05332	Graft-versus-host disease	3/152	42/8063	0.044160037	0.071270946	0.027360982	IL1B/IFNG/IL1A	3
hsa04520	Adherens junction	4/152	71/8063	0.044609419	0.071543408	0.027465581	EGFR/MAPK1/ERBB2/MET	4
hsa04940	Type I diabetes mellitus	3/152	43/8063	0.046837023	0.074646505	0.028656863	IL1B/IFNG/IL1A	3
hsa04810	Regulation of actin cytoskeleton	8/152	214/8063	0.049083487	0.077740927	0.029844814	FN1/CHRM3/CHRM1/EGFR/MAPK1/EGF/RAF1/INSRR	8
hsa00071	Fatty acid degradation	3/152	44/8063	0.049592433	0.078062163	0.029968137	ACOX1/EHHADH/HADHB	3
